# Supplementary material for: Hsp multichaperone complex buffers pathologically modified Tau
Source: Nat Commun. 2022 Jun 27;13:3668. doi: 10.1038/s41467-022-31396-z (PMC9237115; doi:10.1038/s41467-022-31396-z)
Supplement: Supplementary file 4 — Supplementary Data 1 [file 41467_2022_31396_MOESM4_ESM.xlsx]

## Sheet: Sheet1
Supplementary Data 1: Selected intra- and intermolecular cross-links within the Hsp70:Hop:Hsp90:Tau:p23 complex cross-linked with disuccinimidyl suberate (DSS)
Threshold: minimum of 3 hits and 5% of the maximum score (>/= 1.1125)
Protein1	Protein2	Pos1	Pos2	Hits	Score
Hop	Hop	31	96	44	6.56
Hop	Hop	36	73	13	1.66
Hop	Hop	36	101	3	4.53
Hop	Hop	55	79	15	2.2
Hop	Hop	55	86	13	1.99
Hop	Hop	55	101	7	2.9
Hop	Hop	79	101	4	4.12
Hop	Hop	86	101	12	3.54
Hop	Hop	96	73	26	3.22
Hop	Hop	96	101	5	1.53
Hop	Hop	101	185	15	4.43
Hop	Hop	101	74	10	3.97
Hop	Hop	101	73	9	3.8
Hop	Hop	101	509	5	1.89
Hop	Hop	101	123	3	1.41
Hop	Hop	101	101	12	1.13
Hop	Hop	123	101	348	21.64
Hop	Hop	123	115	8	2.05
Hop	Hop	123	73	4	2.53
Hop	Hop	132	101	17	4.47
Hop	Hop	132	115	17	2.01
Hop	Hop	132	230	12	3.37
Hop	Hop	146	115	12	2.24
Hop	Hop	146	185	5	2.91
Hop	Hop	192	101	6	1.27
Hop	Hop	229	101	8	3.07
Hop	Hop	229	233	3	2.45
Hop	Hop	230	101	22	5.13
Hop	Hop	230	348	16	2.93
Hop	Hop	230	73	13	1.73
Hop	Hop	230	123	9	2.93
Hop	Hop	230	252	8	2.25
Hop	Hop	230	324	8	1.57
Hop	Hop	230	86	6	1.68
Hop	Hop	230	553	5	1.71
Hop	Hop	230	260	3	1.13
Hop	Hop	233	101	10	5.23
Hop	Hop	250	273	6	9.78
Hop	Hop	252	324	22	3.33
Hop	Hop	260	262	10	2.78
Hop	Hop	260	324	7	3.31
Hop	Hop	269	250	9	1.45
Hop	Hop	273	250	5	4.65
Hop	Hop	275	307	4	1.85
Hop	Hop	295	269	53	10.85
Hop	Hop	295	262	5	1.88
Hop	Hop	307	300	6	5.09
Hop	Hop	324	361	5	6.36
Hop	Hop	335	361	15	9.34
Hop	Hop	335	360	14	8.26
Hop	Hop	335	262	8	2.12
Hop	Hop	335	261	5	1.56
Hop	Hop	340	370	23	5.2
Hop	Hop	340	415	3	1.38
Hop	Hop	348	101	3	1.46
Hop	Hop	367	415	11	3.19
Hop	Hop	367	360	10	2.4
Hop	Hop	370	360	8	6.16
Hop	Hop	370	415	7	3.54
Hop	Hop	387	418	29	6.81
Hop	Hop	387	452	12	1.79
Hop	Hop	404	389	13	1.98
Hop	Hop	411	370	28	8.46
Hop	Hop	429	465	9	3.22
Hop	Hop	429	457	8	3.96
Hop	Hop	438	457	14	4.27
Hop	Hop	452	418	12	2.94
Hop	Hop	452	429	10	3.3
Hop	Hop	452	387	10	1.75
Hop	Hop	465	509	14	3.35
Hop	Hop	469	457	51	6.11
Hop	Hop	476	457	132	22.61
Hop	Hop	485	509	5	1.69
Hop	Hop	509	73	3	2.42
Hop	Hop	536	553	27	2.48
Hop	Hop	536	509	25	2.71
Hop	Hop	546	101	4	2.22
Hop	Hop	553	509	10	3.14
Hop	Hop	553	73	3	2.25
Hop	Hop	556	457	6	4.23
Hop	Hop	556	509	6	2.14
Hop	Hsp70	36	582	7	1.75
Hop	Hsp70	36	1	4	3.81
Hop	Hsp70	36	366	4	1.64
Hop	Hsp70	55	1	6	3.21
Hop	Hsp70	73	518	11	18.57
Hop	Hsp70	86	1	5	2.99
Hop	Hsp70	101	580	13	2.66
Hop	Hsp70	101	582	11	2.82
Hop	Hsp70	101	518	7	1.24
Hop	Hsp70	101	211	6	3.1
Hop	Hsp70	123	1	11	2.62
Hop	Hsp70	123	278	4	1.88
Hop	Hsp70	132	582	5	2.54
Hop	Hsp70	230	211	40	6.56
Hop	Hsp70	230	366	27	1.44
Hop	Hsp70	230	545	17	2.49
Hop	Hsp70	230	1	9	4.69
Hop	Hsp70	230	521	9	2.21
Hop	Hsp70	230	582	4	1.87
Hop	Hsp70	233	589	5	1.53
Hop	Hsp70	340	340	22	2.65
Hop	Hsp70	348	340	31	2.44
Hop	Hsp70	360	346	4	2.71
Hop	Hsp70	404	98	10	3.05
Hop	Hsp70	509	211	13	4.44
Hop	Hsp70	509	528	5	1.33
Hop	Hsp70	536	1	4	3.97
Hop	Hsp70	536	545	4	2.41
Hop	Hsp70	553	582	6	2.46
Hop	Hsp70	553	211	5	4.37
Hop	Hsp90	101	630	9	2.45
Hop	Hsp90	101	596	6	5.83
Hop	Hsp90	101	425	6	2.83
Hop	Hsp90	101	309	3	1.63
Hop	Hsp90	230	504	29	3.99
Hop	Hsp90	230	500	12	1.97
Hop	Hsp90	230	554	10	2.59
Hop	Hsp90	230	574	3	3.15
Hop	Hsp90	230	600	3	1.52
Hop	Hsp90	233	574	4	1.29
Hop	Hsp90	324	500	3	2.02
Hop	Hsp90	360	500	11	6.15
Hop	Hsp90	457	596	52	10.27
Hop	Hsp90	457	630	6	2.38
Hop	Hsp90	465	370	13	6.6
Hop	Hsp90	465	222	4	1.48
Hop	Hsp90	469	596	4	1.31
Hop	Hsp90	476	596	8	1.48
Hop	Hsp90	476	646	7	1.76
Hop	Hsp90	509	630	16	1.62
Hop	Hsp90	509	372	11	6.95
Hop	Hsp90	509	425	10	1.11
Hop	Hsp90	509	600	7	2.05
Hop	Hsp90	509	373	4	1.71
Hop	Hsp90	536	458	28	2.43
Hop	Hsp90	536	370	16	3.18
Hop	Hsp90	536	647	13	5.65
Hop	Hsp90	536	630	7	2.35
Hop	Hsp90	536	425	6	1.48
Hop	Hsp90	536	646	4	2.12
Hop	Hsp90	536	422	4	1.24
Hop	Hsp90	536	561	3	4.88
Hop	Hsp90	536	600	3	1.64
Hop	Hsp90	546	600	37	2.65
Hop	Hsp90	546	591	23	2.18
Hop	Hsp90	546	458	10	2.57
Hop	Hsp90	546	646	5	3.51
Hop	Hsp90	546	596	5	1.91
Hop	Hsp90	546	370	4	2.82
Hop	Hsp90	553	600	6	2.91
Hop	Hsp90	553	425	4	3.02
Hop	Hsp90	553	596	4	1.73
Hop	p23	36	1	4	3.25
Hop	p23	230	1	7	4.37
Hop	p23	348	1	19	1.91
Hop	Tau	36	174	4	1.36
Hop	Tau	73	225	7	5.31
Hop	Tau	73	383	4	4.71
Hop	Tau	101	281	14	4.42
Hop	Tau	101	240	13	3.47
Hop	Tau	101	174	12	3.49
Hop	Tau	101	225	11	4.92
Hop	Tau	101	259	8	3.18
Hop	Tau	101	234	8	2.93
Hop	Tau	101	343	7	1.88
Hop	Tau	101	347	4	2.95
Hop	Tau	101	383	4	2.06
Hop	Tau	101	280	4	1.84
Hop	Tau	101	370	3	2.36
Hop	Tau	132	321	6	1.24
Hop	Tau	185	370	3	1.49
Hop	Tau	230	267	18	1.97
Hop	Tau	230	240	9	1.33
Hop	Tau	230	370	7	2.01
Hop	Tau	230	274	7	1.36
Hop	Tau	230	259	6	2.67
Hop	Tau	230	174	6	1.95
Hop	Tau	230	281	6	1.51
Hop	Tau	230	385	5	2.25
Hop	Tau	230	234	4	1.24
Hop	Tau	230	180	3	1.36
Hop	Tau	415	225	17	6.2
Hop	Tau	415	240	3	8.84
Hop	Tau	457	240	8	6.37
Hop	Tau	457	225	4	2.65
Hop	Tau	465	281	4	1.98
Hop	Tau	476	174	3	1.36
Hop	Tau	509	280	14	3.2
Hop	Tau	509	343	13	1.73
Hop	Tau	509	234	9	1.22
Hop	Tau	509	240	8	3.71
Hop	Tau	509	225	8	3.64
Hop	Tau	509	259	7	1.93
Hop	Tau	509	347	5	1.66
Hop	Tau	509	383	4	2.45
Hop	Tau	536	274	26	1.6
Hop	Tau	536	311	21	3.49
Hop	Tau	536	331	15	3.14
Hop	Tau	536	281	13	3.75
Hop	Tau	536	353	12	3.34
Hop	Tau	536	280	9	1.24
Hop	Tau	536	369	7	2.82
Hop	Tau	536	225	3	2.3
Hop	Tau	546	267	6	1.4
Hop	Tau	546	225	4	2.93
Hop	Tau	553	240	6	8.3
Hop	Tau	553	259	3	2.84
Hop	Tau	553	383	3	1.34
Hsp70	Hop	1	101	17	4.86
Hsp70	Hop	1	73	8	2.12
Hsp70	Hop	1	509	8	1.86
Hsp70	Hop	1	553	4	1.5
Hsp70	Hop	340	370	3	1.72
Hsp70	Hop	382	230	17	4.22
Hsp70	Hop	382	36	4	6.06
Hsp70	Hop	382	101	4	3.32
Hsp70	Hop	436	230	12	3.77
Hsp70	Hop	436	132	10	6.23
Hsp70	Hop	436	185	7	2.9
Hsp70	Hop	436	73	5	3.79
Hsp70	Hop	436	86	5	2.53
Hsp70	Hop	436	91	5	1.21
Hsp70	Hop	436	101	4	2.65
Hsp70	Hop	545	509	8	1.35
Hsp70	Hop	582	73	13	3.56
Hsp70	Hop	618	101	12	6.09
Hsp70	Hop	618	73	11	2.26
Hsp70	Hop	618	230	8	2.83
Hsp70	Hop	618	132	5	3.43
Hsp70	Hop	618	86	5	3.06
Hsp70	Hop	618	36	4	3.4
Hsp70	Hop	618	185	4	2.07
Hsp70	Hop	618	509	3	1.28
Hsp70	Hop	649	73	10	7.92
Hsp70	Hop	649	101	6	2.42
Hsp70	Hop	649	132	4	1.42
Hsp70	Hsp70	1	366	21	6.94
Hsp70	Hsp70	1	129	13	3.64
Hsp70	Hsp70	1	533	13	2.93
Hsp70	Hsp70	1	528	9	3.89
Hsp70	Hsp70	1	545	8	2.63
Hsp70	Hsp70	1	521	8	2.05
Hsp70	Hsp70	1	582	7	2.5
Hsp70	Hsp70	1	547	7	1.46
Hsp70	Hsp70	1	518	6	2.08
Hsp70	Hsp70	1	211	5	3.75
Hsp70	Hsp70	1	472	5	2.34
Hsp70	Hsp70	1	98	3	3.86
Hsp70	Hsp70	24	1	50	5.94
Hsp70	Hsp70	24	533	5	2.9
Hsp70	Hsp70	24	528	5	1.16
Hsp70	Hsp70	46	1	11	2.31
Hsp70	Hsp70	77	278	6	3.21
Hsp70	Hsp70	109	278	36	2.18
Hsp70	Hsp70	121	98	19	3.53
Hsp70	Hsp70	123	1	19	2.58
Hsp70	Hsp70	133	1	13	4.25
Hsp70	Hsp70	147	1	12	2.48
Hsp70	Hsp70	180	1	25	4.56
Hsp70	Hsp70	267	272	51	6.39
Hsp70	Hsp70	267	278	5	3.66
Hsp70	Hsp70	366	518	3	1.51
Hsp70	Hsp70	382	369	192	17.34
Hsp70	Hsp70	382	1	11	7.52
Hsp70	Hsp70	382	545	8	1.98
Hsp70	Hsp70	382	528	7	1.67
Hsp70	Hsp70	382	533	6	1.69
Hsp70	Hsp70	382	366	4	1.45
Hsp70	Hsp70	382	521	3	1.38
Hsp70	Hsp70	436	547	48	8.22
Hsp70	Hsp70	436	1	22	7.26
Hsp70	Hsp70	436	533	11	2.53
Hsp70	Hsp70	444	521	19	11.2
Hsp70	Hsp70	444	1	7	1.91
Hsp70	Hsp70	472	211	8	5.18
Hsp70	Hsp70	518	211	3	6.98
Hsp70	Hsp70	521	582	15	2.01
Hsp70	Hsp70	521	211	8	3.31
Hsp70	Hsp70	528	211	6	5.13
Hsp70	Hsp70	528	533	5	1.84
Hsp70	Hsp70	533	211	8	2.45
Hsp70	Hsp70	545	1	18	3.31
Hsp70	Hsp70	545	211	6	1.55
Hsp70	Hsp70	560	472	14	2.52
Hsp70	Hsp70	571	588	13	1.96
Hsp70	Hsp70	571	589	9	2.27
Hsp70	Hsp70	571	1	6	3.61
Hsp70	Hsp70	580	588	17	6.39
Hsp70	Hsp70	580	589	3	5.29
Hsp70	Hsp70	610	618	5	1.25
Hsp70	Hsp70	618	1	10	7.98
Hsp70	Hsp70	618	610	4	11.95
Hsp70	Hsp90	1	425	15	2.05
Hsp70	Hsp90	1	422	13	4.24
Hsp70	Hsp90	1	76	12	2.11
Hsp70	Hsp90	1	309	9	2.72
Hsp70	Hsp90	1	92	7	3.4
Hsp70	Hsp90	1	370	3	3.99
Hsp70	Hsp90	1	203	3	2
Hsp70	Hsp90	98	309	46	6.72
Hsp70	Hsp90	121	309	28	3.3
Hsp70	Hsp90	180	76	71	11.06
Hsp70	Hsp90	180	309	19	1.55
Hsp70	Hsp90	180	92	6	1.72
Hsp70	Hsp90	292	675	3	3.01
Hsp70	Hsp90	436	422	6	5.65
Hsp70	Hsp90	533	425	11	5.5
Hsp70	Hsp90	545	425	8	1.6
Hsp70	Hsp90	618	265	6	1.72
Hsp70	Hsp90	618	600	3	2.09
Hsp70	Hsp90	618	596	3	1.47
Hsp70	p23	1	1	11	3.08
Hsp70	p23	109	1	12	2.88
Hsp70	p23	109	101	4	3.55
Hsp70	p23	267	1	5	1.59
Hsp70	p23	436	1	3	6.17
Hsp70	p23	545	1	3	1.68
Hsp70	p23	618	1	3	2.54
Hsp70	p23	618	41	3	1.37
Hsp70	Tau	1	267	20	1.87
Hsp70	Tau	1	225	16	2.83
Hsp70	Tau	1	385	13	2.89
Hsp70	Tau	1	281	11	4.45
Hsp70	Tau	1	174	9	2.22
Hsp70	Tau	1	240	8	1.8
Hsp70	Tau	1	259	7	2.34
Hsp70	Tau	1	274	7	1.37
Hsp70	Tau	1	163	6	2.35
Hsp70	Tau	1	370	5	1.7
Hsp70	Tau	1	375	5	1.25
Hsp70	Tau	1	234	4	3.62
Hsp70	Tau	278	240	4	2.73
Hsp70	Tau	366	225	8	3.69
Hsp70	Tau	366	383	5	3.56
Hsp70	Tau	382	225	3	1.85
Hsp70	Tau	436	370	19	4.52
Hsp70	Tau	436	369	17	4.1
Hsp70	Tau	436	234	14	4.91
Hsp70	Tau	436	331	13	4.13
Hsp70	Tau	436	281	12	5.44
Hsp70	Tau	436	274	12	2.83
Hsp70	Tau	436	353	11	3.13
Hsp70	Tau	436	385	9	6.78
Hsp70	Tau	436	267	9	3.77
Hsp70	Tau	436	259	8	4.02
Hsp70	Tau	436	298	7	3.78
Hsp70	Tau	436	321	7	3.04
Hsp70	Tau	436	383	7	2.75
Hsp70	Tau	436	254	7	2.1
Hsp70	Tau	436	395	4	5.78
Hsp70	Tau	436	343	4	1.92
Hsp70	Tau	436	225	4	1.66
Hsp70	Tau	436	180	3	2.49
Hsp70	Tau	472	225	10	2.47
Hsp70	Tau	472	281	9	1.67
Hsp70	Tau	472	370	6	2.19
Hsp70	Tau	472	240	3	4.08
Hsp70	Tau	472	234	3	2.36
Hsp70	Tau	518	225	4	3.92
Hsp70	Tau	545	225	9	3.64
Hsp70	Tau	545	274	8	1.17
Hsp70	Tau	545	234	5	2.85
Hsp70	Tau	545	267	5	1.13
Hsp70	Tau	545	385	4	2.56
Hsp70	Tau	545	240	4	1.61
Hsp70	Tau	545	370	4	1.43
Hsp70	Tau	545	174	3	1.97
Hsp70	Tau	545	369	3	1.5
Hsp70	Tau	560	225	13	3.16
Hsp70	Tau	560	274	6	1.39
Hsp70	Tau	560	281	3	2.02
Hsp70	Tau	571	225	7	4.4
Hsp70	Tau	571	281	3	3.58
Hsp70	Tau	571	267	3	1.82
Hsp70	Tau	571	274	3	1.26
Hsp70	Tau	571	370	3	1.19
Hsp70	Tau	582	347	3	2.28
Hsp70	Tau	618	281	10	1.66
Hsp70	Tau	618	353	8	1.75
Hsp70	Tau	618	369	7	3.65
Hsp70	Tau	618	395	6	3.55
Hsp70	Tau	618	174	6	1.84
Hsp70	Tau	618	298	5	3.02
Hsp70	Tau	618	163	3	1.86
Hsp70	Tau	649	321	4	1.44
Hsp90	Hop	130	101	3	2.75
Hsp90	Hop	227	509	6	2.65
Hsp90	Hop	227	465	4	1.51
Hsp90	Hop	265	79	4	1.44
Hsp90	Hop	286	429	3	1.76
Hsp90	Hop	329	457	16	5.86
Hsp90	Hop	329	465	5	2.87
Hsp90	Hop	329	469	5	1.24
Hsp90	Hop	329	509	3	2.24
Hsp90	Hop	370	509	76	5.68
Hsp90	Hop	370	553	18	4.25
Hsp90	Hop	370	101	7	5.66
Hsp90	Hop	422	509	13	1.46
Hsp90	Hop	422	101	8	3.41
Hsp90	Hop	422	553	4	2.69
Hsp90	Hop	422	73	4	1.29
Hsp90	Hop	451	411	8	3.82
Hsp90	Hop	451	457	7	3.87
Hsp90	Hop	451	370	6	3.81
Hsp90	Hop	458	509	19	2.26
Hsp90	Hop	458	553	7	2.45
Hsp90	Hop	514	360	13	1.51
Hsp90	Hop	514	367	9	1.86
Hsp90	Hop	549	536	27	13.36
Hsp90	Hop	549	546	11	2.08
Hsp90	Hop	549	553	9	2.25
Hsp90	Hop	549	509	9	1.12
Hsp90	Hop	549	101	4	4.45
Hsp90	Hop	561	536	122	21.14
Hsp90	Hop	561	546	16	3.84
Hsp90	Hop	561	509	6	2.45
Hsp90	Hop	600	553	9	2.92
Hsp90	Hop	600	509	9	1.31
Hsp90	Hop	600	101	8	2.51
Hsp90	Hop	630	73	3	2.88
Hsp90	Hop	646	457	18	6.87
Hsp90	Hop	646	553	11	2.56
Hsp90	Hop	646	101	9	3.86
Hsp90	Hop	646	509	9	2.53
Hsp90	Hop	647	476	16	3.32
Hsp90	Hop	647	546	12	3.79
Hsp90	Hop	647	509	12	2.1
Hsp90	Hop	647	553	6	2.66
Hsp90	Hop	647	101	4	3.17
Hsp90	Hop	647	469	4	1.6
Hsp90	Hsp70	76	1	23	3.36
Hsp90	Hsp70	130	1	15	3.76
Hsp90	Hsp70	130	278	12	1.3
Hsp90	Hsp70	307	98	36	4.93
Hsp90	Hsp70	307	121	9	1.98
Hsp90	Hsp70	422	211	11	3.9
Hsp90	Hsp70	422	533	8	1.73
Hsp90	Hsp70	422	528	5	2.46
Hsp90	Hsp70	425	211	29	5.05
Hsp90	Hsp70	425	518	6	3.74
Hsp90	Hsp90	76	370	22	1.83
Hsp90	Hsp90	76	87	6	2.59
Hsp90	Hsp90	95	203	21	4.98
Hsp90	Hsp90	130	76	126	7.38
Hsp90	Hsp90	130	370	20	2.42
Hsp90	Hsp90	227	377	15	2.67
Hsp90	Hsp90	227	370	10	4.34
Hsp90	Hsp90	242	222	10	2.27
Hsp90	Hsp90	257	265	13	5.21
Hsp90	Hsp90	260	646	3	1.97
Hsp90	Hsp90	272	289	5	5.01
Hsp90	Hsp90	286	265	23	1.81
Hsp90	Hsp90	298	203	14	1.54
Hsp90	Hsp90	307	222	9	1.7
Hsp90	Hsp90	307	377	6	1.96
Hsp90	Hsp90	329	227	7	3.24
Hsp90	Hsp90	370	370	16	1.81
Hsp90	Hsp90	370	458	15	2.02
Hsp90	Hsp90	370	377	14	5.65
Hsp90	Hsp90	370	630	8	1.51
Hsp90	Hsp90	370	370	16	1.66
Hsp90	Hsp90	377	222	5	2.68
Hsp90	Hsp90	425	429	6	2.98
Hsp90	Hsp90	458	370	39	3.68
Hsp90	Hsp90	458	630	8	1.92
Hsp90	Hsp90	504	573	49	11.92
Hsp90	Hsp90	504	554	24	2.1
Hsp90	Hsp90	514	451	9	1.92
Hsp90	Hsp90	514	458	7	1.29
Hsp90	Hsp90	514	446	5	1.83
Hsp90	Hsp90	549	561	47	13.15
Hsp90	Hsp90	549	630	12	1.11
Hsp90	Hsp90	561	504	68	19.09
Hsp90	Hsp90	561	597	3	2.06
Hsp90	Hsp90	561	647	3	2.92
Hsp90	Hsp90	573	504	19	6.34
Hsp90	Hsp90	573	580	7	1.93
Hsp90	Hsp90	574	582	8	1.24
Hsp90	Hsp90	574	580	8	3.02
Hsp90	Hsp90	582	575	7	3.95
Hsp90	Hsp90	588	600	9	1.33
Hsp90	Hsp90	591	580	17	5.72
Hsp90	Hsp90	591	600	3	1.16
Hsp90	Hsp90	597	580	15	2.66
Hsp90	Hsp90	597	630	5	1.97
Hsp90	Hsp90	600	580	67	7.65
Hsp90	Hsp90	600	591	9	1.68
Hsp90	Hsp90	600	630	5	1.8
Hsp90	Hsp90	646	600	24	6.76
Hsp90	Hsp90	646	591	15	2.13
Hsp90	Hsp90	647	630	33	2.5
Hsp90	Hsp90	647	596	16	2.69
Hsp90	Hsp90	647	422	4	1.78
Hsp90	Hsp90	675	596	22	1.96
Hsp90	Hsp90	675	588	3	1.45
Hsp90	Hsp90	708	672	198	8.52
Hsp90	Hsp90	708	669	8	3.97
Hsp90	p23	76	1	8	1.95
Hsp90	p23	130	1	3	1.99
Hsp90	p23	257	1	60	4.46
Hsp90	p23	675	1	5	4.61
Hsp90	p23	708	1	7	2.26
Hsp90	Tau	76	225	4	2.33
Hsp90	Tau	76	281	3	2.46
Hsp90	Tau	76	259	3	1.82
Hsp90	Tau	203	240	14	5.85
Hsp90	Tau	203	234	10	1.47
Hsp90	Tau	222	225	5	2.28
Hsp90	Tau	370	281	6	2.71
Hsp90	Tau	458	281	8	1.66
Hsp90	Tau	458	240	5	1.65
Hsp90	Tau	549	298	5	2.26
Hsp90	Tau	549	353	4	2.63
Hsp90	Tau	549	281	4	2.6
Hsp90	Tau	664	234	10	3.41
Hsp90	Tau	664	225	9	3.74
Hsp90	Tau	664	174	5	1.89
Hsp90	Tau	664	240	4	5.94
Hsp90	Tau	675	267	7	1.98
Hsp90	Tau	675	163	7	1.95
Hsp90	Tau	675	234	6	3.7
Hsp90	Tau	675	174	6	1.93
Hsp90	Tau	675	240	5	1.39
Hsp90	Tau	675	353	4	5.9
Hsp90	Tau	675	180	4	4.15
Hsp90	Tau	675	190	3	2.72
Hsp90	Tau	675	369	3	2.4
Hsp90	Tau	708	234	11	2.87
Hsp90	Tau	708	174	10	1.48
Hsp90	Tau	708	225	10	1.45
Hsp90	Tau	708	267	7	6.54
Hsp90	Tau	708	254	6	1.25
Hsp90	Tau	708	369	5	2.04
Hsp90	Tau	708	298	3	2.63
Hsp90	Tau	708	180	3	1.55
Hsp90	Tau	708	385	3	1.17
Hsp90	Tau	708	150	3	1.14
p23	Hop	1	101	11	4.57
p23	Hop	1	509	10	3.49
p23	Hop	1	73	8	1.37
p23	Hop	1	457	7	2.91
p23	Hop	1	415	4	2.47
p23	Hop	1	553	3	3.26
p23	Hop	101	101	14	3.49
p23	Hop	101	73	7	1.89
p23	Hsp70	1	366	16	3.78
p23	Hsp70	1	278	7	3.05
p23	Hsp70	1	129	3	1.39
p23	Hsp70	101	278	5	2.39
p23	Hsp90	1	203	7	2.05
p23	Hsp90	1	309	5	2.55
p23	Hsp90	1	458	3	2.04
p23	Hsp90	101	309	13	1.79
p23	Hsp90	101	458	9	1.69
p23	p23	41	1	5	2.43
p23	p23	54	1	43	2.95
p23	p23	101	1	12	2.2
p23	Tau	1	225	20	4.17
p23	Tau	1	174	13	4.06
p23	Tau	1	132	13	3.35
p23	Tau	1	150	12	2.07
p23	Tau	1	281	10	3.6
p23	Tau	1	234	10	3.49
p23	Tau	1	240	7	3.26
p23	Tau	1	259	7	1.75
p23	Tau	1	143	6	1.56
p23	Tau	54	180	4	1.5
p23	Tau	54	174	4	1.34
p23	Tau	54	225	4	1.14
p23	Tau	54	163	3	1.68
p23	Tau	101	163	10	3.01
p23	Tau	101	225	10	2.38
p23	Tau	101	174	10	2.08
p23	Tau	101	267	10	1.71
p23	Tau	101	150	8	1.88
p23	Tau	101	281	7	4.37
p23	Tau	101	259	6	2.33
p23	Tau	101	180	6	2.01
p23	Tau	101	234	5	2.92
p23	Tau	101	240	5	1.3
p23	Tau	101	347	4	1.36
p23	Tau	101	385	4	1.31
p23	Tau	101	254	4	1.18
p23	Tau	101	370	3	2.17
p23	Tau	101	143	3	1.53
Tau	Hop	87	101	6	2.29
Tau	Hop	87	261	3	3.61
Tau	Hop	163	415	5	2.8
Tau	Hop	163	101	5	1.44
Tau	Hop	163	457	3	1.31
Tau	Hop	174	457	5	2.67
Tau	Hop	174	415	5	1.46
Tau	Hop	180	101	4	1.65
Tau	Hop	180	457	3	1.74
Tau	Hop	190	101	5	2.27
Tau	Hop	234	457	8	2.34
Tau	Hop	234	73	6	1.41
Tau	Hop	234	415	3	1.12
Tau	Hop	240	415	5	15.16
Tau	Hop	240	273	4	2.39
Tau	Hop	254	101	10	2.86
Tau	Hop	254	73	6	2.25
Tau	Hop	254	509	4	2.32
Tau	Hop	254	553	4	1.6
Tau	Hop	254	457	3	1.33
Tau	Hop	259	73	6	2.47
Tau	Hop	259	457	3	1.68
Tau	Hop	267	509	12	1.91
Tau	Hop	267	73	10	2.24
Tau	Hop	267	101	10	2.01
Tau	Hop	267	457	7	1.13
Tau	Hop	280	73	4	3.78
Tau	Hop	281	509	22	3.29
Tau	Hop	281	73	6	6.16
Tau	Hop	281	457	5	1.6
Tau	Hop	290	509	19	3.64
Tau	Hop	290	101	5	2.78
Tau	Hop	298	536	16	5.91
Tau	Hop	298	101	16	4.28
Tau	Hop	298	509	14	2.28
Tau	Hop	298	546	8	3.47
Tau	Hop	298	73	6	1.54
Tau	Hop	298	233	5	1.69
Tau	Hop	298	553	4	1.92
Tau	Hop	298	457	3	4.23
Tau	Hop	311	101	15	3.6
Tau	Hop	311	509	8	1.3
Tau	Hop	311	546	6	2.39
Tau	Hop	311	73	6	1.53
Tau	Hop	311	457	4	2.42
Tau	Hop	321	509	23	3.1
Tau	Hop	321	101	18	4.25
Tau	Hop	321	536	16	2.31
Tau	Hop	321	73	14	1.69
Tau	Hop	321	546	11	2.78
Tau	Hop	321	230	8	2.6
Tau	Hop	321	457	8	1.92
Tau	Hop	321	185	8	1.41
Tau	Hop	321	348	5	1.86
Tau	Hop	321	123	4	2.4
Tau	Hop	321	553	4	1.62
Tau	Hop	321	485	3	1.95
Tau	Hop	331	509	22	1.23
Tau	Hop	331	101	12	3.03
Tau	Hop	331	457	8	1.92
Tau	Hop	331	553	6	1.48
Tau	Hop	331	546	4	2.37
Tau	Hop	331	123	4	1.66
Tau	Hop	331	348	3	1.24
Tau	Hop	353	101	15	3.09
Tau	Hop	353	509	10	1.7
Tau	Hop	353	546	5	2.4
Tau	Hop	353	476	3	2.09
Tau	Hop	369	101	14	3.33
Tau	Hop	369	509	10	3.06
Tau	Hop	369	73	7	2.71
Tau	Hop	370	415	4	9.81
Tau	Hop	370	73	3	4.49
Tau	Hop	375	509	6	1.62
Tau	Hop	375	73	5	2.72
Tau	Hop	385	101	10	3.17
Tau	Hop	385	509	10	2.1
Tau	Hop	385	73	6	1.53
Tau	Hop	385	457	5	3.33
Tau	Hop	385	415	3	1.82
Tau	Hop	395	509	12	2.73
Tau	Hop	395	101	9	4.12
Tau	Hop	395	73	5	2.07
Tau	Hop	395	230	3	3.03
Tau	Hop	438	101	9	5.32
Tau	Hop	438	509	8	2.42
Tau	Hop	438	536	5	4.05
Tau	Hop	438	55	4	3.43
Tau	Hop	438	36	3	4.34
Tau	Hop	438	387	3	2.39
Tau	Hop	438	73	3	1.76
Tau	Hsp70	24	366	7	1.43
Tau	Hsp70	87	109	4	5.91
Tau	Hsp70	87	366	4	5.12
Tau	Hsp70	87	1	4	2.36
Tau	Hsp70	150	366	4	1.64
Tau	Hsp70	163	366	11	3.61
Tau	Hsp70	174	278	7	3.85
Tau	Hsp70	180	1	8	1.97
Tau	Hsp70	240	518	9	7.57
Tau	Hsp70	240	366	4	2.04
Tau	Hsp70	240	211	3	12.12
Tau	Hsp70	254	1	6	3.84
Tau	Hsp70	267	582	6	1.78
Tau	Hsp70	280	518	3	1.79
Tau	Hsp70	281	366	4	3.42
Tau	Hsp70	294	518	3	7.67
Tau	Hsp70	298	472	7	2.81
Tau	Hsp70	298	528	3	1.68
Tau	Hsp70	311	1	5	2.08
Tau	Hsp70	311	366	3	1.73
Tau	Hsp70	311	533	3	1.11
Tau	Hsp70	317	1	4	1.26
Tau	Hsp70	321	582	22	1.99
Tau	Hsp70	321	1	13	3.43
Tau	Hsp70	321	545	5	2.03
Tau	Hsp70	321	580	3	2.24
Tau	Hsp70	331	1	12	2.12
Tau	Hsp70	331	545	4	1.84
Tau	Hsp70	353	582	7	2.05
Tau	Hsp70	353	1	5	3.84
Tau	Hsp70	369	366	10	2.35
Tau	Hsp70	369	1	9	1.73
Tau	Hsp70	369	582	7	2.09
Tau	Hsp70	370	211	5	8.7
Tau	Hsp70	370	366	4	4.8
Tau	Hsp70	385	366	10	1.49
Tau	Hsp70	385	582	8	1.97
Tau	Hsp70	385	472	5	1.98
Tau	Hsp70	395	366	8	1.85
Tau	Hsp70	438	1	10	4.87
Tau	Hsp70	438	109	7	3.89
Tau	Hsp70	438	366	7	1.91
Tau	Hsp70	438	267	4	3.69
Tau	Hsp70	438	618	3	6.12
Tau	Hsp90	163	664	9	3.22
Tau	Hsp90	174	203	7	2.02
Tau	Hsp90	254	458	7	1.49
Tau	Hsp90	290	458	5	1.65
Tau	Hsp90	298	458	11	2.02
Tau	Hsp90	298	370	4	1.69
Tau	Hsp90	311	203	18	3.5
Tau	Hsp90	321	458	9	2.64
Tau	Hsp90	321	422	5	1.35
Tau	Hsp90	321	561	4	2.31
Tau	Hsp90	331	458	12	1.47
Tau	Hsp90	353	458	12	1.37
Tau	Hsp90	353	422	5	1.24
Tau	Hsp90	353	370	3	1.31
Tau	Hsp90	369	458	4	2.66
Tau	Hsp90	370	672	4	1.32
Tau	Hsp90	438	458	8	2.04
Tau	Hsp90	438	425	6	1.48
Tau	Hsp90	438	370	5	2.03
Tau	Hsp90	438	422	4	1.42
Tau	p23	24	1	9	3.93
Tau	p23	67	1	5	2.03
Tau	p23	87	1	14	4.2
Tau	p23	87	101	5	2.47
Tau	p23	163	1	13	2.56
Tau	p23	180	1	15	1.26
Tau	p23	190	1	12	2.89
Tau	p23	224	1	4	1.39
Tau	p23	254	1	10	3.01
Tau	p23	267	1	14	1.21
Tau	p23	298	1	14	3.84
Tau	p23	321	1	13	2.3
Tau	p23	331	1	9	1.57
Tau	p23	340	1	4	2.19
Tau	p23	353	1	6	1.66
Tau	p23	353	101	5	2.37
Tau	p23	369	1	12	1.76
Tau	p23	385	1	19	3.09
Tau	p23	395	1	9	2.86
Tau	p23	438	1	9	3.35
Tau	p23	438	101	5	2.47
Tau	Tau	24	163	27	2.18
Tau	Tau	24	174	24	2.86
Tau	Tau	24	225	22	2.48
Tau	Tau	24	331	21	3.16
Tau	Tau	24	267	17	1.42
Tau	Tau	24	240	15	1.68
Tau	Tau	24	234	13	1.85
Tau	Tau	24	180	12	1.49
Tau	Tau	24	385	11	3.16
Tau	Tau	24	190	11	1.12
Tau	Tau	24	150	10	2.18
Tau	Tau	24	281	9	3.25
Tau	Tau	24	132	9	1.88
Tau	Tau	24	143	9	1.6
Tau	Tau	24	259	8	1.96
Tau	Tau	24	369	6	3.21
Tau	Tau	24	370	6	2.21
Tau	Tau	24	311	6	1.9
Tau	Tau	24	254	6	1.65
Tau	Tau	24	395	3	4.74
Tau	Tau	44	163	14	1.86
Tau	Tau	44	180	13	3.03
Tau	Tau	44	321	12	2.42
Tau	Tau	44	267	12	1.19
Tau	Tau	44	150	11	1.14
Tau	Tau	44	234	5	1.25
Tau	Tau	67	150	9	1.23
Tau	Tau	67	234	8	1.33
Tau	Tau	67	321	6	4.42
Tau	Tau	67	24	6	2.96
Tau	Tau	67	298	5	2.61
Tau	Tau	67	190	5	1.29
Tau	Tau	67	353	4	3.22
Tau	Tau	67	369	4	2.53
Tau	Tau	67	385	4	1.5
Tau	Tau	67	438	3	2.23
Tau	Tau	87	150	30	8.29
Tau	Tau	87	174	27	9.48
Tau	Tau	87	163	26	8.93
Tau	Tau	87	225	22	9.85
Tau	Tau	87	143	16	3.62
Tau	Tau	87	180	15	10.24
Tau	Tau	87	311	13	9.48
Tau	Tau	87	132	13	5.83
Tau	Tau	87	385	12	11.88
Tau	Tau	87	240	12	3.88
Tau	Tau	87	281	11	6.09
Tau	Tau	87	234	11	4.72
Tau	Tau	87	370	11	2.25
Tau	Tau	87	259	10	7.74
Tau	Tau	87	254	10	7.71
Tau	Tau	87	274	9	8.64
Tau	Tau	87	267	9	8.55
Tau	Tau	87	130	9	6.23
Tau	Tau	87	140	9	4.04
Tau	Tau	87	190	8	6.74
Tau	Tau	87	369	7	8.27
Tau	Tau	87	353	7	4.07
Tau	Tau	87	375	6	7.7
Tau	Tau	87	298	5	9.47
Tau	Tau	87	343	5	5.35
Tau	Tau	87	148	5	3.75
Tau	Tau	87	290	5	3.09
Tau	Tau	87	224	4	7.3
Tau	Tau	87	24	4	4.63
Tau	Tau	87	395	4	3.91
Tau	Tau	87	331	4	3.45
Tau	Tau	87	383	4	1.26
Tau	Tau	87	321	3	2.88
Tau	Tau	130	143	30	18.13
Tau	Tau	130	148	17	10.04
Tau	Tau	130	225	8	7.23
Tau	Tau	132	143	60	10.94
Tau	Tau	132	150	33	11.13
Tau	Tau	132	148	30	6.45
Tau	Tau	132	174	29	2.66
Tau	Tau	132	240	7	8.13
Tau	Tau	132	234	6	2.97
Tau	Tau	140	150	39	7.51
Tau	Tau	140	130	23	8.85
Tau	Tau	140	148	22	9.12
Tau	Tau	140	143	20	8.56
Tau	Tau	141	130	15	8.47
Tau	Tau	141	150	13	3.45
Tau	Tau	141	148	12	8.84
Tau	Tau	148	225	6	2.93
Tau	Tau	150	143	33	9.73
Tau	Tau	150	130	19	7.61
Tau	Tau	150	225	6	3.23
Tau	Tau	163	174	61	8.21
Tau	Tau	163	150	22	10.03
Tau	Tau	163	132	22	2.95
Tau	Tau	163	143	18	3.45
Tau	Tau	163	130	15	3.74
Tau	Tau	163	190	13	1.99
Tau	Tau	163	140	13	1.97
Tau	Tau	163	234	11	2.41
Tau	Tau	163	370	7	3.48
Tau	Tau	163	225	5	1.82
Tau	Tau	163	383	5	1.79
Tau	Tau	163	240	5	1.46
Tau	Tau	163	141	5	1.18
Tau	Tau	163	148	4	2.74
Tau	Tau	163	281	3	2.59
Tau	Tau	174	150	23	3.68
Tau	Tau	174	225	20	4.87
Tau	Tau	174	240	16	8.85
Tau	Tau	174	143	15	2.89
Tau	Tau	174	130	8	4.57
Tau	Tau	174	140	7	5.44
Tau	Tau	174	234	6	1.75
Tau	Tau	174	148	5	1.74
Tau	Tau	174	370	3	1.96
Tau	Tau	180	163	31	1.27
Tau	Tau	180	150	15	1.46
Tau	Tau	180	225	13	2.22
Tau	Tau	180	385	7	1.81
Tau	Tau	180	132	7	1.44
Tau	Tau	180	130	5	1.72
Tau	Tau	180	281	5	1.51
Tau	Tau	180	140	4	1.53
Tau	Tau	180	143	4	1.16
Tau	Tau	190	174	21	2.29
Tau	Tau	190	225	14	5.39
Tau	Tau	190	240	10	2.74
Tau	Tau	190	132	9	1.76
Tau	Tau	190	143	8	4.35
Tau	Tau	190	150	7	2.99
Tau	Tau	190	148	5	1.57
Tau	Tau	190	259	3	1.16
Tau	Tau	225	143	6	5.06
Tau	Tau	234	225	26	7.39
Tau	Tau	234	150	13	6.05
Tau	Tau	234	143	5	2.83
Tau	Tau	234	130	4	3.26
Tau	Tau	234	383	3	3.86
Tau	Tau	234	370	3	1.68
Tau	Tau	234	240	3	1.5
Tau	Tau	240	225	10	12.87
Tau	Tau	240	148	7	10.2
Tau	Tau	240	370	6	11.08
Tau	Tau	240	383	4	18.25
Tau	Tau	240	130	3	12
Tau	Tau	240	347	3	5.42
Tau	Tau	240	150	3	4.14
Tau	Tau	254	267	17	1.49
Tau	Tau	254	225	16	3.45
Tau	Tau	254	259	16	1.9
Tau	Tau	254	281	12	2.44
Tau	Tau	254	240	9	1.51
Tau	Tau	254	174	5	1.31
Tau	Tau	254	234	5	1.19
Tau	Tau	254	130	3	1.19
Tau	Tau	259	225	19	3.64
Tau	Tau	259	240	12	3.89
Tau	Tau	259	234	9	2.82
Tau	Tau	259	174	8	2.47
Tau	Tau	259	280	8	1.87
Tau	Tau	267	281	29	2.03
Tau	Tau	267	225	13	2.59
Tau	Tau	267	385	11	1.38
Tau	Tau	267	240	9	3.12
Tau	Tau	267	234	9	1.9
Tau	Tau	267	370	7	2.14
Tau	Tau	267	130	3	1.53
Tau	Tau	274	225	14	3.82
Tau	Tau	274	385	9	1.31
Tau	Tau	274	259	9	1.29
Tau	Tau	274	281	7	1.24
Tau	Tau	274	150	3	1.8
Tau	Tau	280	240	10	6.91
Tau	Tau	280	225	5	6.62
Tau	Tau	281	240	10	5.87
Tau	Tau	281	259	10	3.38
Tau	Tau	281	294	6	2.06
Tau	Tau	281	225	5	3.93
Tau	Tau	281	174	5	2.08
Tau	Tau	281	234	4	2.04
Tau	Tau	281	150	3	1.17
Tau	Tau	290	259	4	1.69
Tau	Tau	294	280	7	1.69
Tau	Tau	298	281	44	4.56
Tau	Tau	298	290	24	1.89
Tau	Tau	298	321	22	9.69
Tau	Tau	298	267	17	1.67
Tau	Tau	298	331	16	2.36
Tau	Tau	298	274	12	1.49
Tau	Tau	298	385	11	2.93
Tau	Tau	298	353	10	3.94
Tau	Tau	298	395	9	4.05
Tau	Tau	298	259	8	2.41
Tau	Tau	298	163	8	1.87
Tau	Tau	298	24	7	4.34
Tau	Tau	298	225	7	1.77
Tau	Tau	298	240	6	1.64
Tau	Tau	298	347	6	1.22
Tau	Tau	298	369	5	1.79
Tau	Tau	298	311	5	1.22
Tau	Tau	298	174	4	1.93
Tau	Tau	298	180	4	1.4
Tau	Tau	298	234	3	1.24
Tau	Tau	311	281	17	2.75
Tau	Tau	311	290	17	1.73
Tau	Tau	311	331	13	1.85
Tau	Tau	311	370	9	2.3
Tau	Tau	311	343	9	1.63
Tau	Tau	311	375	8	2.03
Tau	Tau	311	267	8	1.94
Tau	Tau	311	259	8	1.85
Tau	Tau	311	347	8	1.54
Tau	Tau	311	294	7	1.27
Tau	Tau	311	240	5	1.42
Tau	Tau	311	385	4	1.37
Tau	Tau	317	353	9	1.63
Tau	Tau	321	343	24	1.81
Tau	Tau	321	24	22	3.39
Tau	Tau	321	353	21	2.19
Tau	Tau	321	395	18	3.86
Tau	Tau	321	385	18	2.57
Tau	Tau	321	290	17	1.49
Tau	Tau	321	281	16	2.71
Tau	Tau	321	267	14	1.89
Tau	Tau	321	369	13	1.21
Tau	Tau	321	311	11	3.45
Tau	Tau	321	225	11	1.45
Tau	Tau	321	234	10	1.27
Tau	Tau	321	163	10	1.25
Tau	Tau	321	180	8	1.46
Tau	Tau	321	375	5	1.21
Tau	Tau	331	290	21	1.17
Tau	Tau	331	385	14	1.86
Tau	Tau	331	343	12	2.09
Tau	Tau	331	274	9	1.56
Tau	Tau	331	375	9	1.17
Tau	Tau	331	369	7	2.62
Tau	Tau	331	225	5	2.41
Tau	Tau	331	163	3	1.28
Tau	Tau	340	353	21	1.48
Tau	Tau	340	385	8	2.2
Tau	Tau	340	395	6	2.93
Tau	Tau	340	370	6	1.73
Tau	Tau	340	369	5	3.06
Tau	Tau	340	267	3	1.18
Tau	Tau	343	370	8	5
Tau	Tau	343	240	4	2.61
Tau	Tau	347	370	16	12.33
Tau	Tau	347	383	3	3.84
Tau	Tau	353	375	28	1.71
Tau	Tau	353	385	26	3.09
Tau	Tau	353	311	21	2.79
Tau	Tau	353	370	20	2.35
Tau	Tau	353	331	18	1.81
Tau	Tau	353	174	14	1.77
Tau	Tau	353	225	8	2.19
Tau	Tau	353	281	8	1.94
Tau	Tau	353	254	8	1.5
Tau	Tau	353	259	6	1.61
Tau	Tau	353	180	5	2.75
Tau	Tau	353	274	5	1.19
Tau	Tau	353	163	5	1.16
Tau	Tau	369	383	29	2.53
Tau	Tau	369	385	25	6.78
Tau	Tau	369	343	23	2.03
Tau	Tau	369	347	14	1.84
Tau	Tau	369	240	9	1.66
Tau	Tau	369	174	8	2.05
Tau	Tau	369	225	6	1.56
Tau	Tau	369	254	4	2.09
Tau	Tau	369	163	4	1.39
Tau	Tau	369	259	3	1.58
Tau	Tau	370	383	31	20.05
Tau	Tau	375	383	21	3.56
Tau	Tau	375	347	4	2.73
Tau	Tau	383	369	5	5.19
Tau	Tau	385	375	39	2.3
Tau	Tau	385	370	29	5.76
Tau	Tau	385	240	8	2.96
Tau	Tau	385	174	7	1.13
Tau	Tau	385	225	5	1.57
Tau	Tau	385	347	4	1.41
Tau	Tau	385	234	4	1.31
Tau	Tau	395	375	30	2.59
Tau	Tau	395	369	24	3.46
Tau	Tau	395	353	18	4.3
Tau	Tau	395	370	18	3.06
Tau	Tau	395	383	18	1.7
Tau	Tau	395	331	12	4.05
Tau	Tau	395	267	10	1.7
Tau	Tau	395	311	7	2.94
Tau	Tau	395	163	6	2.42
Tau	Tau	395	234	5	3.08
Tau	Tau	395	225	5	2.53
Tau	Tau	395	254	5	1.19
Tau	Tau	395	174	4	2.72
Tau	Tau	395	190	4	1.93
Tau	Tau	395	180	3	2.79
Tau	Tau	395	240	3	1.4
Tau	Tau	438	375	19	2.8
Tau	Tau	438	395	15	5.55
Tau	Tau	438	225	14	4.71
Tau	Tau	438	385	14	2.61
Tau	Tau	438	353	13	2.61
Tau	Tau	438	370	12	2.53
Tau	Tau	438	369	12	2.28
Tau	Tau	438	174	12	2.14
Tau	Tau	438	254	11	3.45
Tau	Tau	438	281	10	3.44
Tau	Tau	438	234	9	2.45
Tau	Tau	438	267	9	2.22
Tau	Tau	438	298	8	4.4
Tau	Tau	438	274	8	1.82
Tau	Tau	438	321	7	4.1
Tau	Tau	438	311	7	2.57
Tau	Tau	438	343	7	2.12
Tau	Tau	438	150	7	1.73
Tau	Tau	438	383	7	1.35
Tau	Tau	438	259	6	3.06
Tau	Tau	438	180	6	2.58
Tau	Tau	438	163	5	3.47
Tau	Tau	438	290	5	2.65
Tau	Tau	438	347	5	1.3
Tau	Tau	438	240	4	1.98
Tau	Tau	438	190	4	1.59
