# Supplementary material for: Hsp multichaperone complex buffers pathologically modified Tau
Source: Nat Commun. 2022 Jun 27;13:3668. doi: 10.1038/s41467-022-31396-z (PMC9237115; doi:10.1038/s41467-022-31396-z)
Supplement: Supplementary file 5 — Supplementary Data 2 [file 41467_2022_31396_MOESM5_ESM.xlsx]

## Sheet: Sheet1
Supplementary Data 2. Selected intra- and intermolecular cross-links within the Hsp70:Hop:Hsp90:Tau:p23 complex cross-linked with 1-ethyl-3-(3-dimethylaminopropyl carbodiimide (EDC)
Threshold: minimum of 3 hits and 5% of the maximum score (>/= 1.5225).
Protein1	Protein2	Pos1	Pos2	Hits	Score
Hop	Hop	31	133	3	3.6
Hop	Hop	31	559	5	3.45
Hop	Hop	31	479	3	2.76
Hop	Hop	31	310	5	1.58
Hop	Hop	36	133	3	2.22
Hop	Hop	44	74	9	2.69
Hop	Hop	45	74	3	2.28
Hop	Hop	55	442	5	3.74
Hop	Hop	73	161	4	6.2
Hop	Hop	91	133	6	3.81
Hop	Hop	96	479	3	2.17
Hop	Hop	96	381	6	1.78
Hop	Hop	115	139	18	2.02
Hop	Hop	119	115	24	11.25
Hop	Hop	123	133	7	2.04
Hop	Hop	133	360	7	5.61
Hop	Hop	133	73	8	4.24
Hop	Hop	133	185	23	2.74
Hop	Hop	133	418	4	1.88
Hop	Hop	139	115	31	11.49
Hop	Hop	146	133	13	4.49
Hop	Hop	146	139	15	4.34
Hop	Hop	146	479	4	2.9
Hop	Hop	146	559	4	2.65
Hop	Hop	146	381	4	2.3
Hop	Hop	146	106	7	2.17
Hop	Hop	159	133	7	1.62
Hop	Hop	177	73	8	19.33
Hop	Hop	185	112	6	4.14
Hop	Hop	192	133	6	2.67
Hop	Hop	192	177	7	1.95
Hop	Hop	209	348	3	3.15
Hop	Hop	209	96	10	2.47
Hop	Hop	214	96	3	3.48
Hop	Hop	215	546	3	6.31
Hop	Hop	215	96	3	2.13
Hop	Hop	216	348	5	4.93
Hop	Hop	216	185	7	4.87
Hop	Hop	216	31	5	4.53
Hop	Hop	216	96	9	3.5
Hop	Hop	216	324	4	2.5
Hop	Hop	217	96	6	5.38
Hop	Hop	217	348	6	3.89
Hop	Hop	217	185	7	1.94
Hop	Hop	218	348	8	6.09
Hop	Hop	218	324	4	3.71
Hop	Hop	230	177	10	4.18
Hop	Hop	230	133	17	4.16
Hop	Hop	230	253	6	1.97
Hop	Hop	233	133	10	3.79
Hop	Hop	233	253	14	3.25
Hop	Hop	233	251	13	3.15
Hop	Hop	235	252	20	3.72
Hop	Hop	235	185	3	1.98
Hop	Hop	235	73	14	1.79
Hop	Hop	243	246	3	3.7
Hop	Hop	269	177	3	3.12
Hop	Hop	276	233	7	3.51
Hop	Hop	294	262	5	2.67
Hop	Hop	340	177	12	4.95
Hop	Hop	340	133	8	3.77
Hop	Hop	348	177	9	4.13
Hop	Hop	348	381	15	3.23
Hop	Hop	348	133	6	2.38
Hop	Hop	348	386	3	2.1
Hop	Hop	370	366	10	11.9
Hop	Hop	370	177	3	1.75
Hop	Hop	381	418	3	2.51
Hop	Hop	381	370	5	2.11
Hop	Hop	381	340	8	2.09
Hop	Hop	381	73	7	1.67
Hop	Hop	385	389	9	2.8
Hop	Hop	385	340	6	2
Hop	Hop	404	177	5	1.57
Hop	Hop	441	457	5	1.53
Hop	Hop	442	340	5	3.01
Hop	Hop	442	415	23	2.94
Hop	Hop	442	146	3	2.84
Hop	Hop	452	486	5	2.49
Hop	Hop	452	559	4	2.21
Hop	Hop	457	559	3	3.38
Hop	Hop	465	559	14	5.13
Hop	Hop	465	503	18	4.22
Hop	Hop	465	507	17	3.32
Hop	Hop	465	532	4	2.55
Hop	Hop	465	506	13	2.47
Hop	Hop	469	559	14	2.77
Hop	Hop	476	177	3	3.06
Hop	Hop	509	177	8	5.27
Hop	Hop	509	133	11	4.99
Hop	Hop	509	472	7	2.82
Hop	Hop	509	489	9	2.63
Hop	Hop	509	532	8	2.25
Hop	Hop	509	479	9	2.15
Hop	Hop	509	432	3	2.02
Hop	Hop	515	553	7	2.47
Hop	Hop	515	556	3	1.98
Hop	Hop	517	556	7	2.36
Hop	Hop	517	553	9	1.85
Hop	Hop	524	553	27	2.37
Hop	Hop	536	559	8	3.1
Hop	Hop	536	133	8	2.69
Hop	Hop	536	177	7	2.34
Hop	Hop	536	479	17	2.09
Hop	Hop	536	503	5	1.82
Hop	Hop	543	553	66	3.83
Hop	Hop	543	509	5	1.94
Hop	Hop	546	479	27	17.69
Hop	Hop	546	133	4	5.25
Hop	Hop	546	432	8	2.85
Hop	Hop	546	177	6	1.96
Hop	Hop	553	479	13	3.93
Hop	Hop	553	177	5	3.48
Hop	Hop	553	537	3	2.03
Hop	Hop	556	479	15	3.31
Hop	Hop	556	472	3	2.31
Hop	Hop	559	509	12	3.74
Hop	Hsp70	31	662	4	4.65
Hop	Hsp70	96	660	9	2.39
Hop	Hsp70	133	211	3	3.09
Hop	Hsp70	133	582	3	1.89
Hop	Hsp70	146	549	4	4.42
Hop	Hsp70	177	211	6	7.09
Hop	Hsp70	216	1	6	6.12
Hop	Hsp70	217	1	5	5.3
Hop	Hsp70	218	1	7	4.12
Hop	Hsp70	235	1	14	2.36
Hop	Hsp70	348	339	33	19.14
Hop	Hsp70	348	336	48	9.02
Hop	Hsp70	381	472	4	1.89
Hop	Hsp70	553	576	4	2.53
Hop	Hsp90	31	210	5	5.54
Hop	Hsp90	31	317	3	3.31
Hop	Hsp90	91	210	5	2.61
Hop	Hsp90	96	210	3	2.31
Hop	Hsp90	123	210	4	2.51
Hop	Hsp90	132	317	3	2.96
Hop	Hsp90	133	596	6	9.22
Hop	Hsp90	133	425	4	8.73
Hop	Hsp90	133	309	10	5.67
Hop	Hsp90	133	630	8	5.36
Hop	Hsp90	133	600	4	3.1
Hop	Hsp90	146	347	10	3.63
Hop	Hsp90	146	351	3	3.58
Hop	Hsp90	146	512	7	2.88
Hop	Hsp90	146	408	3	1.57
Hop	Hsp90	146	368	3	1.57
Hop	Hsp90	177	425	4	6.4
Hop	Hsp90	216	600	5	3.1
Hop	Hsp90	217	600	5	1.77
Hop	Hsp90	231	504	5	1.84
Hop	Hsp90	348	318	3	1.92
Hop	Hsp90	348	317	4	1.76
Hop	Hsp90	381	425	4	2.14
Hop	Hsp90	404	322	10	1.76
Hop	Hsp90	442	630	4	2.17
Hop	Hsp90	465	368	12	3.27
Hop	Hsp90	469	636	5	1.65
Hop	Hsp90	472	596	10	8.52
Hop	Hsp90	479	596	19	11.68
Hop	Hsp90	479	630	17	8.82
Hop	Hsp90	509	416	12	4.82
Hop	Hsp90	509	368	12	3.43
Hop	Hsp90	536	210	8	3.22
Hop	Hsp90	536	565	3	2.44
Hop	Hsp90	536	416	3	1.92
Hop	Hsp90	536	368	3	1.64
Hop	Hsp90	536	512	12	1.57
Hop	Hsp90	543	596	6	2.99
Hop	Hsp90	543	630	9	2.85
Hop	Hsp90	543	425	5	2.22
Hop	Hsp90	543	600	4	1.88
Hop	Hsp90	546	565	4	2.55
Hop	Hsp90	553	416	5	3.88
Hop	Hsp90	553	368	7	2.44
Hop	Hsp90	559	596	4	2.64
Hop	Hsp90	559	630	14	1.67
Hop	p23	25	1	4	2.42
Hop	p23	29	1	8	4.78
Hop	p23	31	117	4	2.1
Hop	p23	31	120	4	2.04
Hop	p23	45	1	6	2.26
Hop	p23	52	1	3	2.91
Hop	p23	209	1	9	3.01
Hop	p23	215	1	4	5.31
Hop	p23	216	1	22	8.3
Hop	p23	217	1	15	6.23
Hop	p23	218	1	9	3.31
Hop	p23	235	1	20	2.7
Hop	p23	238	1	46	3.69
Hop	p23	239	1	10	1.7
Hop	p23	276	1	4	3.05
Hop	p23	348	120	4	1.63
Hop	p23	381	1	13	2.89
Hop	p23	385	1	6	4.33
Hop	p23	442	1	7	4.05
Hop	p23	442	101	6	1.92
Hop	p23	536	87	3	2.07
Hop	Tau	133	240	9	9.02
Hop	Tau	133	383	4	5.28
Hop	Tau	133	370	3	2.22
Hop	Tau	133	280	8	1.76
Hop	Tau	177	347	4	8.23
Hop	Tau	177	225	5	5.58
Hop	Tau	216	353	3	6.08
Hop	Tau	216	321	5	4.56
Hop	Tau	216	369	4	4.35
Hop	Tau	216	267	5	3.64
Hop	Tau	216	331	4	2.85
Hop	Tau	216	274	4	2.14
Hop	Tau	217	321	5	3.87
Hop	Tau	240	370	4	2.57
Hop	Tau	381	150	4	3.93
Hop	Tau	381	259	6	2.96
Hop	Tau	381	225	4	2.95
Hop	Tau	381	281	7	2.4
Hop	Tau	381	347	5	2.05
Hop	Tau	381	385	4	2.04
Hop	Tau	381	174	7	2.02
Hop	Tau	381	240	4	1.78
Hop	Tau	381	274	4	1.74
Hop	Tau	385	174	3	2.02
Hop	Tau	387	73	5	3.79
Hop	Tau	442	385	6	2.18
Hop	Tau	442	274	4	1.77
Hop	Tau	442	375	3	1.7
Hop	Tau	479	240	9	9.7
Hop	Tau	479	347	3	7.73
Hop	Tau	479	383	6	6.98
Hop	Tau	479	370	7	6.39
Hop	Tau	479	225	6	2.97
Hop	Tau	479	280	4	1.98
Hsp70	Hop	1	133	8	4.04
Hsp70	Hop	1	177	6	3.67
Hsp70	Hop	1	381	4	2.85
Hsp70	Hop	580	133	7	3.67
Hsp70	Hop	618	133	3	1.85
Hsp70	Hop	618	177	3	1.61
Hsp70	Hop	649	133	4	1.85
Hsp70	Hop	659	73	8	15.71
Hsp70	Hop	660	324	5	6.01
Hsp70	Hop	660	73	7	2.34
Hsp70	Hop	662	418	6	6.85
Hsp70	Hop	662	73	3	5.29
Hsp70	Hop	662	101	4	4.57
Hsp70	Hop	662	509	7	4.44
Hsp70	Hsp70	1	18	66	23.56
Hsp70	Hsp70	1	662	28	7.9
Hsp70	Hsp70	1	181	13	5.85
Hsp70	Hsp70	1	67	10	5.16
Hsp70	Hsp70	1	69	19	4.95
Hsp70	Hsp70	1	576	9	4.14
Hsp70	Hsp70	1	577	12	4.07
Hsp70	Hsp70	1	659	5	3.87
Hsp70	Hsp70	1	481	7	3.85
Hsp70	Hsp70	1	660	8	3.85
Hsp70	Hsp70	1	53	6	3.71
Hsp70	Hsp70	1	544	5	3.43
Hsp70	Hsp70	1	549	24	3
Hsp70	Hsp70	1	612	4	2.21
Hsp70	Hsp70	1	527	8	1.92
Hsp70	Hsp70	18	518	6	5.98
Hsp70	Hsp70	18	533	6	2.08
Hsp70	Hsp70	24	404	8	12.62
Hsp70	Hsp70	67	129	14	3.24
Hsp70	Hsp70	120	98	24	5.18
Hsp70	Hsp70	133	662	7	4.32
Hsp70	Hsp70	150	1	6	1.71
Hsp70	Hsp70	153	1	3	2.74
Hsp70	Hsp70	173	1	8	7
Hsp70	Hsp70	180	662	5	3.24
Hsp70	Hsp70	207	1	4	3.93
Hsp70	Hsp70	246	340	15	3.14
Hsp70	Hsp70	310	272	19	2.19
Hsp70	Hsp70	313	1	6	1.75
Hsp70	Hsp70	349	339	7	2.51
Hsp70	Hsp70	366	373	27	2.33
Hsp70	Hsp70	382	662	3	2.74
Hsp70	Hsp70	404	1	29	6.82
Hsp70	Hsp70	404	528	7	2.53
Hsp70	Hsp70	407	1	16	10.36
Hsp70	Hsp70	411	1	23	7.34
Hsp70	Hsp70	411	533	17	2.49
Hsp70	Hsp70	411	528	12	1.81
Hsp70	Hsp70	416	1	30	6.35
Hsp70	Hsp70	416	528	38	3.53
Hsp70	Hsp70	444	18	4	1.7
Hsp70	Hsp70	465	528	5	1.91
Hsp70	Hsp70	527	211	3	6.82
Hsp70	Hsp70	528	18	6	2.32
Hsp70	Hsp70	544	211	4	6.02
Hsp70	Hsp70	545	18	7	1.68
Hsp70	Hsp70	547	544	13	13.41
Hsp70	Hsp70	549	211	4	6.18
Hsp70	Hsp70	560	662	4	4.5
Hsp70	Hsp70	571	662	4	2.28
Hsp70	Hsp70	575	588	9	1.81
Hsp70	Hsp70	576	588	9	14.78
Hsp70	Hsp70	576	589	8	2.69
Hsp70	Hsp70	577	588	38	29.72
Hsp70	Hsp70	577	589	10	5.13
Hsp70	Hsp70	580	662	12	3.12
Hsp70	Hsp70	582	662	13	3.39
Hsp70	Hsp70	582	577	5	2.57
Hsp70	Hsp70	603	1	4	1.67
Hsp70	Hsp70	609	1	11	5.28
Hsp70	Hsp70	618	660	3	1.53
Hsp70	Hsp70	619	594	4	8.28
Hsp70	Hsp70	660	580	3	3.16
Hsp70	Hsp70	662	211	4	5.78
Hsp70	Hsp70	662	588	4	5.28
Hsp70	Hsp70	662	369	10	4.56
Hsp70	Hsp70	662	518	11	4.43
Hsp70	Hsp70	662	580	12	3.77
Hsp70	Hsp70	662	278	7	3.13
Hsp70	Hsp70	662	582	15	2.95
Hsp70	Hsp70	662	366	17	2.48
Hsp70	Hsp90	1	210	21	6.74
Hsp70	Hsp90	1	416	12	4.75
Hsp70	Hsp90	1	351	15	4.14
Hsp70	Hsp90	1	72	15	3.17
Hsp70	Hsp90	1	408	10	3.14
Hsp70	Hsp90	1	407	10	2.83
Hsp70	Hsp90	1	104	4	2.04
Hsp70	Hsp90	1	347	3	1.62
Hsp70	Hsp90	173	309	30	2.58
Hsp70	Hsp90	180	317	3	2.43
Hsp70	Hsp90	234	433	6	3.25
Hsp70	Hsp90	407	422	5	2.1
Hsp70	Hsp90	411	422	13	1.81
Hsp70	Hsp90	416	422	28	2.35
Hsp70	Hsp90	533	416	5	1.86
Hsp70	Hsp90	544	425	4	1.96
Hsp70	Hsp90	662	458	4	1.78
Hsp70	p23	1	29	6	5.93
Hsp70	p23	67	1	8	3.86
Hsp70	p23	246	1	5	3.02
Hsp70	p23	304	1	5	1.53
Hsp70	p23	306	1	4	1.6
Hsp70	p23	313	1	13	1.99
Hsp70	p23	404	1	4	3.7
Hsp70	p23	416	1	8	3.94
Hsp70	Tau	1	402	4	1.93
Hsp70	Tau	313	225	5	1.96
Hsp70	Tau	313	353	4	1.72
Hsp70	Tau	339	240	3	3.36
Hsp70	Tau	416	353	5	5.67
Hsp70	Tau	416	274	6	2.76
Hsp70	Tau	416	267	6	2.4
Hsp70	Tau	416	369	4	2.34
Hsp70	Tau	416	225	7	1.85
Hsp70	Tau	416	370	5	1.58
Hsp70	Tau	549	225	6	7.82
Hsp70	Tau	549	280	4	6.74
Hsp70	Tau	549	370	7	5.01
Hsp70	Tau	576	240	4	8.47
Hsp70	Tau	577	383	6	3.51
Hsp70	Tau	577	370	5	2.45
Hsp70	Tau	594	358	4	1.66
Hsp70	Tau	659	370	4	3.29
Hsp70	Tau	659	385	3	2.03
Hsp70	Tau	660	281	5	2.94
Hsp70	Tau	662	294	4	7
Hsp70	Tau	662	281	16	6.78
Hsp70	Tau	662	370	15	6.52
Hsp70	Tau	662	225	8	5.69
Hsp70	Tau	662	240	7	5.43
Hsp70	Tau	662	385	7	4.56
Hsp70	Tau	662	383	7	3.87
Hsp70	Tau	662	259	11	3.81
Hsp70	Tau	662	234	11	3.48
Hsp70	Tau	662	174	11	2.92
Hsp70	Tau	662	375	9	2.76
Hsp70	Tau	662	280	8	2.67
Hsp70	Tau	662	130	3	2.12
Hsp90	Hop	76	543	3	2.54
Hsp90	Hop	92	133	3	1.67
Hsp90	Hop	274	418	3	2.01
Hsp90	Hop	307	398	6	1.67
Hsp90	Hop	317	146	4	3.99
Hsp90	Hop	317	509	4	3.45
Hsp90	Hop	317	96	9	2.71
Hsp90	Hop	318	348	8	2.28
Hsp90	Hop	318	185	3	1.77
Hsp90	Hop	318	91	3	1.67
Hsp90	Hop	318	96	13	1.63
Hsp90	Hop	322	469	3	2.13
Hsp90	Hop	322	404	10	1.88
Hsp90	Hop	347	73	5	3.48
Hsp90	Hop	347	101	6	3.33
Hsp90	Hop	368	509	18	3.72
Hsp90	Hop	370	177	8	5.13
Hsp90	Hop	370	559	14	4.69
Hsp90	Hop	370	532	15	4.19
Hsp90	Hop	370	506	34	3.5
Hsp90	Hop	370	537	3	3.19
Hsp90	Hop	370	503	7	3.02
Hsp90	Hop	370	543	15	2.63
Hsp90	Hop	370	133	6	2.24
Hsp90	Hop	370	507	8	2.21
Hsp90	Hop	391	546	3	1.74
Hsp90	Hop	395	509	18	3.42
Hsp90	Hop	416	73	5	12.67
Hsp90	Hop	422	177	8	3.22
Hsp90	Hop	422	559	3	1.93
Hsp90	Hop	422	133	7	1.81
Hsp90	Hop	434	515	3	2.15
Hsp90	Hop	458	177	3	2.31
Hsp90	Hop	458	506	18	2.27
Hsp90	Hop	458	503	4	1.93
Hsp90	Hop	487	123	5	2.59
Hsp90	Hop	487	367	15	1.78
Hsp90	Hop	488	367	12	2.07
Hsp90	Hop	494	360	15	2.8
Hsp90	Hop	512	509	15	6.63
Hsp90	Hop	512	185	7	5.65
Hsp90	Hop	512	553	15	4.46
Hsp90	Hop	561	543	10	1.96
Hsp90	Hop	561	177	4	1.6
Hsp90	Hop	597	177	15	20.77
Hsp90	Hop	597	133	9	5.45
Hsp90	Hop	597	537	4	4.16
Hsp90	Hop	597	543	5	2.18
Hsp90	Hop	600	177	13	5.52
Hsp90	Hop	630	472	9	6.24
Hsp90	Hop	630	503	5	2.53
Hsp90	Hop	630	161	3	2.32
Hsp90	Hop	630	177	10	1.77
Hsp90	Hop	630	506	7	1.76
Hsp90	Hop	636	509	8	3.42
Hsp90	Hop	646	472	24	5.12
Hsp90	Hop	646	479	33	3.87
Hsp90	Hop	646	543	15	3.2
Hsp90	Hop	646	133	7	2.7
Hsp90	Hop	647	537	5	2.97
Hsp90	Hop	729	96	4	1.81
Hsp90	Hop	730	260	17	1.83
Hsp90	Hop	730	261	11	1.8
Hsp90	Hop	730	262	7	1.78
Hsp90	Hop	735	360	9	6.91
Hsp90	Hop	738	360	9	9.27
Hsp90	Hop	738	262	29	4.13
Hsp90	Hop	739	262	13	4.24
Hsp90	Hsp70	95	181	4	2.9
Hsp90	Hsp70	175	1	6	3.91
Hsp90	Hsp70	176	1	8	3.17
Hsp90	Hsp70	279	1	7	3.65
Hsp90	Hsp70	280	1	3	2.53
Hsp90	Hsp70	317	1	4	4.51
Hsp90	Hsp70	317	98	9	3.26
Hsp90	Hsp70	317	267	3	2.25
Hsp90	Hsp70	318	1	14	4.8
Hsp90	Hsp70	422	542	5	3.16
Hsp90	Hsp70	554	549	3	2.05
Hsp90	Hsp90	72	370	22	3.61
Hsp90	Hsp90	76	416	4	4.04
Hsp90	Hsp90	76	80	10	2.79
Hsp90	Hsp90	80	76	10	4.05
Hsp90	Hsp90	104	309	9	4.62
Hsp90	Hsp90	130	416	6	4.97
Hsp90	Hsp90	130	368	6	3.05
Hsp90	Hsp90	130	72	6	2.14
Hsp90	Hsp90	203	196	88	15.37
Hsp90	Hsp90	203	193	27	6.91
Hsp90	Hsp90	218	222	16	4.21
Hsp90	Hsp90	227	322	10	3.05
Hsp90	Hsp90	241	298	104	15.95
Hsp90	Hsp90	241	296	9	3.36
Hsp90	Hsp90	241	222	6	2.29
Hsp90	Hsp90	242	301	78	17.47
Hsp90	Hsp90	242	317	3	2.05
Hsp90	Hsp90	242	214	5	1.72
Hsp90	Hsp90	257	261	102	19.41
Hsp90	Hsp90	257	262	5	2
Hsp90	Hsp90	257	263	13	1.71
Hsp90	Hsp90	259	265	8	3.84
Hsp90	Hsp90	260	255	7	5.59
Hsp90	Hsp90	260	256	38	3.47
Hsp90	Hsp90	301	309	3	3.77
Hsp90	Hsp90	303	309	9	5.43
Hsp90	Hsp90	303	222	41	1.87
Hsp90	Hsp90	304	309	12	7.47
Hsp90	Hsp90	317	630	6	3.77
Hsp90	Hsp90	318	298	5	2.74
Hsp90	Hsp90	322	298	5	3.91
Hsp90	Hsp90	337	630	4	1.8
Hsp90	Hsp90	351	630	3	2.58
Hsp90	Hsp90	368	630	7	2.29
Hsp90	Hsp90	391	425	52	2.74
Hsp90	Hsp90	395	370	42	3.33
Hsp90	Hsp90	407	92	7	1.79
Hsp90	Hsp90	422	512	9	2.56
Hsp90	Hsp90	458	368	14	3.76
Hsp90	Hsp90	466	630	29	2.16
Hsp90	Hsp90	504	565	32	6.43
Hsp90	Hsp90	504	562	17	2.8
Hsp90	Hsp90	504	571	3	2.31
Hsp90	Hsp90	504	570	9	2.28
Hsp90	Hsp90	512	630	45	8.69
Hsp90	Hsp90	514	487	14	4.91
Hsp90	Hsp90	515	597	8	5.79
Hsp90	Hsp90	515	630	11	3.05
Hsp90	Hsp90	515	600	3	2.1
Hsp90	Hsp90	538	458	9	1.82
Hsp90	Hsp90	542	630	8	1.54
Hsp90	Hsp90	549	466	12	1.69
Hsp90	Hsp90	561	542	4	3.53
Hsp90	Hsp90	562	597	51	24.1
Hsp90	Hsp90	562	600	9	3.5
Hsp90	Hsp90	562	630	7	3.31
Hsp90	Hsp90	565	597	8	2.66
Hsp90	Hsp90	565	504	12	1.53
Hsp90	Hsp90	569	575	4	2.12
Hsp90	Hsp90	570	500	29	4.78
Hsp90	Hsp90	570	574	5	4.75
Hsp90	Hsp90	571	500	13	2.25
Hsp90	Hsp90	572	575	8	2.87
Hsp90	Hsp90	572	574	14	2.06
Hsp90	Hsp90	575	654	13	1.79
Hsp90	Hsp90	580	584	21	9.67
Hsp90	Hsp90	582	666	7	2.23
Hsp90	Hsp90	626	647	7	4.64
Hsp90	Hsp90	626	561	3	3.02
Hsp90	Hsp90	626	600	7	2.92
Hsp90	Hsp90	626	458	3	2.44
Hsp90	Hsp90	636	630	4	2.9
Hsp90	Hsp90	636	458	6	1.89
Hsp90	Hsp90	647	636	8	3.54
Hsp90	Hsp90	654	575	48	2.35
Hsp90	Hsp90	659	582	16	3.2
Hsp90	Hsp90	659	575	7	1.71
Hsp90	Hsp90	676	669	17	1.73
Hsp90	Hsp90	694	630	8	1.82
Hsp90	Hsp90	729	514	4	5.98
Hsp90	Hsp90	729	500	17	4.61
Hsp90	Hsp90	730	422	3	5.04
Hsp90	Hsp90	730	514	5	4.09
Hsp90	Hsp90	730	500	4	1.96
Hsp90	p23	175	1	4	2.67
Hsp90	p23	176	1	12	3.57
Hsp90	p23	259	1	3	2.39
Hsp90	p23	261	1	6	2.22
Hsp90	p23	262	1	5	1.55
Hsp90	p23	274	1	10	5.84
Hsp90	p23	275	1	5	4.34
Hsp90	p23	279	1	33	4.57
Hsp90	p23	280	1	8	4.72
Hsp90	p23	281	1	5	3.45
Hsp90	p23	317	1	25	16.74
Hsp90	p23	317	101	7	3.16
Hsp90	p23	318	1	20	16.89
Hsp90	p23	318	101	4	1.68
Hsp90	p23	322	1	9	4.28
Hsp90	p23	395	1	4	2.27
Hsp90	p23	408	1	7	2.75
Hsp90	p23	444	1	20	2.44
Hsp90	p23	494	1	4	3.69
Hsp90	p23	562	1	3	2.31
Hsp90	p23	565	1	4	2.18
Hsp90	p23	570	1	3	1.81
Hsp90	p23	647	32	4	2.84
Hsp90	p23	717	1	3	2.5
Hsp90	p23	735	1	3	3.45
Hsp90	p23	738	1	8	4.49
Hsp90	Tau	104	281	8	4.6
Hsp90	Tau	104	370	5	3.57
Hsp90	Tau	104	174	4	3.16
Hsp90	Tau	104	259	5	2.88
Hsp90	Tau	104	343	3	1.55
Hsp90	Tau	104	347	3	1.53
Hsp90	Tau	176	174	3	2.13
Hsp90	Tau	176	254	3	1.94
Hsp90	Tau	176	267	7	1.84
Hsp90	Tau	176	234	3	1.67
Hsp90	Tau	176	240	5	1.66
Hsp90	Tau	210	281	3	4.24
Hsp90	Tau	210	370	5	3.74
Hsp90	Tau	210	259	5	3.43
Hsp90	Tau	210	174	6	3.26
Hsp90	Tau	210	234	10	1.82
Hsp90	Tau	214	234	4	1.7
Hsp90	Tau	217	240	4	7.61
Hsp90	Tau	217	225	5	6.95
Hsp90	Tau	217	259	5	3.2
Hsp90	Tau	274	274	5	1.8
Hsp90	Tau	275	267	4	1.56
Hsp90	Tau	279	383	3	1.97
Hsp90	Tau	279	240	5	1.95
Hsp90	Tau	279	225	5	1.55
Hsp90	Tau	317	225	7	4.25
Hsp90	Tau	317	259	3	3.06
Hsp90	Tau	317	132	4	2.97
Hsp90	Tau	317	150	3	2.82
Hsp90	Tau	317	234	6	2.74
Hsp90	Tau	317	383	5	2.45
Hsp90	Tau	317	174	3	2.42
Hsp90	Tau	318	281	5	4.8
Hsp90	Tau	318	259	3	3.77
Hsp90	Tau	318	240	5	3.61
Hsp90	Tau	318	225	5	3.6
Hsp90	Tau	318	163	5	2.81
Hsp90	Tau	318	174	6	2.65
Hsp90	Tau	318	254	4	2.51
Hsp90	Tau	318	383	3	1.96
Hsp90	Tau	318	148	3	1.59
Hsp90	Tau	351	281	4	4.16
Hsp90	Tau	351	370	4	3.99
Hsp90	Tau	351	259	6	3.44
Hsp90	Tau	351	234	3	2.22
Hsp90	Tau	351	375	4	2.12
Hsp90	Tau	351	174	4	1.76
Hsp90	Tau	512	225	3	2.3
Hsp90	Tau	708	430	12	2.92
Hsp90	Tau	708	421	6	2.76
Hsp90	Tau	735	298	3	2.19
p23	Hop	1	133	20	6.86
p23	Hop	1	310	9	4
p23	Hop	1	177	10	3.95
p23	Hop	1	543	12	3.52
p23	Hop	1	559	5	3.45
p23	Hop	1	253	6	3.28
p23	Hop	1	479	10	3.19
p23	Hop	1	432	3	2.67
p23	Hop	1	341	7	2.21
p23	Hop	32	73	3	7.12
p23	Hop	71	133	4	2.11
p23	Hop	87	360	7	2.8
p23	Hop	101	133	10	3.02
p23	Hop	101	381	5	2.86
p23	Hop	101	543	4	2.64
p23	Hop	101	25	4	2.27
p23	Hop	101	177	5	2.2
p23	Hop	101	386	4	1.99
p23	Hop	101	29	4	1.89
p23	Hop	108	509	6	2.42
p23	Hop	120	348	10	2.68
p23	Hsp70	1	662	11	4.98
p23	Hsp70	1	577	7	4.89
p23	Hsp70	1	660	7	4.27
p23	Hsp70	1	336	8	2.63
p23	Hsp70	85	611	17	5.77
p23	Hsp70	101	662	3	3.3
p23	Hsp70	101	339	5	2.64
p23	Hsp70	114	1	7	4.46
p23	Hsp70	121	1	3	2.13
p23	Hsp90	1	210	16	5.62
p23	Hsp90	1	515	5	5.62
p23	Hsp90	1	416	3	5.27
p23	Hsp90	1	104	17	4.22
p23	Hsp90	1	72	8	4.1
p23	Hsp90	1	214	7	3.87
p23	Hsp90	1	347	13	3.66
p23	Hsp90	1	570	4	3.5
p23	Hsp90	1	196	13	3.12
p23	Hsp90	1	512	5	3.03
p23	Hsp90	1	351	24	2.98
p23	Hsp90	1	476	6	2.05
p23	Hsp90	1	303	4	1.87
p23	Hsp90	71	318	6	1.77
p23	Hsp90	101	210	3	3.94
p23	Hsp90	101	347	9	3.7
p23	Hsp90	101	407	10	2.64
p23	Hsp90	101	416	6	2.26
p23	Hsp90	101	408	7	1.64
p23	Hsp90	114	425	14	4.9
p23	Hsp90	117	425	49	9.51
p23	Hsp90	117	433	5	1.79
p23	Hsp90	118	425	7	1.95
p23	Hsp90	120	425	20	7.25
p23	Hsp90	120	422	7	2.08
p23	p23	1	32	44	30.55
p23	p23	1	87	22	4.81
p23	p23	1	38	20	4.18
p23	p23	1	108	4	2.4
p23	p23	28	1	59	5.13
p23	p23	29	1	114	9
p23	p23	39	87	50	9.56
p23	p23	41	87	7	2.12
p23	p23	51	1	23	4.95
p23	p23	58	41	47	22.52
p23	p23	60	41	43	5.33
p23	p23	60	1	29	2.44
p23	p23	60	39	5	1.66
p23	p23	69	1	10	2.85
p23	p23	71	118	12	2
p23	p23	71	120	14	1.91
p23	p23	71	116	6	1.6
p23	p23	71	32	4	1.55
p23	p23	85	38	3	6.4
p23	p23	85	32	9	3.85
p23	p23	101	87	16	4.31
p23	p23	101	32	6	2.1
p23	p23	114	1	30	6.49
p23	p23	116	1	74	8.23
p23	p23	117	1	47	7.86
p23	p23	118	1	46	8.32
p23	p23	120	1	59	3.44
p23	p23	121	1	65	4.55
p23	p23	122	1	7	3.26
p23	p23	127	1	5	3.21
p23	p23	156	1	4	5.31
p23	p23	160	1	4	2.67
p23	Tau	1	402	6	4.3
p23	Tau	1	187	7	3.98
p23	Tau	1	252	8	3.57
p23	Tau	1	283	10	3.52
p23	Tau	1	391	7	2.51
p23	Tau	29	225	6	5.32
p23	Tau	29	150	5	3.49
p23	Tau	29	281	4	3.22
p23	Tau	29	375	7	3.11
p23	Tau	29	259	5	2.96
p23	Tau	29	234	11	2.91
p23	Tau	29	174	4	2.89
p23	Tau	29	132	4	2.73
p23	Tau	29	370	4	2.37
p23	Tau	29	240	17	2.26
p23	Tau	29	383	4	1.58
p23	Tau	32	225	10	12.15
p23	Tau	32	280	9	10.66
p23	Tau	32	240	6	9.16
p23	Tau	32	347	6	6.64
p23	Tau	32	370	4	4.51
p23	Tau	38	225	4	6.16
p23	Tau	69	281	3	2.02
p23	Tau	87	240	7	12.64
p23	Tau	87	225	4	6.42
p23	Tau	87	259	9	3.34
p23	Tau	87	383	4	1.95
p23	Tau	87	174	4	1.77
p23	Tau	114	280	5	5.21
p23	Tau	114	281	4	3.64
p23	Tau	114	163	5	3.6
p23	Tau	114	375	5	2.2
p23	Tau	114	174	4	2.1
p23	Tau	114	259	4	1.88
p23	Tau	114	274	5	1.84
p23	Tau	116	174	3	3.09
p23	Tau	116	267	5	2.34
p23	Tau	116	290	4	2.03
p23	Tau	116	254	4	2.01
p23	Tau	116	281	3	1.63
p23	Tau	117	254	4	4.4
p23	Tau	117	385	4	3.48
p23	Tau	117	370	3	3.13
p23	Tau	117	290	3	2.77
p23	Tau	117	267	6	2.71
p23	Tau	117	225	5	2.01
p23	Tau	117	274	3	1.67
p23	Tau	118	281	3	2.73
p23	Tau	118	370	3	2.36
p23	Tau	118	267	9	2.27
p23	Tau	120	225	6	4.08
p23	Tau	120	240	7	3.54
p23	Tau	120	281	5	2.97
p23	Tau	120	370	6	2.7
p23	Tau	120	174	3	2.37
p23	Tau	120	267	10	1.9
p23	Tau	120	290	3	1.81
p23	Tau	120	274	5	1.65
p23	Tau	121	267	5	2.43
p23	Tau	121	174	5	2.29
Tau	Hop	57	348	3	2.19
Tau	Hop	57	96	6	1.57
Tau	Hop	74	348	11	1.97
Tau	Hop	81	348	4	1.52
Tau	Hop	174	177	3	3.1
Tau	Hop	174	479	4	2.2
Tau	Hop	180	381	3	2.58
Tau	Hop	180	177	3	1.69
Tau	Hop	240	177	4	6.27
Tau	Hop	254	177	15	4.4
Tau	Hop	254	133	9	4.15
Tau	Hop	254	381	8	2.85
Tau	Hop	254	442	3	2.44
Tau	Hop	254	479	6	1.92
Tau	Hop	259	133	7	2.67
Tau	Hop	259	177	6	2.37
Tau	Hop	267	177	4	3.8
Tau	Hop	267	133	9	2.8
Tau	Hop	267	442	5	2.34
Tau	Hop	267	479	6	1.9
Tau	Hop	274	479	7	1.82
Tau	Hop	274	133	6	1.7
Tau	Hop	281	177	6	3.06
Tau	Hop	281	133	5	2.97
Tau	Hop	281	479	6	2.54
Tau	Hop	290	133	5	3.61
Tau	Hop	298	133	6	3.14
Tau	Hop	298	177	5	2.21
Tau	Hop	298	559	3	1.81
Tau	Hop	298	543	3	1.63
Tau	Hop	298	479	5	1.58
Tau	Hop	311	133	4	3.43
Tau	Hop	311	177	10	3.15
Tau	Hop	311	479	4	2.31
Tau	Hop	311	381	7	1.94
Tau	Hop	311	532	9	1.57
Tau	Hop	311	161	11	1.53
Tau	Hop	317	133	4	2.58
Tau	Hop	317	177	5	1.94
Tau	Hop	321	133	5	2.96
Tau	Hop	321	235	3	1.92
Tau	Hop	331	133	6	2.38
Tau	Hop	343	479	7	3.59
Tau	Hop	353	133	9	4.49
Tau	Hop	353	385	3	2.25
Tau	Hop	353	177	5	1.68
Tau	Hop	369	133	4	2.58
Tau	Hop	369	479	4	2.1
Tau	Hop	375	479	4	2.88
Tau	Hop	385	133	6	3.08
Tau	Hop	385	479	4	1.67
Tau	Hop	395	177	5	3.62
Tau	Hop	395	133	4	3.32
Tau	Hop	395	29	5	2.91
Tau	Hop	395	381	8	1.74
Tau	Hop	421	96	7	5.19
Tau	Hop	421	546	3	3.62
Tau	Hop	421	348	4	3.16
Tau	Hop	421	509	17	2.7
Tau	Hop	421	73	4	2.29
Tau	Hop	421	387	6	2.14
Tau	Hop	421	146	4	1.69
Tau	Hop	430	31	3	6.19
Tau	Hop	430	348	14	6.15
Tau	Hop	430	509	10	3.21
Tau	Hop	430	96	5	1.59
Tau	Hop	431	536	4	5.08
Tau	Hop	431	96	5	3.45
Tau	Hop	431	146	3	3.24
Tau	Hop	431	509	11	3.09
Tau	Hop	431	348	4	2.09
Tau	Hop	431	418	3	1.67
Tau	Hsp70	7	1	4	3.99
Tau	Hsp70	36	1	7	3.65
Tau	Hsp70	45	1	5	2.76
Tau	Hsp70	57	1	20	3.34
Tau	Hsp70	57	278	5	2.19
Tau	Hsp70	58	1	4	3.47
Tau	Hsp70	73	1	7	3.55
Tau	Hsp70	74	1	7	2.99
Tau	Hsp70	81	1	5	2.13
Tau	Hsp70	96	1	7	3.24
Tau	Hsp70	104	1	4	2.71
Tau	Hsp70	105	1	3	2.47
Tau	Hsp70	163	662	12	2.25
Tau	Hsp70	180	662	4	3.18
Tau	Hsp70	234	549	4	2.72
Tau	Hsp70	240	549	5	6.68
Tau	Hsp70	254	662	12	3.42
Tau	Hsp70	254	549	4	2.04
Tau	Hsp70	259	577	5	2.85
Tau	Hsp70	267	662	8	3.06
Tau	Hsp70	267	69	3	2.42
Tau	Hsp70	267	549	9	1.71
Tau	Hsp70	274	662	5	2.2
Tau	Hsp70	274	549	12	1.61
Tau	Hsp70	281	662	5	2.79
Tau	Hsp70	290	662	4	4.44
Tau	Hsp70	290	660	3	2.94
Tau	Hsp70	298	662	18	3.23
Tau	Hsp70	298	481	6	1.74
Tau	Hsp70	311	549	7	2.99
Tau	Hsp70	311	662	22	2.94
Tau	Hsp70	311	481	4	2.81
Tau	Hsp70	321	662	14	2.86
Tau	Hsp70	321	659	4	2.33
Tau	Hsp70	321	549	6	1.55
Tau	Hsp70	331	662	9	2.28
Tau	Hsp70	353	662	9	3.84
Tau	Hsp70	353	549	3	2.5
Tau	Hsp70	353	67	4	1.88
Tau	Hsp70	369	662	11	3.3
Tau	Hsp70	369	549	7	2.81
Tau	Hsp70	385	549	3	1.65
Tau	Hsp70	395	662	8	4.82
Tau	Hsp70	395	549	5	1.97
Tau	Hsp70	421	109	4	7.43
Tau	Hsp70	421	1	11	6.82
Tau	Hsp70	430	1	9	9.33
Tau	Hsp70	430	267	3	5.1
Tau	Hsp70	431	1	6	3.03
Tau	Hsp70	431	278	3	2.54
Tau	Hsp90	45	209	3	2.67
Tau	Hsp90	104	422	4	1.86
Tau	Hsp90	163	210	6	3.01
Tau	Hsp90	180	214	3	1.69
Tau	Hsp90	254	210	3	3.65
Tau	Hsp90	254	104	5	2.68
Tau	Hsp90	254	347	3	2.65
Tau	Hsp90	259	196	3	1.93
Tau	Hsp90	267	210	5	2.77
Tau	Hsp90	267	104	3	1.61
Tau	Hsp90	274	210	7	2.84
Tau	Hsp90	281	196	3	1.94
Tau	Hsp90	298	176	3	5.73
Tau	Hsp90	298	318	10	3.64
Tau	Hsp90	298	210	4	1.68
Tau	Hsp90	311	210	3	2.71
Tau	Hsp90	311	318	4	2.57
Tau	Hsp90	321	318	5	3.5
Tau	Hsp90	321	275	3	3.02
Tau	Hsp90	321	210	6	1.77
Tau	Hsp90	331	210	6	1.92
Tau	Hsp90	353	318	6	2.59
Tau	Hsp90	353	347	4	1.75
Tau	Hsp90	353	217	4	1.67
Tau	Hsp90	369	318	7	3.24
Tau	Hsp90	369	104	5	2.03
Tau	Hsp90	369	317	4	1.55
Tau	Hsp90	385	210	4	3.8
Tau	Hsp90	395	317	4	3.54
Tau	Hsp90	430	458	3	4.45
Tau	Hsp90	430	425	4	3.82
Tau	Hsp90	430	370	5	2.82
Tau	Hsp90	431	425	4	5.14
Tau	Hsp90	431	458	6	3.47
Tau	Hsp90	431	422	3	1.97
Tau	p23	7	1	29	4.56
Tau	p23	9	1	6	3.2
Tau	p23	25	1	5	2.4
Tau	p23	34	1	21	2.79
Tau	p23	36	1	45	3.5
Tau	p23	38	1	16	3.26
Tau	p23	45	1	15	6.82
Tau	p23	53	1	12	4.73
Tau	p23	53	71	4	1.78
Tau	p23	53	101	6	1.57
Tau	p23	54	1	7	2.33
Tau	p23	57	1	63	10.48
Tau	p23	57	101	5	1.59
Tau	p23	58	1	22	6.41
Tau	p23	62	1	5	2.06
Tau	p23	73	1	12	3.2
Tau	p23	74	1	35	3.21
Tau	p23	74	101	6	2.26
Tau	p23	81	1	12	4.32
Tau	p23	81	101	3	2.07
Tau	p23	82	1	5	3.91
Tau	p23	82	101	6	1.86
Tau	p23	96	1	26	5.24
Tau	p23	104	1	24	7.33
Tau	p23	104	101	5	1.72
Tau	p23	110	1	11	2.08
Tau	p23	163	29	3	3.31
Tau	p23	163	32	7	2.14
Tau	p23	174	32	7	3.86
Tau	p23	180	116	3	1.86
Tau	p23	180	114	3	1.85
Tau	p23	254	32	8	3.38
Tau	p23	254	87	10	2.61
Tau	p23	259	32	5	2.67
Tau	p23	267	87	9	3.93
Tau	p23	267	28	16	1.79
Tau	p23	274	87	13	1.78
Tau	p23	281	87	9	3.73
Tau	p23	281	32	5	3.24
Tau	p23	298	114	6	4.48
Tau	p23	298	117	3	2.68
Tau	p23	298	120	7	1.85
Tau	p23	298	32	7	1.61
Tau	p23	311	114	8	3.59
Tau	p23	311	87	8	3.34
Tau	p23	311	32	10	3.16
Tau	p23	314	1	4	1.66
Tau	p23	317	87	5	2.39
Tau	p23	317	32	5	2.29
Tau	p23	321	114	5	3.13
Tau	p23	321	120	12	2.78
Tau	p23	321	87	10	2.05
Tau	p23	331	117	4	2.75
Tau	p23	331	120	12	1.77
Tau	p23	338	1	3	2.92
Tau	p23	343	32	4	3.18
Tau	p23	353	117	6	3.64
Tau	p23	353	116	3	3.39
Tau	p23	353	114	4	3.21
Tau	p23	353	87	4	2.74
Tau	p23	353	32	9	1.84
Tau	p23	358	1	6	2.57
Tau	p23	369	117	6	3.64
Tau	p23	369	28	5	2.46
Tau	p23	370	32	4	3.76
Tau	p23	418	1	10	2.96
Tau	p23	421	1	13	3.8
Tau	p23	421	101	4	2.2
Tau	p23	430	1	23	7.04
Tau	p23	430	101	5	5.87
Tau	p23	431	1	33	6.8
Tau	Tau	7	150	17	4.24
Tau	Tau	7	132	5	4.17
Tau	Tau	7	174	9	3.85
Tau	Tau	7	385	4	3.8
Tau	Tau	7	163	17	3.45
Tau	Tau	7	281	8	3.33
Tau	Tau	7	225	11	3.22
Tau	Tau	7	240	9	3.02
Tau	Tau	7	234	12	2.85
Tau	Tau	7	180	12	2.68
Tau	Tau	7	259	9	2.46
Tau	Tau	7	130	4	2.45
Tau	Tau	7	294	3	2.21
Tau	Tau	7	370	10	2.14
Tau	Tau	7	143	4	2.04
Tau	Tau	7	254	3	2.01
Tau	Tau	7	274	10	1.98
Tau	Tau	7	280	5	1.97
Tau	Tau	7	311	3	1.59
Tau	Tau	7	375	10	1.56
Tau	Tau	7	190	4	1.55
Tau	Tau	9	174	7	4.62
Tau	Tau	9	281	14	4.08
Tau	Tau	9	132	3	3.3
Tau	Tau	9	225	6	3.29
Tau	Tau	9	150	3	3.15
Tau	Tau	9	259	5	2.99
Tau	Tau	9	234	9	2.9
Tau	Tau	9	254	6	2.84
Tau	Tau	9	180	8	2.66
Tau	Tau	9	369	10	2.62
Tau	Tau	9	190	7	2.35
Tau	Tau	9	163	9	2.27
Tau	Tau	9	143	3	1.58
Tau	Tau	12	150	3	3.84
Tau	Tau	12	225	8	3.6
Tau	Tau	12	240	4	2.14
Tau	Tau	12	163	3	1.73
Tau	Tau	24	82	3	5.02
Tau	Tau	24	9	59	3.79
Tau	Tau	24	7	13	3.7
Tau	Tau	24	74	7	3.12
Tau	Tau	24	73	15	2.86
Tau	Tau	24	81	3	2.45
Tau	Tau	24	40	4	1.69
Tau	Tau	25	174	4	1.53
Tau	Tau	34	163	11	1.94
Tau	Tau	34	369	6	1.84
Tau	Tau	34	150	5	1.78
Tau	Tau	34	174	21	1.65
Tau	Tau	34	267	17	1.55
Tau	Tau	34	225	8	1.54
Tau	Tau	36	331	9	3.74
Tau	Tau	36	180	24	2.94
Tau	Tau	36	225	12	2.6
Tau	Tau	36	150	16	2.52
Tau	Tau	36	353	5	2.52
Tau	Tau	36	281	12	2.51
Tau	Tau	36	143	12	2.51
Tau	Tau	36	174	23	2.37
Tau	Tau	36	132	10	1.95
Tau	Tau	36	290	14	1.86
Tau	Tau	36	163	21	1.76
Tau	Tau	36	311	6	1.71
Tau	Tau	36	385	9	1.7
Tau	Tau	36	370	18	1.69
Tau	Tau	36	224	15	1.67
Tau	Tau	36	259	6	1.66
Tau	Tau	38	225	12	3.46
Tau	Tau	38	150	11	2.95
Tau	Tau	38	132	7	2.69
Tau	Tau	38	163	3	2.64
Tau	Tau	38	254	3	2.05
Tau	Tau	38	385	5	2.03
Tau	Tau	38	143	8	1.84
Tau	Tau	38	343	6	1.83
Tau	Tau	38	234	13	1.69
Tau	Tau	38	370	4	1.54
Tau	Tau	40	225	7	3.35
Tau	Tau	40	150	7	1.64
Tau	Tau	40	259	5	1.6
Tau	Tau	44	74	3	1.84
Tau	Tau	45	174	9	6.79
Tau	Tau	45	225	12	6.19
Tau	Tau	45	259	3	5.46
Tau	Tau	45	234	9	4.49
Tau	Tau	45	267	9	4.06
Tau	Tau	45	163	14	4.02
Tau	Tau	45	150	13	3.43
Tau	Tau	45	180	4	3.33
Tau	Tau	45	274	6	3.11
Tau	Tau	45	321	6	2.85
Tau	Tau	45	24	12	2.33
Tau	Tau	45	383	7	2.19
Tau	Tau	45	140	4	1.93
Tau	Tau	45	132	3	1.67
Tau	Tau	45	311	14	1.66
Tau	Tau	53	150	12	16.51
Tau	Tau	53	163	21	14.38
Tau	Tau	53	240	10	11.43
Tau	Tau	53	174	23	9.25
Tau	Tau	53	180	32	6.76
Tau	Tau	53	370	7	6.37
Tau	Tau	53	259	13	5.73
Tau	Tau	53	140	5	5.69
Tau	Tau	53	311	11	4.63
Tau	Tau	53	321	24	4.49
Tau	Tau	53	190	10	4.07
Tau	Tau	53	294	6	3.83
Tau	Tau	53	24	49	3.38
Tau	Tau	53	281	18	3.38
Tau	Tau	53	353	26	3.36
Tau	Tau	53	274	43	3.18
Tau	Tau	53	395	11	3.07
Tau	Tau	53	143	5	2.7
Tau	Tau	53	369	18	2.58
Tau	Tau	53	290	13	2.57
Tau	Tau	53	267	25	2.56
Tau	Tau	53	254	12	2.37
Tau	Tau	53	234	13	2.29
Tau	Tau	53	375	11	1.88
Tau	Tau	53	132	10	1.88
Tau	Tau	53	225	11	1.6
Tau	Tau	54	280	6	9.36
Tau	Tau	54	234	5	6.36
Tau	Tau	54	267	5	5.16
Tau	Tau	54	150	25	5.09
Tau	Tau	54	369	4	4.32
Tau	Tau	54	130	14	2.72
Tau	Tau	54	163	7	2.63
Tau	Tau	54	24	8	2.43
Tau	Tau	54	180	3	2.37
Tau	Tau	54	281	6	2.27
Tau	Tau	54	375	6	2.23
Tau	Tau	54	254	3	1.89
Tau	Tau	54	190	10	1.73
Tau	Tau	54	140	6	1.57
Tau	Tau	57	225	30	24.44
Tau	Tau	57	150	39	21.95
Tau	Tau	57	281	9	16.84
Tau	Tau	57	163	19	11.3
Tau	Tau	57	143	18	10.87
Tau	Tau	57	280	12	10.34
Tau	Tau	57	267	30	9.07
Tau	Tau	57	259	12	8.76
Tau	Tau	57	234	33	8.66
Tau	Tau	57	174	31	8.09
Tau	Tau	57	370	17	6.69
Tau	Tau	57	148	27	5.99
Tau	Tau	57	130	33	5.42
Tau	Tau	57	180	7	4.71
Tau	Tau	57	383	6	4.25
Tau	Tau	57	132	19	4.23
Tau	Tau	57	321	13	3.45
Tau	Tau	57	375	20	3.27
Tau	Tau	57	385	17	3.24
Tau	Tau	57	343	10	3.13
Tau	Tau	57	24	7	2.77
Tau	Tau	57	290	9	2.71
Tau	Tau	57	140	15	2.68
Tau	Tau	57	141	6	2.65
Tau	Tau	57	340	5	2.58
Tau	Tau	57	190	4	2.31
Tau	Tau	57	331	20	2.19
Tau	Tau	57	353	6	2.11
Tau	Tau	57	224	9	1.81
Tau	Tau	57	240	11	1.79
Tau	Tau	57	257	4	1.68
Tau	Tau	57	311	6	1.66
Tau	Tau	57	274	24	1.64
Tau	Tau	58	259	10	20.17
Tau	Tau	58	234	7	11.18
Tau	Tau	58	225	8	10.26
Tau	Tau	58	148	4	7.77
Tau	Tau	58	163	8	5.51
Tau	Tau	58	140	18	5.3
Tau	Tau	58	150	8	2.93
Tau	Tau	58	132	8	2.84
Tau	Tau	58	375	6	2.75
Tau	Tau	58	281	7	2.46
Tau	Tau	58	331	3	2.4
Tau	Tau	58	267	4	2.3
Tau	Tau	58	383	9	2
Tau	Tau	58	347	4	1.9
Tau	Tau	58	240	4	1.84
Tau	Tau	58	141	3	1.64
Tau	Tau	58	294	5	1.55
Tau	Tau	62	240	11	5.62
Tau	Tau	62	132	7	3.05
Tau	Tau	62	259	5	3.03
Tau	Tau	62	267	5	2.59
Tau	Tau	62	130	5	2.03
Tau	Tau	62	347	3	1.97
Tau	Tau	62	383	12	1.67
Tau	Tau	67	36	4	1.58
Tau	Tau	73	163	7	18.11
Tau	Tau	73	150	35	15.78
Tau	Tau	73	174	19	11.78
Tau	Tau	73	225	13	4.03
Tau	Tau	73	132	35	3.9
Tau	Tau	73	259	14	3.26
Tau	Tau	73	281	15	2.79
Tau	Tau	73	234	26	2.74
Tau	Tau	73	130	39	2.62
Tau	Tau	73	343	18	2.49
Tau	Tau	73	141	13	2.2
Tau	Tau	73	143	25	2.12
Tau	Tau	73	240	24	1.92
Tau	Tau	73	369	5	1.87
Tau	Tau	73	370	12	1.85
Tau	Tau	73	267	10	1.81
Tau	Tau	73	190	9	1.8
Tau	Tau	73	254	4	1.78
Tau	Tau	73	375	18	1.54
Tau	Tau	73	274	11	1.53
Tau	Tau	74	150	11	23.5
Tau	Tau	74	163	29	16.92
Tau	Tau	74	174	30	14.08
Tau	Tau	74	254	28	5.29
Tau	Tau	74	369	14	4.98
Tau	Tau	74	240	10	4.52
Tau	Tau	74	132	50	3.76
Tau	Tau	74	148	3	3.5
Tau	Tau	74	225	22	3.49
Tau	Tau	74	290	14	3.45
Tau	Tau	74	281	9	3.44
Tau	Tau	74	311	15	3.24
Tau	Tau	74	140	11	2.89
Tau	Tau	74	143	6	2.44
Tau	Tau	74	385	12	2.32
Tau	Tau	74	259	6	2.18
Tau	Tau	74	331	8	2.06
Tau	Tau	74	375	20	2.04
Tau	Tau	74	141	14	2.01
Tau	Tau	74	130	14	1.97
Tau	Tau	74	383	7	1.86
Tau	Tau	74	343	3	1.85
Tau	Tau	74	234	6	1.82
Tau	Tau	74	274	21	1.79
Tau	Tau	74	190	15	1.75
Tau	Tau	74	280	8	1.66
Tau	Tau	74	180	29	1.66
Tau	Tau	81	150	7	4.4
Tau	Tau	81	281	10	4.27
Tau	Tau	81	259	4	3.73
Tau	Tau	81	225	7	3.51
Tau	Tau	81	132	15	3.15
Tau	Tau	81	148	8	3.15
Tau	Tau	81	385	6	2.99
Tau	Tau	81	311	7	2.82
Tau	Tau	81	140	3	2.62
Tau	Tau	81	383	10	2.17
Tau	Tau	81	180	9	2.05
Tau	Tau	81	143	9	1.9
Tau	Tau	81	369	5	1.8
Tau	Tau	81	331	5	1.77
Tau	Tau	81	141	3	1.7
Tau	Tau	81	294	3	1.61
Tau	Tau	81	375	3	1.59
Tau	Tau	81	163	6	1.55
Tau	Tau	82	150	15	23.21
Tau	Tau	82	163	6	10.48
Tau	Tau	82	143	14	8.78
Tau	Tau	82	225	11	4.23
Tau	Tau	82	281	9	3.66
Tau	Tau	82	259	9	3.1
Tau	Tau	82	174	17	2.92
Tau	Tau	82	290	5	2.88
Tau	Tau	82	132	19	2.81
Tau	Tau	82	343	9	2.78
Tau	Tau	82	375	8	2.62
Tau	Tau	82	234	9	2.59
Tau	Tau	82	347	10	2.33
Tau	Tau	82	240	10	2.13
Tau	Tau	82	267	7	2.09
Tau	Tau	82	370	6	2.07
Tau	Tau	82	383	9	1.92
Tau	Tau	82	274	9	1.77
Tau	Tau	82	280	10	1.59
Tau	Tau	96	163	13	8.88
Tau	Tau	96	385	6	6.29
Tau	Tau	96	180	8	5.54
Tau	Tau	96	130	12	3.64
Tau	Tau	96	353	5	2.59
Tau	Tau	96	321	3	2.5
Tau	Tau	96	311	7	2.46
Tau	Tau	96	369	3	2.03
Tau	Tau	96	141	5	1.98
Tau	Tau	96	259	4	1.89
Tau	Tau	96	383	15	1.78
Tau	Tau	96	174	4	1.54
Tau	Tau	99	143	5	14.95
Tau	Tau	99	130	8	8.84
Tau	Tau	99	132	9	8.24
Tau	Tau	99	180	17	4.93
Tau	Tau	104	150	33	18.66
Tau	Tau	104	143	30	16.56
Tau	Tau	104	132	54	7.49
Tau	Tau	104	148	13	7.15
Tau	Tau	104	163	36	7.01
Tau	Tau	104	234	20	6.01
Tau	Tau	104	281	28	5.95
Tau	Tau	104	130	55	5.6
Tau	Tau	104	259	11	5.58
Tau	Tau	104	385	7	5.51
Tau	Tau	104	290	17	5.26
Tau	Tau	104	254	22	5.14
Tau	Tau	104	321	7	5.1
Tau	Tau	104	140	54	5.04
Tau	Tau	104	383	43	5.02
Tau	Tau	104	298	5	5.01
Tau	Tau	104	225	11	4.5
Tau	Tau	104	174	32	4.49
Tau	Tau	104	353	14	3.74
Tau	Tau	104	438	3	3.69
Tau	Tau	104	369	10	3.46
Tau	Tau	104	141	23	3.28
Tau	Tau	104	375	18	3.03
Tau	Tau	104	240	28	2.95
Tau	Tau	104	180	4	2.7
Tau	Tau	104	347	11	2.64
Tau	Tau	104	224	18	2.52
Tau	Tau	104	24	6	2.26
Tau	Tau	104	267	19	2.21
Tau	Tau	104	274	13	1.72
Tau	Tau	105	150	13	15.05
Tau	Tau	105	174	10	12.91
Tau	Tau	105	130	19	7.6
Tau	Tau	105	234	16	4.97
Tau	Tau	105	254	9	4.9
Tau	Tau	105	190	8	4.86
Tau	Tau	105	140	8	4.66
Tau	Tau	105	163	6	3.82
Tau	Tau	105	240	3	3.77
Tau	Tau	105	143	3	3.75
Tau	Tau	105	225	9	2.44
Tau	Tau	105	259	4	2.31
Tau	Tau	105	343	3	2.29
Tau	Tau	105	132	12	2.1
Tau	Tau	105	290	4	2.08
Tau	Tau	105	281	4	1.82
Tau	Tau	110	174	13	11.85
Tau	Tau	110	132	28	5.86
Tau	Tau	110	143	62	5.59
Tau	Tau	110	234	9	5.46
Tau	Tau	110	163	8	5.1
Tau	Tau	110	150	16	4.59
Tau	Tau	110	225	15	4.46
Tau	Tau	110	130	32	4.14
Tau	Tau	110	281	3	3.96
Tau	Tau	110	141	22	3.76
Tau	Tau	110	259	5	3.51
Tau	Tau	110	383	7	3.44
Tau	Tau	110	180	4	3.31
Tau	Tau	110	140	25	3.27
Tau	Tau	110	254	6	3.15
Tau	Tau	110	148	20	2.68
Tau	Tau	110	240	5	1.67
Tau	Tau	110	375	4	1.61
Tau	Tau	115	132	20	6.38
Tau	Tau	115	140	10	6.26
Tau	Tau	115	240	9	4.71
Tau	Tau	115	163	7	3.59
Tau	Tau	115	370	4	2.39
Tau	Tau	115	143	9	1.94
Tau	Tau	116	163	5	5.02
Tau	Tau	133	150	9	4.93
Tau	Tau	139	150	27	11.26
Tau	Tau	163	57	20	2.87
Tau	Tau	163	187	5	2.43
Tau	Tau	163	53	6	2.32
Tau	Tau	174	187	15	2.8
Tau	Tau	187	225	7	5.27
Tau	Tau	187	240	9	2.28
Tau	Tau	187	150	4	1.56
Tau	Tau	252	259	19	3.99
Tau	Tau	252	225	7	2.61
Tau	Tau	252	234	7	2.41
Tau	Tau	252	240	4	1.88
Tau	Tau	254	283	9	2.02
Tau	Tau	259	283	5	3.08
Tau	Tau	264	240	16	11.17
Tau	Tau	264	280	7	3.1
Tau	Tau	267	252	10	2.55
Tau	Tau	267	283	6	1.92
Tau	Tau	267	402	4	1.67
Tau	Tau	274	402	7	1.73
Tau	Tau	274	283	18	1.71
Tau	Tau	281	264	9	3.89
Tau	Tau	298	74	16	5.55
Tau	Tau	298	57	14	5.38
Tau	Tau	298	53	17	5.24
Tau	Tau	298	36	6	4.77
Tau	Tau	298	9	9	4.66
Tau	Tau	298	34	4	3.8
Tau	Tau	298	73	10	3.74
Tau	Tau	298	283	12	2.74
Tau	Tau	311	7	6	3.52
Tau	Tau	311	402	4	2.61
Tau	Tau	311	283	10	2.59
Tau	Tau	311	358	6	2.51
Tau	Tau	311	9	7	1.92
Tau	Tau	311	264	4	1.76
Tau	Tau	311	391	6	1.73
Tau	Tau	317	9	4	1.57
Tau	Tau	317	74	15	1.53
Tau	Tau	321	34	14	4.06
Tau	Tau	321	9	3	3.83
Tau	Tau	321	358	3	3.14
Tau	Tau	321	74	22	3.09
Tau	Tau	321	81	9	2.69
Tau	Tau	321	36	15	2.45
Tau	Tau	338	343	16	2.05
Tau	Tau	338	347	7	1.88
Tau	Tau	340	73	4	2.88
Tau	Tau	353	74	17	6.63
Tau	Tau	353	82	6	4.48
Tau	Tau	353	73	7	3.09
Tau	Tau	353	402	8	2.77
Tau	Tau	353	9	4	2.5
Tau	Tau	353	7	4	2.38
Tau	Tau	353	81	6	1.88
Tau	Tau	353	338	4	1.6
Tau	Tau	358	370	21	7.2
Tau	Tau	358	343	13	2.92
Tau	Tau	358	375	8	2.33
Tau	Tau	358	385	5	2.26
Tau	Tau	358	347	11	1.81
Tau	Tau	369	391	10	2.46
Tau	Tau	369	402	11	2.18
Tau	Tau	369	387	4	1.86
Tau	Tau	370	53	3	2.4
Tau	Tau	375	391	10	2.08
Tau	Tau	385	402	10	4.97
Tau	Tau	387	375	9	3.34
Tau	Tau	391	383	13	11.35
Tau	Tau	391	375	20	3.28
Tau	Tau	391	370	12	2.6
Tau	Tau	391	343	7	1.85
Tau	Tau	395	81	7	5.81
Tau	Tau	395	74	9	4.44
Tau	Tau	395	358	3	2.31
Tau	Tau	402	383	6	12.44
Tau	Tau	402	240	4	4.73
Tau	Tau	402	343	5	4.71
Tau	Tau	402	281	3	4.3
Tau	Tau	402	375	19	4
Tau	Tau	402	370	8	2.95
Tau	Tau	402	259	3	1.9
Tau	Tau	418	267	3	4.42
Tau	Tau	418	375	5	2.39
Tau	Tau	421	395	67	8.04
Tau	Tau	421	298	13	7.9
Tau	Tau	421	353	30	7.13
Tau	Tau	421	343	11	6.81
Tau	Tau	421	163	6	6.63
Tau	Tau	421	385	22	6.06
Tau	Tau	421	259	11	5.76
Tau	Tau	421	150	7	5.68
Tau	Tau	421	180	5	5.67
Tau	Tau	421	190	7	4.99
Tau	Tau	421	321	9	4.9
Tau	Tau	421	290	4	4.82
Tau	Tau	421	225	10	4.81
Tau	Tau	421	267	7	4.65
Tau	Tau	421	234	15	4.63
Tau	Tau	421	254	16	4.21
Tau	Tau	421	369	24	4.15
Tau	Tau	421	174	11	4.14
Tau	Tau	421	311	12	4.02
Tau	Tau	421	383	17	3.97
Tau	Tau	421	281	6	3.89
Tau	Tau	421	340	3	3.11
Tau	Tau	421	370	24	3.05
Tau	Tau	421	331	8	2.82
Tau	Tau	421	375	18	2.78
Tau	Tau	421	224	6	2.76
Tau	Tau	421	132	3	2.26
Tau	Tau	421	347	13	2.24
Tau	Tau	421	280	7	2.13
Tau	Tau	421	240	8	1.85
Tau	Tau	421	274	14	1.54
Tau	Tau	430	150	8	9.01
Tau	Tau	430	385	31	8.91
Tau	Tau	430	225	8	8.85
Tau	Tau	430	353	34	8.55
Tau	Tau	430	395	33	7.95
Tau	Tau	430	369	26	7.7
Tau	Tau	430	375	26	7.61
Tau	Tau	430	281	9	7.29
Tau	Tau	430	259	14	7.12
Tau	Tau	430	234	7	6.97
Tau	Tau	430	343	18	6.88
Tau	Tau	430	331	9	6.81
Tau	Tau	430	321	6	6.78
Tau	Tau	430	298	7	6.68
Tau	Tau	430	267	11	6.28
Tau	Tau	430	370	24	5.94
Tau	Tau	430	174	4	5.8
Tau	Tau	430	254	13	4.82
Tau	Tau	430	180	10	4.59
Tau	Tau	430	132	3	4.33
Tau	Tau	430	224	6	4.3
Tau	Tau	430	383	23	4.18
Tau	Tau	430	280	12	3.44
Tau	Tau	430	240	7	2.66
Tau	Tau	430	290	4	2.25
Tau	Tau	430	163	3	2.12
Tau	Tau	430	311	7	2.1
Tau	Tau	430	190	6	2.09
Tau	Tau	430	274	13	1.96
Tau	Tau	430	143	4	1.66
Tau	Tau	431	298	3	9.75
Tau	Tau	431	225	8	9.44
Tau	Tau	431	385	31	9.1
Tau	Tau	431	290	7	8.63
Tau	Tau	431	150	8	8.33
Tau	Tau	431	375	42	8.2
Tau	Tau	431	163	11	7.6
Tau	Tau	431	395	16	6.51
Tau	Tau	431	259	7	6.36
Tau	Tau	431	370	31	6.35
Tau	Tau	431	281	7	6.32
Tau	Tau	431	343	17	6.24
Tau	Tau	431	174	9	6.17
Tau	Tau	431	353	15	5.95
Tau	Tau	431	347	7	5.76
Tau	Tau	431	224	12	5.39
Tau	Tau	431	267	14	5.22
Tau	Tau	431	383	20	5.17
Tau	Tau	431	180	8	4.51
Tau	Tau	431	331	5	4.42
Tau	Tau	431	254	4	4.32
Tau	Tau	431	369	9	3.7
Tau	Tau	431	240	8	3.35
Tau	Tau	431	132	5	3.04
Tau	Tau	431	280	6	2.88
Tau	Tau	431	190	3	2.8
Tau	Tau	431	234	5	2.45
Tau	Tau	431	143	10	2.3
Tau	Tau	431	130	5	2.02
Tau	Tau	431	294	3	1.83
Tau	Tau	431	274	7	1.56
Tau	Tau	438	402	5	4.27
