# Supplementary material for: Hsp multichaperone complex buffers pathologically modified Tau
Source: Nat Commun. 2022 Jun 27;13:3668. doi: 10.1038/s41467-022-31396-z (PMC9237115; doi:10.1038/s41467-022-31396-z)
Supplement: Supplementary file 7 — Source Data [file 41467_2022_31396_MOESM7_ESM.zip]

Archive with 2 entries (2 files):
- Source Data for main figures.xlsx
- Source data for SI figures.xlsx
