# Supplementary material for: Hsp multichaperone complex buffers pathologically modified Tau
Source: Nat Commun. 2022 Jun 27;13:3668. doi: 10.1038/s41467-022-31396-z (PMC9237115; doi:10.1038/s41467-022-31396-z)
Supplement: Supplementary file 7 — Source Data [file 41467_2022_31396_MOESM7_ESM.zip › Source Data for main figures.xlsx]

## Sheet: Figure 1b
Figure 1b	Native Page of the Tau-70Hop90 Interaction

## Sheet: Figure 1c
Figure 1c	Quantification of Band Intensities from the Native Page of the Tau-70Hop90 Interaction
	Mole ratio	Intensity (a.u.)			Intensity (a.u.)
	70Hop90:Tau	Ind. Experiment 1	Ind. Experiment 2	Ind. Experiment 3	Average	Standard Deviation
	1:0	0	0	0	0	0
	1:0.5	0.0833505	0.0736217	0.127825	0.0949324	0.0288981
	1:1	0.467797	0.215109	0.247337	0.310081	0.137533
	1:2.5	0.762692	0.373458	0.556139	0.564097	0.194739
	1:5	0.857343	0.61128	0.824173	0.764265	0.133523
	1:10	0.871771	0.706772	0.888611	0.822385	0.100477

## Sheet: Figure 1d
Figure 1d
	Tau:90, Trp Quenching				70Hop90:TauAMP-PNP, Native Gel					Tau:70Hop90, Native Gel
	Tau (µM)	Normalized Intensity a.u.	Nonlinear Fit		Tau (µM)	Normalized Intensity a.u.	Nonlinear Fit			Tau (µM)	Normalized Intensity a.u.	Nonlinear Fit
	50	1	0.905853		0	0	0			0	0	0
	43.75	0.850116	0.896065		0.375	0.00733986	0.107597			0.105	0.0310057	0.0826729
	38.2812	0.860509	0.885135		0.75	0.11205	0.196253			0.21	0.0783049	0.156819
	33.4961	0.84335	0.872966		1.5	0.26138	0.333755			0.42	0.255395	0.28288
	29.3091	0.835616	0.859461		3.75	0.652852	0.575814			1.04	0.477331	0.531647
	25.6454	0.805398	0.84453		7.5	0.822608	0.759402			2.075	0.824883	0.737442
	22.4398	0.887706	0.828089		15	0.943036	0.903423			4.15	0.952549	0.898701
	19.6348	0.748816	0.810065		30	1.0095	0.998064			8.3	1.00568	0.999963
	17.1804	0.845449	0.790405		60	0.98448	1.05323			16.6	1.05486	1.05634
	15.0329	0.787074	0.769073		120	1.06869	1.08317			33.2	1.02725	1.08599
	13.1538	0.761992	0.746061
	11.5096	0.727606	0.721392
	10.0709	0.6511	0.695124
	8.812	0.681394	0.667352
	7.7105	0.653926	0.638211
	6.74669	0.580646	0.607876
	5.90335	0.545394	0.576556
	5.16544	0.601003	0.544494
	4.51976	0.575602	0.511958
	3.95479	0.479334	0.47923
	3.46044	0.370338	0.446601
	0	0	0

## Sheet: Figure 2b
Figure 2b	Quantification of Band Intensities for Tau-Machinery Interactions
	Mole ratio	Intensity a.u. of 70:Hop:90 band					Intensity a.u. of 70:Hop:90:Tau/70:Hop:90:Tau:p23 band
	70Hop90Tau:p23	Ind. Experiment 1	Ind. Experiment 2	Ind. Experiment 3	Average	Standard Deviation	Ind. Experiment 1	Ind. Experiment 2	Ind. Experiment 3	Average	Standard Deviation
	1:0	0.730228	0.948414	0.857327	0.845323	0.109587	0.652115	0.969386	0.91994	0.847147	0.170702
	1:0.5	0.734446	0.916528	0.84082	0.830598	0.0914706	0.642117	0.951731	0.963156	0.852335	0.182143
	1:1	0.797429	0.886512	0.862034	0.848658	0.0460233	0.843019	0.936338	0.965449	0.914935	0.0639594
	1:5	0.864978	0.877957	0.892901	0.878612	0.0139728	1.08955	1.03827	1.06138	1.06307	0.0256804
	1:10	0.816345	0.878135	0.932619	0.8757	0.0581754	1.15542	1.06189	1.10175	1.10635	0.0469374
	1:20	0.870485	0.918951	0.950204	0.913213	0.0401677	1.13588	1.09559	1.04137	1.09094	0.0474259
						Mole ratio	Intensity a.u. of 70:Hop:90 band
						70Hop90Tau:p23	Ind. Experiment 1	Ind. Experiment 2	Ind. Experiment 3	Average	Standard Deviation
						1:0	0.687004	0.615813	0.54865	0.617156	0.0691867
						1:0.5	0.74047	0.652769	0.551775	0.648338	0.0944253
						1:1	0.720218	0.693407	0.53763	0.650419	0.0985932
						1:5	0.497413	0.634636	0.5873	0.573116	0.0697021
						1:10	0.400607	0.595692	0.509898	0.502066	0.0977779
						1:20	0.448458	0.384968	0.414577	0.416001	0.0317688

## Sheet: Figure 1f
Figure 1f	Line Broadening Analysis for Tau Residues Titrated with 70Hop90
		I/I0	I/I0	I/I0
	Tau Residue	1:0.2	1:1	1:2
	1
	2
	3
	4
	5
	6	1.01019	0.830661	0.845227
	7	1.05095	0.854141	0.874683
	8	1.05646	0.8077	0.815786
	9	1.05118	0.841628	0.831648
	10	1.02111	0.849254	0.834103
	11	1.00957	0.906409	0.902963
	12	1.01846	0.913385	0.904892
	13	0.976142	0.833748	0.857234
	14
	15	0.984655	0.821695	0.85364
	16	1.00824	0.810415	0.84972
	17	1.05198	0.852313	0.851286
	18	1.04621	0.84328	0.817827
	19	1.04985	0.847825	0.829678
	20	1.02572	0.847857	0.836414
	21	1.022	0.833731	0.824686
	22	1.02161	0.843532	0.800606
	23	1.0645	0.866003	0.830321
	24
	25	1.01477	0.840587	0.795864
	26	1.00414	0.838264	0.799572
	27	0.95687	0.824503	0.779363
	28	1.01564	0.887065	0.852236
	29	1.03026	0.870923	0.875554
	30	1.03252	0.827957	0.797177
	31	1.04161	0.833795	0.82213
	32	1.05656	0.8644	0.829777
	33
	34	1.08599	0.9454	0.95242
	35	1.07083	0.927796	0.931661
	36	1.03982	0.87988	0.87677
	37	1.07015	0.877298	0.881723
	38	1.07276	0.897751	0.90945
	39	1.09429	0.945446	0.979076
	40	1.05523	0.920454	0.942046
	41	1.0482	0.913762	0.939891
	42	1.03172	0.910102	0.952338
	43	1.03686	0.901407	0.926416
	44	1.02854	0.903374	0.881484
	45
	46	0.998751	0.898498	0.888004
	47
	48	1.02964	0.933656	0.934716
	49	1.04125	0.924268	0.954473
	50	1.07918	0.933006	0.932831
	51
	52	1.06061	0.956694	0.947935
	53	1.07062	0.97197	0.993124
	54	1.08549	0.959146	0.991792
	55	1.06385	0.911181	0.954739
	56	1.04242	0.910279	0.937017
	57	1.0319	0.818817	0.920386
	58	1.06389	0.835106	0.937135
	59
	60	1.07498	0.818056	0.887924
	61	1.06983	0.915711	0.895501
	62	1.08305	0.945733	0.928898
	63	1.09992	0.935146	0.93456
	64	1.07112	0.904378	0.904823
	65	1.04841	0.869258	0.877139
	66	1.02335	0.875841	0.884705
	67	1.00151	0.839987	0.867742
	68	0.981772	0.806398	0.832176
	69	0.998723	0.812162	0.857779
	70
	71	1.0423	0.862247	0.894283
	72	1.05244	0.910032	0.940623
	73	1.03457	0.931736	0.949619
	74	1.04703	0.953248	0.990846
	75	1.00272	0.830366	0.855493
	76	1.03107	0.82623	0.852946
	77	1.01406	0.795734	0.745969
	78
	79	1.05591	0.890699	0.838913
	80	1.0262	0.872744	0.854958
	81	1.04208	0.907364	0.958265
	82	1.01127	0.891234	0.919088
	83	1.04213	0.90522	0.901124
	84	1.0339	0.878151	0.863233
	85
	86	1.05399	0.899252	0.913939
	87	1.04894	0.883047	0.868178
	88	1.0348	0.865062	0.893458
	89	1.05354	0.883115	0.909409
	90	1.0606	0.911362	0.966268
	91	1.07708	0.910698	0.932843
	92	1.09563	0.922383	0.949711
	93
	94	1.09147	0.915112	0.926074
	95	1.0813	0.946322	0.964358
	96
	97	1.06991	0.91175	0.950344
	98
	99	1.07345	0.882572	0.949694
	100	1.10292	0.895627	0.947059
	101	1.09846	0.901688	0.95365
	102	1.08273	0.918319	0.930738
	103	1.07992	0.919433	0.927779
	104	1.06581	0.929867	0.917697
	105
	106	1.07363	0.936849	0.959815
	107	1.06438	0.925703	0.975113
	108	1.06994	0.914231	0.962679
	109	1.07713	0.90544	0.968719
	110	1.07985	0.906642	0.941967
	111	1.08967	0.921792	0.967734
	112
	113	1.06639	0.911395	0.929966
	114	1.06929	0.913096	0.935335
	115	1.05806	0.902819	0.911748
	116
	117	1.05043	0.921244	0.952579
	118	1.0323	0.881297	0.93467
	119	1.06374	0.908184	0.964257
	120	1.07899	0.894045	0.899183
	121	1.07914	0.918412	0.895684
	122	1.03666	0.873413	0.877054
	123	1.06144	0.888495	0.8771
	124	1.07876	0.84179	0.840815
	125
	126
	127	1.07819	0.811148	0.777958
	128	1.02737	0.773316	0.741492
	129	1.02873	0.836266	0.875081
	130	1.04145	0.852694	0.888113
	131	1.10082	0.863713	0.886464
	132	1.0788	0.823518	0.770659
	133	1.08527	0.875184	0.792632
	134	1.09225	0.914778	0.860358
	135	1.04628	0.882243	0.80375
	136	1.01796	0.848122	0.760619
	137	0.967744	0.813105	0.746534
	138	1.03134	0.910352	0.858431
	139
	140
	141	1.05455	0.927153	0.907135
	142	1.05019	0.944879	0.915886
	143	1.03367	0.889439	0.828827
	144	1.03898	0.859565	0.772309
	145	1.08205	0.849111	0.73807
	146	1.1001	0.865106	0.786627
	147	1.09551	0.872609	0.836241
	148	1.03929	0.853785	0.828959
	149	1.04173	0.860618	0.826763
	150	1.02529	0.891273	0.868362
	151	1.03978	0.885311	0.892704
	152	1.03422	0.873432	0.891794
	153	1.03176	0.842873	0.840675
	154
	155	1.04836	0.852793	0.834403
	156	1.04614	0.835078	0.83352
	157	1.05601	0.869583	0.889064
	158	1.0539	0.890386	0.924043
	159
	160
	161	1.04535	0.888214	0.897606
	162	1.04647	0.839588	0.815968
	163	1.03055	0.790269	0.76641
	164	1.01392	0.777475	0.721841
	165
	166	0.990632	0.794751	0.716074
	167	1.00416	0.834029	0.744291
	168
	169	1.04585	0.852729	0.818121
	170	1.11873	0.839654	0.884327
	171	1.10214	0.833025	0.866973
	172
	173	1.07028	0.816523	0.799768
	174	0.993725	0.799834	0.703781
	175	1.03381	0.799158	0.732555
	176
	177
	178	1.06656	0.847302	0.785301
	179
	180	1.09343	0.848606	0.798715
	181	1.03552	0.872965	0.726511
	182
	183
	184	1.00661	0.798474	0.664419
	185	0.994702	0.790496	0.692479
	186	1.02936	0.756629	0.766537
	187	1.01691	0.795411	0.822095
	188
	189
	190	1.0361	0.814798	0.789871
	191	1.04211	0.786511	0.780796
	192	1.07763	0.775994	0.757712
	193
	194	1.07763	0.775994	0.757712
	195	1.05555	0.784147	0.688811
	196	1.04402	0.793199	0.676177
	197	1.02699	0.759728	0.690375
	198	1.00059	0.7438	0.655786
	199	0.992774	0.717344	0.654784
	200
	201	1.01158	0.753776	0.65397
	202	1.07244	0.841988	0.803362
	203
	204	1.06298	0.870233	0.842024
	205	1.03859	0.849093	0.828823
	206
	207	1.03373	0.780909	0.739349
	208	0.972477	0.715199	0.652147
	209
	210	0.984521	0.747509	0.721331
	211
	212	0.94101	0.731932	0.706368
	213
	214	1.00039	0.76838	0.748337
	215	0.95037	0.759809	0.692415
	216
	217	0.951275	0.812193	0.715445
	218
	219
	220	0.950979	0.813574	0.722281
	221	1.01139	0.80345	0.745718
	222	1.0296	0.780769	0.741891
	223
	224	1.02047	0.784761	0.715687
	225	1.00679	0.806149	0.711443
	226	1.01742	0.822404	0.730408
	227	1.06168	0.838826	0.766722
	228	1.07282	0.799942	0.764554
	229	1.0772	0.759445	0.707238
	230	1.06045	0.730328	0.67886
	231	1.02901	0.747074	0.664924
	232
	233
	234	1.01299	0.777315	0.626546
	235	0.955736	0.7596	0.659291
	236
	237	0.97644	0.729848	0.593863
	238
	239	0.975146	0.714211	0.638551
	240	0.981835	0.741099	0.581276
	241	0.979492	0.781177	0.636049
	242	0.974042	0.748521	0.636421
	243	1.02391	0.722463	0.646939
	244	1.0168	0.701187	0.640785
	245	1.03178	0.734568	0.64438
	246	1.01435	0.793376	0.719655
	247
	248
	249
	250	1.00896	0.808324	0.716064
	251
	252	0.970586	0.778658	0.735732
	253	0.994473	0.865524	0.840336
	254	1.03952	0.909309	0.910038
	255	1.0764	0.938499	0.918843
	256	1.08157	0.825477	0.802514
	257	1.06667	0.757991	0.719734
	258	1.05255	0.719994	0.651419
	259	1.00785	0.690152	0.576295
	260	1.00155	0.683924	0.596974
	261	1.01732	0.696832	0.618168
	262
	263	1.04434	0.719151	0.643252
	264	1.01343	0.717047	0.609568
	265	0.990808	0.728141	0.661698
	266	1.01724	0.751329	0.688182
	267	1.03023	0.763981	0.698583
	268	1.02973	0.724443	0.634445
	269	1.00406	0.701716	0.616945
	270
	271
	272
	273	0.982544	0.674654	0.617349
	274	1.01204	0.717773	0.659291
	275	0.985187	0.681753	0.609387
	276	0.983502	0.658488	0.58966
	277	0.982463	0.637589	0.580538
	278	0.994836	0.59956	0.543246
	279	1.00735	0.586123	0.529955
	280	1.05096	0.650208	0.594666
	281	1.0831	0.715482	0.659976
	282	1.09414	0.750804	0.690351
	283
	284	1.05254	0.703206	0.610493
	285	1.01114	0.679694	0.582229
	286	1.01936	0.687419	0.591933
	287	1.01517	0.765989	0.705399
	288	0.994562	0.729961	0.715796
	289	1.07153	0.736972	0.723975
	290	0.996217	0.60429	0.566009
	291
	292	1.01862	0.705638	0.619725
	293	0.95684	0.720738	0.614926
	294	1.01157	0.754298	0.66117
	295
	296	1.04227	0.70286	0.633106
	297	1.03078	0.696802	0.637061
	298	1.02271	0.762975	0.739355
	299	0.980522	0.733857	0.690494
	300
	301
	302	0.96488	0.730243	0.698651
	303
	304
	305
	306	0.962869	0.628307	0.557304
	307	0.992094	0.640821	0.554249
	308	0.983779	0.585362	0.501304
	309	0.98387	0.566223	0.482892
	310	0.996971	0.571295	0.496005
	311	1.01994	0.689714	0.607136
	312
	313	0.997993	0.72326	0.636036
	314	0.939823	0.709896	0.615787
	315	0.933274	0.606603	0.496794
	316	0.943288	0.588132	0.505743
	317	0.98564	0.600517	0.517348
	318	0.990654	0.60315	0.548559
	319	1.04973	0.674026	0.601695
	320	0.943926	0.614246	0.593014
	321
	322
	323	0.920908	0.587015	0.556333
	324	0.915782	0.582384	0.571284
	325	1.03723	0.652704	0.625083
	326	1.10186	0.68165	0.63417
	327	1.07863	0.669273	0.58487
	328	1.05183	0.731735	0.706431
	329
	330
	331	1.01482	0.742794	0.744846
	332
	333	1.03207	0.757204	0.763838
	334
	335
	336	1.06147	0.729785	0.683513
	337	1.05187	0.754883	0.701319
	338	1.03434	0.776559	0.768952
	339	1.01312	0.760312	0.755612
	340	1.0266	0.759515	0.753365
	341	1.0348	0.741205	0.73271
	342	1.04608	0.732453	0.70563
	343	1.0556	0.755723	0.704216
	344	1.01477	0.714731	0.625689
	345	1.05933	0.784424	0.671113
	346
	347	1.06249	0.745833	0.649613
	348	1.11838	0.769563	0.687331
	349	1.06353	0.696833	0.648283
	350	1.03861	0.712199	0.654194
	351	1.01358	0.659015	0.590251
	352	0.967332	0.614211	0.530776
	353	0.957637	0.61727	0.57081
	354	0.971356	0.665418	0.630735
	355	1.01267	0.68496	0.670129
	356	1.04469	0.823057	0.698773
	357	1.03713	0.818958	0.694619
	358	1.08576	0.933259	0.831778
	359	1.06355	0.802303	0.782948
	360	1.09269	0.881842	0.894371
	361
	362	1.0031	0.834084	0.829778
	363
	364
	365	1.0241	0.836638	0.854277
	366
	367
	368
	369	0.974843	0.730914	0.748245
	370	1.03625	0.710344	0.697632
	371	1.01887	0.681106	0.661625
	372	1.04615	0.734932	0.684924
	373	1.00358	0.678882	0.639297
	374
	375	1.01095	0.684508	0.625963
	376
	377	0.997373	0.661716	0.574633
	378	0.99856	0.654805	0.564311
	379	0.948071	0.608015	0.52722
	380
	381	0.963393	0.641271	0.590944
	382
	383	0.989991	0.681541	0.632966
	384	1.04673	0.768771	0.721115
	385	1.05369	0.755273	0.688223
	386	1.0606	0.76901	0.719284
	387	1.0428	0.770215	0.711048
	388	1.01633	0.76277	0.70346
	389	0.983011	0.769103	0.713961
	390	1.01484	0.810377	0.781127
	391	1.04398	0.838008	0.800027
	392	1.08711	0.836958	0.825357
	393	1.09954	0.813717	0.768798
	394	1.07467	0.777562	0.763857
	395	1.05594	0.760357	0.695147
	396	1.05038	0.74468	0.678487
	397
	398	1.11748	0.782124	0.736956
	399	1.10934	0.81044	0.779669
	400	1.07248	0.783825	0.803897
	401	1.01952	0.781755	0.7606
	402	1.00947	0.776122	0.779451
	403	1.00848	0.802171	0.763814
	404	1.01678	0.850477	0.810004
	405
	406	1.04314	0.922334	0.826593
	407	1.03544	0.88232	0.796253
	408	1.00304	0.824029	0.716883
	409
	410	1.01685	0.759023	0.694296
	411	1.03011	0.753541	0.732105
	412	1.03991	0.723579	0.655156
	413	0.966696	0.669922	0.59178
	414	0.974453	0.694098	0.567926
	415	1.00127	0.715442	0.672197
	416	1.06474	0.79942	0.789367
	417	1.06579	0.811093	0.831437
	418	1.04348	0.81257	0.825667
	419	1.0386	0.799317	0.772262
	420	1.03186	0.821836	0.799178
	421	1.0435	0.82482	0.822802
	422	1.04246	0.81177	0.811752
	423
	424	1.05561	0.818855	0.785754
	425	1.03113	0.777556	0.700102
	426	1.03204	0.763868	0.707565
	427	1.00786	0.734755	0.66657
	428	1.01438	0.767533	0.728712
	429	1.01049	0.750118	0.691214
	430	1.03453	0.771415	0.717157
	431	1.07584	0.795141	0.739788
	432	1.06839	0.817954	0.749973
	433
	434	1.06716	0.785599	0.716166
	435	1.02673	0.749871	0.657934
	436	1.0382	0.749534	0.671382
	437	1.04768	0.770007	0.666733
	438	1.07078	0.798169	0.712068
	439
	440	1.07924	0.829895	0.778591
	441	1.07041	0.842411	0.83974

## Sheet: Figure 2c
Figure 2c	NMR Titration of Tau with Machinery, Line Broadening Analysis
		1:2 Mole Ratios
		I/I0	I/I0	I/I0	I/I0
	Tau Residue	Tau:70Hop90	Tau:70Hop90p23	Tau:70	Tau:90
	1
	2
	3
	4
	5
	6	0.845227	0.884563	0.966119	1.11988
	7	0.874683	0.926875	1.01611	1.09211
	8	0.815786	0.859778	0.995555	1.06579
	9	0.831648	0.874347	1.01055
	10	0.834103	0.829826	0.974149
	11	0.902963	0.934933	1.02658
	12	0.904892	1.00509	1.03496	1.06138
	13	0.857234	0.943707	0.995724	0.957574
	14				0.961729
	15	0.85364	0.929243	0.998933
	16	0.84972	0.848805	0.99892
	17	0.851286	0.909181	1.01949	0.928011
	18	0.817827	0.893913	1.00868	1.03867
	19	0.829678	0.904382	1.01288
	20	0.836414	0.912356	1.00855	1.03015
	21	0.824686	0.847748	0.960201	1.05252
	22	0.800606	0.840049	0.961367
	23	0.830321	0.856603	0.994952	1.05215
	24				1.06286
	25	0.795864	0.889684	0.971957	1.00169
	26	0.799572	0.903952	0.958861	1.01258
	27	0.779363	0.90418	0.934428	1.02244
	28	0.852236	0.943986	1.00007	1.10178
	29	0.875554	0.915232	1.01338
	30	0.797177	0.851347	0.979075	1.07325
	31	0.82213	0.844033	0.997135
	32	0.829777	0.867816	1.01148	1.07571
	33
	34	0.95242	0.922812	1.08856	1.04859
	35	0.931661	0.863507	1.04635
	36	0.87677	0.848565	1.02624
	37	0.881723	0.890763	1.0269	1.08781
	38	0.90945	0.976231	1.04639	1.07925
	39	0.979076	1.02163	1.06479	1.08978
	40	0.942046	0.978161	1.04433	1.07556
	41	0.939891	0.987678	1.0514	1.06301
	42	0.952338	0.968831	1.04997	1.07939
	43	0.926416	0.946296	1.0835	1.11908
	44	0.881484	0.933248	1.05783
	45
	46	0.888004	0.921078	1.05674	1.1335
	47
	48	0.934716	0.977364	1.04583	1.14453
	49	0.954473	0.960611	1.05649	1.09607
	50	0.932831	0.95276	1.07114	1.10736
	51
	52	0.947935	0.931985	1.06894	1.09058
	53	0.993124	0.947121	1.11374	1.13309
	54	0.991792	0.985204	1.11073	1.12679
	55	0.954739	0.972044	1.07225	1.16193
	56	0.937017	0.979212	1.03492	1.14476
	57	0.920386	0.672107	0.934992	1.14262
	58	0.937135	0.675988	0.956724	1.11512
	59
	60	0.887924	0.622343	0.949976	1.10051
	61	0.895501	0.928875	1.0504	1.10176
	62	0.928898	0.955105	1.06773	1.11796
	63	0.93456	1.03793	1.07389	1.11888
	64	0.904823	1.01093	1.03655	1.12639
	65	0.877139	1.02096	1.01826	1.13958
	66	0.884705	0.967956	1.02127
	67	0.867742	0.920287	0.98146	1.17686
	68	0.832176	0.886024	0.974297	1.17894
	69	0.857779	0.886319	0.966665	1.1422
	70
	71	0.894283	0.923093	1.01978	1.1402
	72	0.940623	0.918659	1.04403	1.15382
	73	0.949619	0.917756	1.06783	1.17038
	74	0.990846	0.922959	1.09308	1.13644
	75	0.855493	0.841668	1.08817	1.1199
	76	0.852946	0.846685	1.09598
	77	0.745969	0.823865	1.08303	1.11167
	78
	79	0.838913	0.865083	1.02628
	80	0.854958	0.893125	1.01614
	81	0.958265	0.93941	1.03874
	82	0.919088	0.887481	1.03631	1.08442
	83	0.901124	0.885157	1.02855	1.07239
	84	0.863233	0.884693	0.984593	1.09183
	85
	86	0.913939	0.97893	1.03285
	87	0.868178	0.944506	1.00113	1.13913
	88	0.893458	0.922942	1.00062
	89	0.909409	0.937672	1.00941	1.14778
	90	0.966268	0.980266	1.05998	1.13355
	91	0.932843	0.98151	1.04144	1.13101
	92	0.949711	0.955561	1.01094	1.11098
	93
	94	0.926074	0.873114	0.984911	1.16684
	95	0.964358	0.875049	1.02572	1.1612
	96
	97	0.950344	0.913245	1.0435	1.20306
	98
	99	0.949694	0.97738	1.05788	1.14583
	100	0.947059	0.989035	1.05525	1.14558
	101	0.95365	0.928452	1.04632	1.12598
	102	0.930738	0.897008	1.02811	1.12344
	103	0.927779	0.885547	1.05284	1.10954
	104	0.917697	0.881363	1.08665	1.10022
	105				1.13508
	106	0.959815	0.926421	1.11969
	107	0.975113	0.961456	1.10832	1.16411
	108	0.962679	1.00864	1.07957	1.17248
	109	0.968719	1.00613	1.07087	1.15017
	110	0.941967	0.949362	1.04799	1.14928
	111	0.967734	0.955265	1.07791	1.14632
	112
	113	0.929966	0.892614	1.02372	1.12444
	114	0.935335	0.901677	1.03415	1.08633
	115	0.911748	0.844724	1.0109	1.0845
	116
	117	0.952579	0.892213	1.04797	1.07936
	118	0.93467	0.905476	1.0367
	119	0.964257	0.986742	1.05973	1.10423
	120	0.899183	0.922915	1.045	1.12415
	121	0.895684	0.922871	1.04835	1.1331
	122	0.877054	0.828891	1.03124	1.00074
	123	0.8771	0.812738	1.01342
	124	0.840815	0.78576	1.0184
	125
	126				0.991328
	127	0.777958	0.739983	0.966609
	128	0.741492	0.757173	0.955015
	129	0.875081	0.78084	0.968136	0.969141
	130	0.888113	0.857017	1.002	1.05822
	131	0.886464	0.949615	1.01874	0.961661
	132	0.770659	0.916112	0.962806	1.00349
	133	0.792632	0.909423	0.973503	0.991358
	134	0.860358	0.845905	0.989457	1.07818
	135	0.80375	0.808766	0.98379	1.04521
	136	0.760619	0.826136	0.923816	1.12307
	137	0.746534	0.877354	0.917661
	138	0.858431	0.95957	0.989415
	139
	140
	141	0.907135	0.977242	1.04429	1.11348
	142	0.915886	0.956163	1.0711	1.10396
	143	0.828827	0.9638	1.0103	1.07567
	144	0.772309	0.82291	0.984151	1.04959
	145	0.73807	0.733466	1.00098
	146	0.786627	0.71522	1.01592
	147	0.836241	0.847297	1.02927	1.0927
	148	0.828959	0.918916	1.01071	1.08954
	149	0.826763	0.939927	1.01799	1.13146
	150	0.868362	0.969818	1.04685	1.09413
	151	0.892704	0.870066	1.01665	1.082
	152	0.891794	0.74379	1.00201	1.03765
	153	0.840675	0.641627	0.9656	1.01179
	154
	155	0.834403	0.629567	0.968708
	156	0.83352	0.603301	0.969028	1.04367
	157	0.889064	0.59196	0.993243	1.02783
	158	0.924043	0.739053	1.00451
	159
	160
	161	0.897606	0.834786	1.00281
	162	0.815968	0.883207	0.974229	1.01525
	163	0.76641	0.82865	0.963337	0.957154
	164	0.721841	0.881809	0.933593	0.960878
	165
	166	0.716074	0.88444	0.956377	0.980173
	167	0.744291	0.851287	0.940189	0.964186
	168
	169	0.818121	0.835559	1.00546	0.980232
	170	0.884327	0.830902	1.01151
	171	0.866973	0.837656	1.0193
	172
	173	0.799768	0.736634	0.929514	0.975661
	174	0.703781	0.722307	0.914397	0.979813
	175	0.732555	0.738134	0.944005	1.02456
	176
	177
	178	0.785301	0.81624	1.06014	1.01776
	179
	180	0.798715	0.742641	1.01925	1.07746
	181	0.726511	0.773262	0.968345
	182
	183
	184	0.664419	0.819023	0.861747	1.09421
	185	0.692479	0.91166	0.902796	1.11857
	186	0.766537	0.906089	0.941461	1.06935
	187	0.822095	0.800199	0.985271
	188
	189
	190	0.789871	0.790599	0.946571	1.0223
	191	0.780796	0.739812	0.940355	0.972374
	192	0.757712	0.776297	0.958559	0.99529
	193
	194	0.757712	0.776297	0.958559
	195	0.688811	0.774821	0.938098	0.985489
	196	0.676177	0.706456	0.922693	0.981339
	197	0.690375	0.657174	0.905324	0.920196
	198	0.655786	0.608629	0.877167	0.91798
	199	0.654784	0.615291	0.89541	0.977472
	200
	201	0.65397	0.642104	0.908135
	202	0.803362	0.785212	0.97916	1.11469
	203
	204	0.842024	0.834523	0.957864	1.12044
	205	0.828823	0.812557	0.95639	1.11518
	206
	207	0.739349	0.690056	0.934388	1.06962
	208	0.652147	0.648743	0.888467
	209
	210	0.721331	0.735516	0.956557
	211
	212	0.706368	0.729036	0.905356	0.993176
	213
	214	0.748337	0.743676	0.946964	1.00833
	215	0.692415	0.628397	0.845922	0.930957
	216
	217	0.715445	0.634599	0.905567	0.962274
	218
	219
	220	0.722281	0.582927	0.884288	0.873455
	221	0.745718	0.559239	0.901484
	222	0.741891	0.524048	0.874992	0.851105
	223
	224	0.715687	0.532002	0.862231	0.834434
	225	0.711443	0.534206	0.874404
	226	0.730408	0.537236	0.860419	0.845186
	227	0.766722	0.535391	0.935381	0.869407
	228	0.764554	0.569238	0.997562	0.845675
	229	0.707238	0.584085	0.971348	0.797291
	230	0.67886	0.545393	0.874916	0.759361
	231	0.664924	0.574281	0.849242
	232
	233
	234	0.626546	0.505616	0.816681	0.822216
	235	0.659291	0.58189	0.76954	0.85738
	236
	237	0.593863	0.552424	0.717844
	238
	239	0.638551	0.602526	0.762571	0.865559
	240	0.581276	0.577299	0.830353	0.838573
	241	0.636049	0.538052	0.852755	0.88862
	242	0.636421	0.525128	0.856203
	243	0.646939	0.355114	0.859659	0.902799
	244	0.640785	0.376938	0.857396	0.877432
	245	0.64438	0.363142	0.863379	0.85375
	246	0.719655	0.67397	0.905233	0.87807
	247
	248				0.959963
	249
	250	0.716064	0.648145	0.913068	0.997789
	251
	252	0.735732	0.769696	0.907376	1.04415
	253	0.840336	0.632612	0.936653
	254	0.910038	0.696327	0.975244	1.00999
	255	0.918843	0.644197	1.00361
	256	0.802514	0.646687	0.93395	0.9958
	257	0.719734	0.621584	0.875388	0.926944
	258	0.651419	0.600968	0.832223	0.921539
	259	0.576295	0.581099	0.836695	0.926088
	260	0.596974	0.571055	0.833741	0.951826
	261	0.618168	0.604781	0.814481	0.924621
	262
	263	0.643252	0.594423	0.816099	0.923367
	264	0.609568	0.57106	0.796	0.91644
	265	0.661698	0.516134	0.839445	0.970549
	266	0.688182	0.526582	0.852493	0.962418
	267	0.698583	0.563925	0.828617	0.976937
	268	0.634445	0.583554	0.793695	0.934654
	269	0.616945	0.607118	0.782554
	270
	271
	272
	273	0.617349	0.556601	0.837193
	274	0.659291	0.531608	0.866395	0.913103
	275	0.609387	0.437781	0.830325	0.878134
	276	0.58966	0.422645	0.820129	0.844041
	277	0.580538	0.394223	0.796511	0.835388
	278	0.543246	0.388451	0.814812	0.84103
	279	0.529955	0.431367	0.811347	0.847476
	280	0.594666	0.516882	0.845361
	281	0.659976	0.544902	0.874301
	282	0.690351	0.513006	0.877538	0.85781
	283
	284	0.610493	0.44038	0.840467	0.840714
	285	0.582229	0.439812	0.763826	0.930991
	286	0.591933	0.425834	0.754341	0.957868
	287	0.705399	0.655291	0.85858	0.95283
	288	0.715796	0.702451	0.886206
	289	0.723975	0.766171	0.900761	0.923609
	290	0.566009	0.50116	0.781818
	291
	292	0.619725	0.615343	0.811642	0.966578
	293	0.614926	0.634054	0.782069	0.976607
	294	0.66117	0.742711	0.809129	0.971989
	295
	296	0.633106	0.616633	0.774871
	297	0.637061	0.605807	0.809819	0.899661
	298	0.739355	0.680278	0.885162	0.995716
	299	0.690494	0.697871	0.856556	0.962957
	300
	301
	302	0.698651	0.685594	0.854465	0.941315
	303
	304
	305
	306	0.557304	0.489383	0.733719
	307	0.554249	0.379856	0.745772	0.837516
	308	0.501304	0.291218	0.697228
	309	0.482892	0.250214	0.66832	0.768724
	310	0.496005	0.269138	0.657964	0.919032
	311	0.607136	0.476094	0.761071
	312
	313	0.636036	0.513508	0.802505	0.872195
	314	0.615787	0.544572	0.799949	0.921298
	315	0.496794	0.344864	0.679815	0.761695
	316	0.505743	0.367806	0.680082	0.803727
	317	0.517348	0.36651	0.697575	0.817465
	318	0.548559	0.364857	0.683174
	319	0.601695	0.446685	0.750487	0.808652
	320	0.593014	0.473175	0.672879
	321
	322
	323	0.556333	0.518352	0.710322	0.895478
	324	0.571284	0.517883	0.691927
	325	0.625083	0.493798	0.763828	0.915443
	326	0.63417	0.531624	0.792685	0.939526
	327	0.58487	0.452729	0.735428
	328	0.706431	0.660269	0.856939	0.926682
	329
	330				0.997044
	331	0.744846	0.677767	0.833964	1.04435
	332
	333	0.763838	0.761051	0.865268	1.02466
	334
	335
	336	0.683513	0.61409	0.799839	1.02276
	337	0.701319	0.584471	0.824543	1.04
	338	0.768952	0.634785	0.883178	1.03832
	339	0.755612	0.623493	0.866094
	340	0.753365	0.628804	0.884467	0.969509
	341	0.73271	0.656336	0.806596	0.956198
	342	0.70563	0.661042	0.817539	0.963827
	343	0.704216	0.660469	0.810565	0.973606
	344	0.625689	0.492723	0.821571	0.9603
	345	0.671113	0.60895	0.862712	0.976784
	346
	347	0.649613	0.603118	0.879616	0.979387
	348	0.687331	0.63092	0.88154	0.987552
	349	0.648283	0.503414	0.827682	0.957959
	350	0.654194	0.412406	0.720659	1.01574
	351	0.590251	0.374158	0.713993	0.972359
	352	0.530776	0.327162	0.676882	1.01196
	353	0.57081	0.401996	0.759387	0.968087
	354	0.630735	0.451202	0.778571	1.01374
	355	0.670129	0.478652	0.821254	0.998831
	356	0.698773	0.583879	0.922242	0.953049
	357	0.694619	0.588165	0.932498	0.957634
	358	0.831778	0.728392	1.02293	0.952942
	359	0.782948	0.644188	0.908792
	360	0.894371	0.810223	0.984083	1.068
	361
	362	0.829778	0.763503	0.918084
	363				1.07431
	364
	365	0.854277	0.791659	0.896493	1.04817
	366
	367
	368
	369	0.748245	0.615076	0.786761	0.962005
	370	0.697632	0.553507	0.765016	0.912908
	371	0.661625	0.495939	0.824411
	372	0.684924	0.566453	0.878721	0.980637
	373	0.639297	0.495903	0.817563	0.978539
	374
	375	0.625963	0.482922	0.796878
	376				0.983488
	377	0.574633	0.31689	0.778441	0.90246
	378	0.564311	0.322536	0.78009
	379	0.52722	0.313587	0.77401	0.883656
	380
	381	0.590944	0.441243	0.779691	0.93492
	382
	383	0.632966	0.50002	0.853728
	384	0.721115	0.556014	0.857507	0.944307
	385	0.688223	0.591296	0.856994	1.07224
	386	0.719284	0.664408	0.870816	1.00583
	387	0.711048	0.676846	0.891361	1.03946
	388	0.70346	0.671141	0.888229
	389	0.713961	0.629153	0.887076
	390	0.781127	0.791243	0.938609	0.98083
	391	0.800027	0.756311	0.977163	1.1007
	392	0.825357	0.784757	0.964793	1.14916
	393	0.768798	0.614747	0.930209	1.11261
	394	0.763857	0.55334	0.883792	0.99508
	395	0.695147	0.465918	0.82632	0.950894
	396	0.678487	0.452264	0.824901	0.969708
	397
	398	0.736956	0.577613	0.873239
	399	0.779669	0.695174	0.952689
	400	0.803897	0.757095	0.960779	0.98426
	401	0.7606	0.750976	0.945316	1.01375
	402	0.779451	0.715691	0.89938	1.01797
	403	0.763814	0.72096	0.889711	1.07703
	404	0.810004	0.802885	0.928232	1.06313
	405
	406	0.826593	0.761834	0.926574
	407	0.796253	0.67544	0.905787
	408	0.716883	0.510657	0.851454	1.06616
	409
	410	0.694296	0.566646	0.87278
	411	0.732105	0.674659	0.91579	1.07774
	412	0.655156	0.71614	0.855774	1.11598
	413	0.59178	0.688678	0.80625	1.148
	414	0.567926	0.679449	0.773012	1.14918
	415	0.672197	0.740023	0.850608	1.10414
	416	0.789367	0.783695	0.949187	1.09384
	417	0.831437	0.76991	0.972196
	418	0.825667	0.74808	0.975295	1.09044
	419	0.772262	0.748728	0.972	1.09215
	420	0.799178	0.774837	0.975824	1.07256
	421	0.822802	0.775724	0.970707
	422	0.811752	0.751411	0.967493	1.04155
	423
	424	0.785754	0.726021	0.971679	0.908331
	425	0.700102	0.728733	1.02473
	426	0.707565	0.727219	1.01913	0.910473
	427	0.66657	0.709179	0.996341	0.904556
	428	0.728712	0.667708	0.94585	0.997373
	429	0.691214	0.64007	0.930134	0.993479
	430	0.717157	0.646647	0.980606	1.03224
	431	0.739788	0.679839	1.01127	1.07964
	432	0.749973	0.669145	1.02976	1.07527
	433				1.04928
	434	0.716166	0.648384	1.00352	1.07125
	435	0.657934	0.618421	0.975108	1.06883
	436	0.671382	0.62328	0.97101	1.09892
	437	0.666733	0.643492	0.986376	1.04306
	438	0.712068	0.663926	0.984057	1.00055
	439				1.0096
	440	0.778591	0.765697	1.00653	1.05881
	441	0.83974	0.798033	0.991949	1.13199

## Sheet: Figure 2d
Figure 2d		Effect of p23 on Tau with and without the Machinery
		CSP	CSP	I/I0
	Tau Residue	Tau:70Hop90p23	Tau:p23	Tau:p23
	1
	2
	3
	4
	5
	6	0.00135355	0.000919239	0.867531
	7	0.00215048	0.00289123	0.900498
	8	0.00467722	0.00554106	0.877549
	9	0.00482159	0.00699377	0.921858
	10	0.00385632	0.00572752	0.923497
	11	0.00142721	0.003417	0.977979
	12	0.00121987	0.00191715	1.10451
	13	0.00223146	0.00312061	1.03824
	14
	15	0.00259892	0.00377907	1.04748
	16	0.00246663	0.00368814	0.923009
	17	0.00157772	0.00228357	0.9718
	18	0.00153351	0.00236092	0.957564
	19	0.00110925	0.00253531	0.959944
	20	0.00131656	0.00294992	0.957628
	21	0.00160748	0.00206335	0.914191
	22	0.00180071	0.00160278	0.907684
	23	0.00189656	0.00090417	0.914901
	24
	25	0.00151865	0.00113987	0.892032
	26	0.00175902	0.00132843	0.902099
	27	0.00153108	0.00127279	0.884179
	28	0.00105576	0.00115183	0.949592
	29	0.000815391	0.00129325	0.938263
	30	0.000861697	0.00106222	0.914083
	31	0.00140163	0.000758915	0.908901
	32	0.00149124	0.000951392	0.923307
	33
	34	0.00170055	0.00113529	0.962833
	35	0.00230372	0.00217238	0.88001
	36	0.00224861	0.00183848	0.857141
	37	0.00199299	0.00146135	0.880102
	38	0.00108895	0.000523213	0.978927
	39	0.00141777	0.000944101	1.00168
	40	0.00146407	0.00140468	0.972253
	41	0.00140561	0.00172999	0.943472
	42	0.00130964	0.0010734	0.940017
	43	0.00139542	0.00150849	0.966721
	44	0.00142239	0.00127614	0.989195
	45
	46	0.00168783	0.00174755	0.936031
	47
	48	0.00201072	0.00133178	0.911898
	49	0.002086	0.00144317	0.884994
	50	0.00156669	0.00145711	0.922191
	51
	52	0.000678123	0.00140147	0.944211
	53	0.000678123	0.00119712	0.964822
	54	0.000664634	0.00101362	0.97707
	55	0.000853196	0.000589357	0.958015
	56	0.00117687	0.000961813	0.958319
	57	0.000936495	0.000659966	0.721038
	58	0.00151183	0.00161283	0.715794
	59
	60	0.0013032	0.00109428	0.684306
	61	0.00163653	0.00128284	0.933333
	62	0.00131765	0.000518545	0.972188
	63	0.00106586	0.00109093	1.01211
	64	0.000732531	0.00147779	0.970063
	65	0.000608549	0.00157542	0.955992
	66	0.000643052	0.00118363	0.928535
	67	0.000944899	0.00117389	0.917436
	68	0.000671001	0.00156167	0.899719
	69	0.000490408	0.00208818	0.890966
	70
	71	0.000633284	0.00177636	0.903911
	72	0.00127536	0.00147951	0.903017
	73	0.00191744	0.000913825	0.884495
	74	0.00194647	0.00118701	0.882219
	75	0.00121011	0.00230907	0.888427
	76	0.000714126	0.00297891	0.934363
	77	0.00134992	0.0041678	0.837831
	78
	79	0.00225546	0.00351715	0.825392
	80	0.00228997	0.00341299	0.800008
	81	0.00184708	0.00206523	0.936045
	82	0.00130972	0.00206523	0.885553
	83	0.00154256	0.00277013	0.907881
	84	0.00167728	0.00297155	0.899775
	85
	86	0.00163909	0.00320036	0.970475
	87	0.00136707	0.00250511	0.951842
	88	0.000867532	0.00198265	0.925359
	89	0.000773251	0.00126369	0.930693
	90	0.000870882	0.000546939	0.947612
	91	0.00113864	0.000985139	0.938342
	92	0.00164829	0.00176659	0.934406
	93
	94	0.00155533	0.00312451	0.928346
	95	0.00131571	0.00386482	0.936112
	96
	97	0.000872199	0.00328155	0.915833
	98
	99	0.000965163	0.00231468	0.927551
	100	0.00087555	0.00166446	0.974799
	101	0.00158585	0.00133564	0.960244
	102	0.00214819	0.00118363	0.936182
	103	0.00271885	0.000796769	0.909404
	104	0.00264241	0.000569036	0.918156
	105
	106	0.0022205	0.000680424	0.939572
	107	0.00189021	0.00101041	0.92482
	108	0.00104878	0.00162993	0.91824
	109	0.00105576	0.00151519	0.927262
	110	0.00108274	0.00148881	0.930294
	111	0.0012903	0.00171159	0.944943
	112
	113	0.00199184	0.00234309	0.88959
	114	0.00214071	0.00215277	0.880639
	115	0.00255998	0.00145189	0.855559
	116
	117	0.0019473	0.00202591	0.884534
	118	0.00190354	0.00402817	0.888232
	119	0.00141813	0.00524119	0.929085
	120	0.00137557	0.00445105	0.902233
	121	0.00203204	0.00526713	0.891892
	122	0.00236594	0.00576583	0.858486
	123	0.00359262	0.00660091	0.854519
	124	0.00302412	0.00610709	0.834424
	125
	126
	127	0.00358589	0.00545491	0.848878
	128	0.00249883	0.00540127	0.818902
	129	0.00193946	0.00362474	0.865319
	130	0.00176957	0.00344017	0.870739
	131	0.00134327	0.00280282	0.904885
	132	0.00183606	0.00272614	0.857565
	133	0.00159569	0.00260541	0.84375
	134	0.0024798	0.00212149	0.895055
	135	0.00278839	0.00210257	0.906363
	136	0.00255944	0.00139547	0.896244
	137	0.00214365	0.00273415	0.962915
	138	0.00263456	0.00411427	0.968636
	139
	140
	141	0.00275522	0.00533459	0.998729
	142	0.00245206	0.00456222	0.908124
	143	0.00159377	0.00356705	0.912072
	144	0.00393579	0.00586573	0.825883
	145	0.00484345	0.00651939	0.819739
	146	0.00499984	0.00590724	0.824707
	147	0.00298898	0.00278675	0.89287
	148	0.002815	0.00250207	0.856585
	149	0.00317965	0.00326945	0.863935
	150	0.00307099	0.0038609	0.873532
	151	0.00414739	0.00400032	0.848169
	152	0.00385232	0.00319123	0.800077
	153	0.00392253	0.00280091	0.755353
	154
	155	0.00383661	0.00345036	0.807399
	156	0.00391588	0.00414729	0.821182
	157	0.00404421	0.00464613	0.830846
	158	0.00271591	0.00308604	0.872725
	159
	160
	161	0.00216859	0.00260456	0.890264
	162	0.00215016	0.00227039	0.888909
	163	0.00261807	0.00285164	0.854909
	164	0.00382385	0.00272627	0.828083
	165
	166	0.00355377	0.00219767	0.834233
	167	0.00412295	0.00335815	0.817514
	168
	169	0.00329094	0.00400838	0.883414
	170	0.00478165	0.00642911	0.885674
	171	0.00382383	0.00524916	0.897496
	172
	173	0.00395206	0.00473061	0.854155
	174	0.00273361	0.00402987	0.885061
	175	0.00229768	0.00410589	0.866291
	176
	177
	178	0.00201209	0.00453015	0.894885
	179
	180	0.00166114	0.0028885	0.869361
	181	0.00185062	0.00215252	0.876032
	182
	183
	184	0.00155474	0.0023087	0.849912
	185	0.00102949	0.00237178	0.829288
	186	0.00039528	0.00284788	0.906591
	187	0.00104696	0.00239567	0.8796
	188
	189
	190	0.00211292	0.00261817	0.897002
	191	0.00282629	0.00260042	0.866928
	192	0.00372568	0.00223649	0.851745
	193
	194	0.00372568	0.00223649	0.851745
	195	0.00421417	0.00278698	0.795741
	196	0.00362121	0.00316541	0.814952
	197	0.00416565	0.0044514	0.808815
	198	0.00393104	0.00363112	0.789127
	199	0.00338573	0.00595969	0.657584
	200
	201	0.00207863	0.00432371	0.654632
	202	0.0018185	0.00410846	0.728365
	203
	204	0.00180842	0.00206143	0.875244
	205	0.00307964	0.00323675	0.845671
	206
	207	0.00366008	0.00419123	0.777111
	208	0.00400237	0.0045235	0.720633
	209
	210	0.00276718	0.00338138	0.785453
	211
	212	0.00289384	0.00433967	0.791979
	213
	214	0.00422066	0.00578808	0.98045
	215	0.00770532	0.0104268	0.924479
	216
	217	0.00936212	0.012842	0.928482
	218
	219
	220	0.00793209	0.0108561	0.745582
	221	0.00514613	0.00659444	0.737471
	222	0.00356583	0.00379611	0.697163
	223
	224	0.00662996	0.00726034	0.697708
	225	0.0097177	0.0119412	0.717271
	226	0.0111968	0.0134403	0.772656
	227	0.0109351	0.0141839	0.727755
	228	0.0132778	0.0166677	0.697881
	229	0.0147462	0.0178631	0.721283
	230	0.012389	0.0132145	0.762215
	231	0.00889209	0.00910524	0.833927
	232
	233
	234	0.00732363	0.0054703	0.572865
	235	0.00790578	0.00688525	0.662079
	236
	237	0.00650153	0.0045146	0.57989
	238
	239	0.00712811	0.00768284	0.807923
	240	0.00848776	0.0102208	0.756646
	241	0.00831808	0.0111916	0.836156
	242	0.00978851	0.0124098	0.801086
	243	0.0065059	0.00797158	0.576308
	244	0.00875741	0.00986905	0.532595
	245	0.00626225	0.00765496	0.549789
	246	0.00697092	0.00939916	0.90416
	247
	248
	249
	250	0.00559598	0.00838232	0.864349
	251
	252	0.00389753	0.00637792	0.852867
	253	0.00455592	0.00689892	0.746032
	254	0.0038069	0.00591835	0.844021
	255	0.00488726	0.00680403	0.892062
	256	0.00629468	0.00722584	0.85496
	257	0.00651009	0.00728407	0.785128
	258	0.00607078	0.00658379	0.785122
	259	0.00557128	0.0062538	0.816246
	260	0.00552768	0.00541093	0.83846
	261	0.00499412	0.00522554	0.798408
	262
	263	0.00378267	0.00416295	0.773681
	264	0.00268955	0.00427517	0.768268
	265	0.00264422	0.00440749	0.77537
	266	0.00370201	0.00576342	0.793331
	267	0.00610131	0.00713131	0.777157
	268	0.00724588	0.00820085	0.773208
	269	0.00592595	0.0061259	0.795303
	270
	271
	272
	273	0.0039598	0.00376934	0.801394
	274	0.00457305	0.00414693	0.802845
	275	0.00654615	0.00625892	0.740181
	276	0.00806496	0.00791865	0.708444
	277	0.00900734	0.00870418	0.698963
	278	0.00930604	0.00902379	0.705913
	279	0.00827538	0.00878945	0.704044
	280	0.00838707	0.00963196	0.745222
	281	0.00837802	0.00951707	0.758286
	282	0.00855224	0.00929088	0.803809
	283
	284	0.00583478	0.00617598	0.785262
	285	0.00429745	0.00464113	0.793345
	286	0.00443645	0.0046456	0.779523
	287	0.00443286	0.00462396	0.921334
	288	0.00470112	0.00502798	0.922369
	289	0.00327097	0.00428932	0.926285
	290	0.00383551	0.00577535	0.783599
	291
	292	0.00253262	0.00424974	0.805114
	293	0.00378965	0.00387518	0.843346
	294	0.00371315	0.00208818	0.911641
	295
	296	0.00470123	0.00347797	0.926714
	297	0.00535706	0.00510331	1.01972
	298	0.00394285	0.00427291	1.00033
	299	0.0044114	0.00398158	0.974843
	300
	301
	302	0.00364585	0.00348943	0.822349
	303
	304
	305
	306	0.00518496	0.00509983	0.749902
	307	0.00590659	0.00575508	0.769522
	308	0.00758954	0.00629249	0.823361
	309	0.00942516	0.00738867	0.811515
	310	0.00870183	0.00748039	0.769373
	311	0.00589724	0.00568338	0.763775
	312
	313	0.00303022	0.00397458	0.788437
	314	0.00262226	0.00292732	0.775219
	315	0.00295238	0.00328263	0.741162
	316	0.00345681	0.00306959	0.744358
	317	0.00414579	0.00434704	0.801908
	318	0.00556595	0.00547356	0.820814
	319	0.00598753	0.00630871	0.886941
	320	0.00542609	0.00427225	0.769363
	321
	322
	323	0.00431694	0.00279043	0.748423
	324	0.00403888	0.00191857	0.745419
	325	0.00431358	0.00293812	0.816432
	326	0.00389841	0.00336333	0.89906
	327	0.00403718	0.00353742	0.842222
	328	0.00237069	0.00304438	0.889298
	329
	330
	331	0.0034696	0.00256572	0.796703
	332
	333	0.00245801	0.00180403	0.834577
	334
	335
	336	0.00352395	0.00189831	0.861601
	337	0.00284931	0.00203285	0.919332
	338	0.00360355	0.00265716	0.931428
	339	0.00346459	0.00303079	0.876902
	340	0.00400843	0.00289625	0.844304
	341	0.00324622	0.00230342	0.808763
	342	0.00514311	0.00293208	0.846041
	343	0.00478783	0.00324891	0.8762
	344	0.00488114	0.00315594	0.849529
	345	0.00244236	0.00225688	0.897493
	346
	347	0.00143366	0.00189585	0.910529
	348	0.0020012	0.00254492	0.92009
	349	0.00380203	0.00423345	0.86497
	350	0.00646064	0.00552394	0.781004
	351	0.00692652	0.00588261	0.798261
	352	0.00507854	0.00396835	0.75796
	353	0.00380575	0.00322312	0.812349
	354	0.00463973	0.00424266	0.79147
	355	0.00435689	0.00391422	0.822375
	356	0.00334587	0.00406965	0.818645
	357	0.00153456	0.00208485	0.848699
	358	0.00172312	0.00349245	0.915747
	359	0.0025162	0.00329083	0.937677
	360	0.00266154	0.00361168	0.976471
	361
	362	0.00454669	0.00333979	0.892594
	363
	364
	365	0.0039733	0.0024245	0.865043
	366
	367
	368
	369	0.00473787	0.00296001	0.8196
	370	0.00374838	0.00239719	0.837496
	371	0.00390404	0.00326638	0.849647
	372	0.00309692	0.00286353	0.873921
	373	0.00303999	0.0026473	0.8448
	374
	375	0.00284581	0.00163203	0.801729
	376
	377	0.00231877	0.000895669	0.533508
	378	0.00311193	0.00199457	0.518123
	379	0.00309796	0.00289024	0.515787
	380
	381	0.0040652	0.00382	0.747449
	382
	383	0.00284092	0.00240505	0.764749
	384	0.00282316	0.0021222	0.820269
	385	0.0019502	0.00180527	0.849993
	386	0.00207813	0.00281064	1.00705
	387	0.00203782	0.00281064	1.0355
	388	0.00365948	0.00385847	0.977128
	389	0.00378389	0.00303443	0.835248
	390	0.00313482	0.00251588	0.863906
	391	0.00269167	0.00196478	0.949712
	392	0.00414164	0.00372482	0.968206
	393	0.00613734	0.00568671	0.950657
	394	0.00681162	0.00599215	0.927584
	395	0.00639875	0.00809584	0.824788
	396	0.00648408	0.00845094	0.723638
	397
	398	0.00604549	0.00835587	0.745934
	399	0.00463128	0.00485935	0.885605
	400	0.00319933	0.00273093	0.982602
	401	0.00243619	0.00165136	0.965311
	402	0.00235591	0.000758915	0.955895
	403	0.00212643	0.00123163	0.966098
	404	0.00204104	0.00224647	0.988816
	405
	406	0.0030124	0.00421797	0.929239
	407	0.00341597	0.00398096	0.863656
	408	0.00517169	0.00615763	0.749136
	409
	410	0.00418002	0.00465753	0.805708
	411	0.00358789	0.00483492	0.854998
	412	0.00285479	0.00170489	0.883645
	413	0.00243684	0.0021966	0.849873
	414	0.00226728	0.00173637	0.853389
	415	0.00107003	0.00206873	0.94377
	416	0.000787187	0.000964193	0.907292
	417	0.00114531	0.00137057	0.930452
	418	0.00145018	0.00134918	0.896399
	419	0.00242201	0.00219771	0.98936
	420	0.00251629	0.00211794	0.96176
	421	0.00225312	0.00205487	0.97321
	422	0.00203554	0.0014602	0.962329
	423
	424	0.00207151	0.000945028	0.976126
	425	0.00285765	0.00064914	0.874301
	426	0.00295193	0.000678123	0.876583
	427	0.00277454	0.000536702	0.873901
	428	0.00203678	0.000768183	0.977292
	429	0.00155643	0.000579622	0.968417
	430	0.00149335	0.00112937	1.00134
	431	0.00200216	0.00182254	1.01756
	432	0.00277318	0.00351027	1.00411
	433
	434	0.00310409	0.00450684	0.948128
	435	0.00294602	0.00478053	0.900114
	436	0.00282444	0.00403239	0.898148
	437	0.00291447	0.00318687	0.922552
	438	0.00232164	0.0017818	0.935104
	439
	440	0.00154438	0.00145504	0.972434
	441	0.000860555	0.00113137	0.96707

## Sheet: Figure 2e
Figure 2e		Aggregation Assays with Tau and the Machinery
	Time (d)	Tau, ThT Fluorescence Intensity (a.u.)									Tau:90, ThT Fluorescence Intensity (a.u.)						Tau:70, ThT Fluorescence Intensity (a.u.)						Tau:70Hop90, ThT Fluorescence Intensity (a.u.)												Tau:70Hop90p23, ThT Fluorescence Intensity (a.u.)
		Ind. Expt 1	Ind. Expt 2	Ind. Expt 3	Ind. Expt 4	Ind. Expt 5	Ind. Expt 6	Ind. Expt 7	Average	Std. Deviation	Ind. Expt 1	Ind. Expt 2	Ind. Expt 3	Ind. Expt 4	Average	Std. Deviation	Ind. Expt 1	Ind. Expt 2	Ind. Expt 3	Ind. Expt 4	Average	Std. Deviation	Ind. Expt 1	Ind. Expt 2	Ind. Expt 3	Ind. Expt 4	Ind. Expt 5	Ind. Expt 6	Ind. Expt 7	Ind. Expt 8	Ind. Expt 9	Ind. Expt 10	Average	Std. Deviation	Ind. Expt 1	Ind. Expt 2	Ind. Expt 3	Ind. Expt 4	Ind. Expt 5	Average	Std. Deviation
	0	0.052728	0.064445	0.058587	0.045858	0.041272	0.050444	0.05503	0.0526234	0.00775126	0.047619	0.053571	0.044643	0.03869	0.0461307	0.00619544	0.035714	0.044643	0.035714	0.035714	0.0379463	0.0044645	0.035912	0.033149	0.027624	0.024862	0.024862	0.056548	0.050595	0.053571	0.050595	0.053571	0.0411289	0.0130345	0.035912	0.035912	0.033149	0.044199	0.038674	0.0375692	0.00418944
	0.006944	0.052728	0.055657	0.052728	0.032101	0.041272	0.041272	0.041272	0.04529	0.0085684	0.03869	0.03869	0.035714	0.035714	0.037202	0.00171819	0.026786	0.029762	0.02381	0.029762	0.02753	0.0028493	0.019337	0.016575	0.013812	0.016575	0.013812	0.03869	0.035714	0.041667	0.044643	0.041667	0.0282492	0.0131759	0.022099	0.019337	0.027624	0.033149	0.024862	0.0254142	0.00531362
	0.013889	0.049799	0.055657	0.052728	0.032101	0.032101	0.036686	0.032101	0.0415961	0.0106731	0.035714	0.03869	0.035714	0.029762	0.03497	0.00374472	0.029762	0.02381	0.026786	0.02381	0.026042	0.0028493	0.019337	0.013812	0.01105	0.013812	0.008287	0.035714	0.035714	0.03869	0.03869	0.03869	0.0253796	0.0131095	0.030387	0.024862	0.024862	0.035912	0.022099	0.0276244	0.00552513
	0.020833	0.046869	0.058587	0.049799	0.032101	0.032101	0.036686	0.036686	0.0418327	0.0100989	0.035714	0.03869	0.035714	0.029762	0.03497	0.00374472	0.026786	0.02381	0.02381	0.026786	0.025298	0.00171819	0.019337	0.016575	0.01105	0.013812	0.013812	0.035714	0.035714	0.041667	0.03869	0.035714	0.0262085	0.0122155	0.030387	0.024862	0.030387	0.041436	0.024862	0.0303868	0.00676631
	0.027778	0.052728	0.052728	0.049799	0.032101	0.032101	0.032101	0.036686	0.0411777	0.0100704	0.032738	0.03869	0.03869	0.032738	0.035714	0.00343639	0.020833	0.02381	0.026786	0.026786	0.0245538	0.00284974	0.022099	0.024862	0.016575	0.016575	0.013812	0.041667	0.03869	0.044643	0.03869	0.044643	0.0302256	0.0125911	0.035912	0.030387	0.033149	0.041436	0.022099	0.0325966	0.00715042
	0.034722	0.055657	0.055657	0.052728	0.032101	0.032101	0.036686	0.032101	0.042433	0.0116119	0.032738	0.03869	0.035714	0.029762	0.034226	0.003842	0.020833	0.026786	0.02381	0.026786	0.0245538	0.00284974	0.027624	0.022099	0.016575	0.016575	0.019337	0.03869	0.03869	0.041667	0.041667	0.03869	0.0301614	0.0107536	0.038674	0.035912	0.035912	0.044199	0.035912	0.0381218	0.00360163
	0.041667	0.049799	0.061516	0.052728	0.022929	0.027515	0.032101	0.041272	0.0411229	0.0142796	0.03869	0.03869	0.032738	0.032738	0.035714	0.00343639	0.026786	0.029762	0.026786	0.026786	0.02753	0.001488	0.027624	0.019337	0.019337	0.022099	0.022099	0.03869	0.035714	0.041667	0.041667	0.041667	0.0309901	0.00980145	0.041436	0.033149	0.038674	0.052486	0.035912	0.0403314	0.00746357
	0.048611	0.052728	0.064445	0.055657	0.022929	0.027515	0.036686	0.036686	0.042378	0.0154617	0.035714	0.041667	0.035714	0.029762	0.0357143	0.0048602	0.026786	0.026786	0.026786	0.026786	0.026786	0	0.027624	0.022099	0.024862	0.022099	0.016575	0.03869	0.035714	0.03869	0.035714	0.041667	0.0303734	0.00874441	0.044199	0.041436	0.035912	0.049724	0.035912	0.0414366	0.00585991
	0.055556	0.055657	0.061516	0.052728	0.027515	0.027515	0.032101	0.036686	0.0419597	0.0143081	0.035714	0.03869	0.035714	0.029762	0.03497	0.00374472	0.02381	0.026786	0.02381	0.026786	0.025298	0.00171819	0.024862	0.027624	0.019337	0.019337	0.019337	0.041667	0.03869	0.035714	0.03869	0.044643	0.0309901	0.00998643	0.049724	0.041436	0.041436	0.055249	0.038674	0.0453038	0.00693396
	0.0625	0.049799	0.058587	0.052728	0.032101	0.027515	0.036686	0.036686	0.0420146	0.0116571	0.035714	0.03869	0.03869	0.032738	0.036458	0.0028493	0.02381	0.035714	0.02381	0.029762	0.028274	0.00569861	0.030387	0.024862	0.024862	0.024862	0.019337	0.041667	0.03869	0.041667	0.041667	0.041667	0.0329668	0.00897539	0.044199	0.049724	0.044199	0.058011	0.041436	0.0475138	0.00659529
	0.069445	0.052728	0.058587	0.055657	0.027515	0.036686	0.036686	0.032101	0.0428514	0.0124896	0.035714	0.035714	0.032738	0.032738	0.034226	0.00171819	0.02381	0.02381	0.026786	0.02381	0.024554	0.001488	0.027624	0.024862	0.024862	0.024862	0.022099	0.041667	0.03869	0.041667	0.041667	0.044643	0.0332643	0.00906153	0.049724	0.044199	0.046961	0.058011	0.044199	0.0486188	0.00572827
	0.076389	0.055657	0.058587	0.052728	0.027515	0.032101	0.036686	0.036686	0.0428514	0.0124896	0.032738	0.03869	0.029762	0.026786	0.031994	0.00508249	0.026786	0.026786	0.026786	0.02381	0.026042	0.001488	0.027624	0.024862	0.022099	0.027624	0.019337	0.03869	0.041667	0.03869	0.035714	0.041667	0.0317974	0.00841578	0.055249	0.052486	0.046961	0.063536	0.046961	0.0530386	0.00687861
	0.083334	0.052728	0.055657	0.058587	0.022929	0.027515	0.036686	0.036686	0.0415411	0.0141731	0.03869	0.03869	0.032738	0.032738	0.035714	0.00343639	0.026786	0.02381	0.02381	0.026786	0.025298	0.00171819	0.027624	0.027624	0.027624	0.030387	0.024862	0.041667	0.041667	0.041667	0.03869	0.041667	0.0343479	0.0072605	0.055249	0.049724	0.052486	0.069061	0.049724	0.0552488	0.00805383
	0.090278	0.058587	0.058587	0.055657	0.027515	0.041272	0.036686	0.036686	0.0449986	0.012521	0.032738	0.03869	0.029762	0.029762	0.032738	0.0042087	0.02381	0.029762	0.026786	0.026786	0.026786	0.00242989	0.035912	0.027624	0.027624	0.024862	0.027624	0.041667	0.035714	0.041667	0.03869	0.044643	0.0346027	0.00715898	0.055249	0.052486	0.052486	0.069061	0.049724	0.0558012	0.00766552
	0.097223	0.058587	0.064445	0.064445	0.032101	0.032101	0.036686	0.036686	0.0464359	0.0152611	0.035714	0.035714	0.029762	0.032738	0.033482	0.0028493	0.02381	0.026786	0.026786	0.026786	0.026042	0.001488	0.035912	0.027624	0.027624	0.027624	0.022099	0.044643	0.03869	0.03869	0.041667	0.044643	0.0349216	0.00808344	0.055249	0.055249	0.058011	0.069061	0.055249	0.0585638	0.00598875
	0.104167	0.055657	0.058587	0.058587	0.027515	0.032101	0.032101	0.032101	0.0423784	0.0143733	0.035714	0.03869	0.029762	0.032738	0.034226	0.003842	0.026786	0.026786	0.02381	0.029762	0.026786	0.00242989	0.030387	0.030387	0.030387	0.033149	0.024862	0.03869	0.035714	0.044643	0.041667	0.041667	0.0351553	0.00637543	0.058011	0.060773	0.055249	0.071823	0.058011	0.0607734	0.00647832
	0.111112	0.055657	0.061516	0.058587	0.022929	0.036686	0.036686	0.036686	0.0441067	0.0144906	0.03869	0.03869	0.029762	0.029762	0.034226	0.00515458	0.026786	0.02381	0.02381	0.02381	0.024554	0.001488	0.033149	0.033149	0.027624	0.030387	0.027624	0.03869	0.03869	0.03869	0.03869	0.041667	0.034836	0.00511628	0.066298	0.058011	0.060773	0.071823	0.052486	0.0618782	0.00746364
	0.118056	0.055657	0.064445	0.055657	0.032101	0.032101	0.036686	0.036686	0.0447619	0.0133907	0.032738	0.03869	0.032738	0.029762	0.033482	0.00374472	0.026786	0.02381	0.026786	0.029762	0.026786	0.00242989	0.035912	0.033149	0.027624	0.030387	0.027624	0.03869	0.035714	0.03869	0.03869	0.044643	0.0351123	0.00546268	0.063536	0.069061	0.060773	0.071823	0.058011	0.0646408	0.00572837
	0.125001	0.055657	0.067375	0.061516	0.027515	0.027515	0.032101	0.032101	0.0433971	0.017384	0.035714	0.03869	0.029762	0.026786	0.032738	0.00543341	0.02381	0.029762	0.02381	0.02381	0.025298	0.002976	0.033149	0.033149	0.030387	0.033149	0.024862	0.041667	0.03869	0.041667	0.03869	0.041667	0.0357077	0.00567556	0.063536	0.069061	0.058011	0.077348	0.055249	0.064641	0.00886555
	0.131945	0.058587	0.058587	0.058587	0.022929	0.032101	0.032101	0.032101	0.0421419	0.0157211	0.032738	0.035714	0.035714	0.029762	0.033482	0.0028493	0.02381	0.026786	0.026786	0.026786	0.026042	0.001488	0.035912	0.035912	0.027624	0.030387	0.027624	0.041667	0.03869	0.041667	0.041667	0.041667	0.0362817	0.00583798	0.063536	0.063536	0.066298	0.082873	0.058011	0.0668508	0.009449
	0.13889	0.055657	0.061516	0.058587	0.027515	0.027515	0.032101	0.032101	0.0421417	0.0155884	0.035714	0.03869	0.032738	0.029762	0.034226	0.003842	0.02381	0.026786	0.026786	0.026786	0.026042	0.001488	0.041436	0.035912	0.027624	0.030387	0.030387	0.03869	0.041667	0.03869	0.03869	0.044643	0.0368126	0.00562384	0.069061	0.066298	0.060773	0.082873	0.060773	0.0679556	0.00907852
	0.145834	0.055657	0.064445	0.061516	0.022929	0.027515	0.036686	0.036686	0.0436334	0.0167456	0.035714	0.044643	0.032738	0.032738	0.0364583	0.00563396	0.02381	0.020833	0.026786	0.02381	0.0238098	0.0024303	0.041436	0.035912	0.033149	0.035912	0.030387	0.03869	0.03869	0.044643	0.041667	0.044643	0.0385129	0.00473806	0.066298	0.063536	0.069061	0.08011	0.063536	0.0685082	0.00687819
	0.152779	0.061516	0.064445	0.058587	0.027515	0.027515	0.036686	0.032101	0.0440521	0.0167141	0.035714	0.03869	0.032738	0.02381	0.032738	0.00642889	0.02381	0.026786	0.026786	0.026786	0.026042	0.001488	0.038674	0.035912	0.033149	0.035912	0.030387	0.041667	0.041667	0.03869	0.03869	0.047619	0.0382367	0.00483591	0.069061	0.069061	0.069061	0.082873	0.066298	0.0712708	0.00659525
	0.159723	0.058587	0.070304	0.058587	0.027515	0.027515	0.036686	0.027515	0.0438156	0.0181933	0.035714	0.03869	0.032738	0.032738	0.03497	0.0028493	0.02381	0.026786	0.02381	0.026786	0.025298	0.00171819	0.038674	0.038674	0.035912	0.035912	0.027624	0.041667	0.041667	0.044643	0.041667	0.041667	0.0388107	0.00481472	0.077348	0.069061	0.066298	0.082873	0.063536	0.0718232	0.00805383
	0.166667	0.055657	0.064445	0.058587	0.027515	0.027515	0.027515	0.036686	0.04256	0.0164363	0.035714	0.03869	0.029762	0.029762	0.033482	0.004464	0.02381	0.026786	0.026786	0.02381	0.025298	0.00171819	0.038674	0.035912	0.035912	0.035912	0.027624	0.03869	0.03869	0.03869	0.03869	0.03869	0.0367484	0.00346266	0.069061	0.069061	0.069061	0.088398	0.066298	0.0723758	0.00903624
	0.173612	0.058587	0.067375	0.058587	0.022929	0.027515	0.027515	0.027515	0.0414319	0.0190833	0.029762	0.035714	0.035714	0.026786	0.031994	0.004464	0.02381	0.02381	0.02381	0.020833	0.0230658	0.0014885	0.038674	0.033149	0.033149	0.033149	0.033149	0.03869	0.03869	0.03869	0.03869	0.041667	0.0367697	0.00324548	0.071823	0.071823	0.071823	0.085635	0.066298	0.0734804	0.00720351
	0.180556	0.058587	0.070304	0.061516	0.022929	0.027515	0.027515	0.032101	0.0429239	0.0197166	0.029762	0.035714	0.029762	0.029762	0.03125	0.002976	0.02381	0.02381	0.02381	0.02381	0.02381	0	0.038674	0.033149	0.035912	0.035912	0.033149	0.041667	0.03869	0.032738	0.041667	0.041667	0.0373225	0.00365382	0.08011	0.071823	0.074586	0.088398	0.069061	0.0767956	0.00766541
	0.187501	0.058587	0.064445	0.061516	0.022929	0.027515	0.032101	0.032101	0.042742	0.0179138	0.029762	0.035714	0.032738	0.029762	0.031994	0.0028493	0.026786	0.02381	0.02381	0.02381	0.024554	0.001488	0.044199	0.033149	0.035912	0.038674	0.030387	0.041667	0.041667	0.041667	0.03869	0.047619	0.0393631	0.00515852	0.077348	0.071823	0.071823	0.085635	0.060773	0.0734804	0.00907833
	0.194445	0.058587	0.067375	0.055657	0.022929	0.027515	0.032101	0.027515	0.0416684	0.0181938	0.032738	0.035714	0.032738	0.029762	0.032738	0.00242989	0.02381	0.026786	0.026786	0.020833	0.0245538	0.00284974	0.041436	0.035912	0.035912	0.033149	0.027624	0.03869	0.03869	0.041667	0.03869	0.044643	0.0376413	0.00482398	0.074586	0.071823	0.074586	0.093923	0.066298	0.0762432	0.0104464
	0.20139	0.058587	0.064445	0.061516	0.022929	0.027515	0.032101	0.032101	0.042742	0.0179138	0.035714	0.03869	0.032738	0.032738	0.03497	0.0028493	0.026786	0.029762	0.02381	0.02381	0.026042	0.0028493	0.041436	0.033149	0.035912	0.038674	0.033149	0.035714	0.041667	0.03869	0.03869	0.03869	0.0375771	0.00301841	0.074586	0.077348	0.077348	0.09116	0.071823	0.078453	0.00746359
	0.208334	0.058587	0.070304	0.061516	0.022929	0.022929	0.027515	0.027515	0.0416136	0.0208291	0.035714	0.041667	0.032738	0.029762	0.0349703	0.00508293	0.02381	0.032738	0.02381	0.026786	0.026786	0.0042087	0.041436	0.035912	0.033149	0.041436	0.033149	0.03869	0.035714	0.035714	0.03869	0.03869	0.037258	0.00300759	0.08011	0.077348	0.077348	0.09116	0.063536	0.0779004	0.00984436
	0.215279	0.061516	0.070304	0.061516	0.022929	0.041272	0.027515	0.032101	0.0453076	0.0189663	0.032738	0.032738	0.029762	0.032738	0.031994	0.001488	0.02381	0.026786	0.020833	0.02381	0.0238098	0.0024303	0.038674	0.035912	0.035912	0.038674	0.033149	0.03869	0.03869	0.041667	0.035714	0.041667	0.0378749	0.00270956	0.08011	0.077348	0.08011	0.096685	0.071823	0.0812152	0.0092861
	0.222223	0.058587	0.064445	0.061516	0.022929	0.027515	0.027515	0.032101	0.0420869	0.0184438	0.029762	0.035714	0.032738	0.026786	0.03125	0.003842	0.020833	0.02381	0.02381	0.026786	0.0238098	0.0024303	0.038674	0.038674	0.035912	0.033149	0.030387	0.03869	0.03869	0.041667	0.03869	0.041667	0.03762	0.00355334	0.08011	0.08011	0.077348	0.099448	0.074586	0.0823204	0.0098447
	0.229168	0.058587	0.067375	0.061516	0.027515	0.032101	0.027515	0.022929	0.0425054	0.0190588	0.032738	0.035714	0.032738	0.026786	0.031994	0.00374472	0.02381	0.026786	0.02381	0.02381	0.024554	0.001488	0.044199	0.038674	0.035912	0.035912	0.035912	0.035714	0.03869	0.03869	0.03869	0.041667	0.038406	0.0027971	0.08011	0.077348	0.077348	0.096685	0.069061	0.0801104	0.0101497
	0.236112	0.061516	0.067375	0.058587	0.022929	0.022929	0.027515	0.032101	0.0418503	0.0197271	0.035714	0.035714	0.032738	0.029762	0.033482	0.0028493	0.026786	0.02381	0.02381	0.02381	0.024554	0.001488	0.041436	0.041436	0.035912	0.030387	0.033149	0.041667	0.03869	0.03869	0.035714	0.041667	0.0378748	0.00397739	0.08011	0.08011	0.08011	0.093923	0.074586	0.0817678	0.00720368
	0.243057	0.058587	0.067375	0.061516	0.027515	0.022929	0.036686	0.027515	0.0431604	0.0187174	0.032738	0.03869	0.029762	0.026786	0.031994	0.00508249	0.02381	0.026786	0.02381	0.02381	0.024554	0.001488	0.041436	0.035912	0.038674	0.038674	0.030387	0.041667	0.035714	0.03869	0.03869	0.041667	0.0381511	0.00346211	0.08011	0.077348	0.082873	0.093923	0.077348	0.0823204	0.00687861
	0.250001	0.058587	0.070304	0.061516	0.022929	0.022929	0.027515	0.032101	0.0422687	0.020379	0.029762	0.035714	0.029762	0.026786	0.030506	0.00374472	0.020833	0.026786	0.020833	0.020833	0.0223213	0.0029765	0.044199	0.035912	0.030387	0.038674	0.027624	0.035714	0.03869	0.041667	0.03869	0.041667	0.0373224	0.00513529	0.082873	0.082873	0.077348	0.099448	0.08011	0.0845304	0.00864806
	0.256946	0.058587	0.070304	0.058587	0.027515	0.027515	0.022929	0.032101	0.0425054	0.0192826	0.032738	0.035714	0.029762	0.029762	0.031994	0.0028493	0.02381	0.020833	0.02381	0.02381	0.0230657	0.0014885	0.041436	0.033149	0.035912	0.041436	0.033149	0.03869	0.035714	0.03869	0.03869	0.044643	0.0381509	0.0037356	0.082873	0.082873	0.085635	0.096685	0.077348	0.0850828	0.00715034
	0.26389	0.055657	0.067375	0.061516	0.022929	0.032101	0.027515	0.036686	0.043397	0.0177828	0.032738	0.03869	0.029762	0.029762	0.032738	0.0042087	0.02381	0.026786	0.02381	0.026786	0.025298	0.00171819	0.035912	0.038674	0.033149	0.038674	0.030387	0.035714	0.035714	0.03869	0.03869	0.044643	0.0370247	0.003841	0.085635	0.08011	0.082873	0.10221	0.08011	0.0861876	0.00924505
	0.270835	0.058587	0.064445	0.058587	0.022929	0.027515	0.027515	0.032101	0.0416684	0.0179564	0.032738	0.03869	0.029762	0.029762	0.032738	0.0042087	0.02381	0.026786	0.02381	0.02381	0.024554	0.001488	0.038674	0.035912	0.030387	0.038674	0.027624	0.041667	0.032738	0.03869	0.03869	0.03869	0.0361746	0.00447376	0.082873	0.08011	0.085635	0.10221	0.074586	0.0850828	0.0104096
	0.277779	0.058587	0.067375	0.061516	0.027515	0.022929	0.027515	0.027515	0.0418503	0.0195486	0.035714	0.035714	0.035714	0.026786	0.033482	0.004464	0.02381	0.029762	0.020833	0.026786	0.0252978	0.00384239	0.044199	0.038674	0.033149	0.038674	0.030387	0.03869	0.032738	0.03869	0.041667	0.041667	0.0378535	0.004424	0.085635	0.082873	0.082873	0.096685	0.074586	0.0845304	0.00795832
	0.284723	0.061516	0.067375	0.061516	0.022929	0.041272	0.027515	0.027515	0.044234	0.0189498	0.029762	0.032738	0.029762	0.026786	0.029762	0.00242989	0.020833	0.026786	0.026786	0.02381	0.0245537	0.00284974	0.041436	0.035912	0.033149	0.035912	0.030387	0.03869	0.035714	0.035714	0.03869	0.044643	0.0370247	0.00405568	0.085635	0.082873	0.085635	0.099448	0.077348	0.0861878	0.00814822
	0.291668	0.061516	0.067375	0.058587	0.022929	0.022929	0.027515	0.032101	0.0418503	0.0197271	0.032738	0.035714	0.026786	0.029762	0.03125	0.003842	0.02381	0.02381	0.029762	0.02381	0.025298	0.002976	0.041436	0.041436	0.033149	0.038674	0.030387	0.03869	0.03869	0.035714	0.041667	0.044643	0.0384486	0.00431146	0.085635	0.085635	0.088398	0.107735	0.074586	0.0883978	0.0120412
	0.298612	0.061516	0.067375	0.064445	0.022929	0.022929	0.022929	0.032101	0.042032	0.0212824	0.032738	0.035714	0.026786	0.029762	0.03125	0.003842	0.02381	0.026786	0.02381	0.026786	0.025298	0.00171819	0.041436	0.035912	0.027624	0.038674	0.030387	0.035714	0.03869	0.03869	0.035714	0.03869	0.0361531	0.00421649	0.088398	0.085635	0.082873	0.104972	0.08011	0.0883976	0.00976663
	0.305557	0.058587	0.061516	0.058587	0.022929	0.018343	0.027515	0.022929	0.0386294	0.0197842	0.029762	0.032738	0.026786	0.026786	0.029018	0.0028493	0.02381	0.020833	0.02381	0.02381	0.0230657	0.0014885	0.038674	0.038674	0.033149	0.038674	0.033149	0.03869	0.03869	0.035714	0.03869	0.035714	0.0369818	0.0023556	0.088398	0.082873	0.088398	0.104972	0.077348	0.0883978	0.0103359
	0.312501	0.061516	0.064445	0.061516	0.027515	0.022929	0.027515	0.027515	0.0418501	0.0194015	0.032738	0.035714	0.029762	0.026786	0.03125	0.003842	0.02381	0.02381	0.02381	0.02381	0.02381	0	0.038674	0.035912	0.035912	0.038674	0.033149	0.03869	0.03869	0.03869	0.03869	0.041667	0.0378748	0.00231792	0.093923	0.085635	0.082873	0.099448	0.082873	0.0889504	0.00741262
	0.319446	0.058587	0.067375	0.058587	0.032101	0.022929	0.027515	0.027515	0.042087	0.0185985	0.026786	0.032738	0.029762	0.026786	0.029018	0.0028493	0.02381	0.020833	0.02381	0.026786	0.0238098	0.0024303	0.035912	0.038674	0.035912	0.041436	0.027624	0.03869	0.035714	0.041667	0.041667	0.03869	0.0375986	0.00421771	0.088398	0.085635	0.085635	0.110497	0.077348	0.0895026	0.0124462
	0.32639	0.058587	0.064445	0.058587	0.022929	0.027515	0.027515	0.027515	0.0410133	0.0184408	0.029762	0.035714	0.026786	0.026786	0.029762	0.0042087	0.026786	0.020833	0.02381	0.02381	0.0238098	0.0024303	0.044199	0.033149	0.033149	0.033149	0.027624	0.03869	0.035714	0.035714	0.041667	0.03869	0.0361745	0.00480985	0.085635	0.088398	0.088398	0.10221	0.082873	0.0895028	0.00746372
	0.333335	0.058587	0.061516	0.058587	0.032101	0.022929	0.022929	0.027515	0.0405949	0.0180394	0.035714	0.032738	0.029762	0.02381	0.030506	0.00508249	0.020833	0.02381	0.020833	0.02381	0.0223215	0.00171877	0.041436	0.033149	0.030387	0.041436	0.033149	0.035714	0.032738	0.03869	0.03869	0.03869	0.0364079	0.00391052	0.074586	0.088398	0.088398	0.107735	0.08011	0.0878454	0.0125684
	0.340279	0.061516	0.064445	0.058587	0.032101	0.027515	0.032101	0.022929	0.042742	0.0179138	0.029762	0.035714	0.029762	0.026786	0.030506	0.00374472	0.02381	0.026786	0.020833	0.02381	0.0238098	0.0024303	0.041436	0.038674	0.030387	0.038674	0.030387	0.041667	0.041667	0.03869	0.041667	0.03869	0.0381939	0.00434034	0.088398	0.09116	0.085635	0.110497	0.08011	0.09116	0.0115561
	0.347224	0.058587	0.070304	0.061516	0.022929	0.027515	0.027515	0.022929	0.0416136	0.0208291	0.032738	0.03869	0.029762	0.02381	0.03125	0.00619504	0.020833	0.02381	0.02381	0.02381	0.0230657	0.0014885	0.041436	0.035912	0.030387	0.038674	0.033149	0.03869	0.035714	0.041667	0.03869	0.03869	0.0373009	0.00354845	0.088398	0.088398	0.088398	0.10221	0.08011	0.0895028	0.00795863
	0.354168	0.058587	0.070304	0.061516	0.036686	0.036686	0.032101	0.027515	0.0461993	0.0168224	0.029762	0.035714	0.026786	0.026786	0.029762	0.0042087	0.026786	0.02381	0.02381	0.020833	0.0238098	0.0024303	0.041436	0.035912	0.035912	0.035912	0.033149	0.035714	0.035714	0.03869	0.03869	0.041667	0.0372796	0.00275032	0.09116	0.09116	0.09116	0.110497	0.082873	0.09337	0.0102246
	0.361113	0.058587	0.061516	0.058587	0.022929	0.022929	0.027515	0.027515	0.0399397	0.0184773	0.026786	0.035714	0.026786	0.026786	0.029018	0.004464	0.020833	0.020833	0.02381	0.020833	0.0215773	0.0014885	0.038674	0.035912	0.035912	0.035912	0.024862	0.03869	0.03869	0.03869	0.03869	0.041667	0.0367699	0.00455046	0.093923	0.088398	0.09116	0.11326	0.082873	0.0939228	0.0115562
	0.368057	0.058587	0.070304	0.061516	0.032101	0.018343	0.022929	0.022929	0.0409584	0.0217354	0.026786	0.03869	0.026786	0.026786	0.029762	0.005952	0.026786	0.026786	0.02381	0.02381	0.025298	0.00171819	0.038674	0.038674	0.035912	0.038674	0.030387	0.03869	0.035714	0.029762	0.03869	0.041667	0.0366844	0.00385662	0.093923	0.093923	0.093923	0.110497	0.082873	0.0950278	0.00988303
	0.375002	0.058587	0.070304	0.058587	0.036686	0.032101	0.032101	0.022929	0.0444707	0.017779	0.029762	0.035714	0.029762	0.026786	0.030506	0.00374472	0.02381	0.026786	0.02381	0.020833	0.0238098	0.0024303	0.038674	0.038674	0.033149	0.044199	0.033149	0.03869	0.035714	0.03869	0.032738	0.035714	0.0369391	0.00356274	0.093923	0.09116	0.093923	0.110497	0.085635	0.0950276	0.00928604
	0.381946	0.061516	0.067375	0.058587	0.041272	0.027515	0.032101	0.018343	0.0438156	0.0189068	0.026786	0.035714	0.029762	0.029762	0.030506	0.00374472	0.026786	0.02381	0.02381	0.02381	0.024554	0.001488	0.041436	0.038674	0.038674	0.033149	0.030387	0.03869	0.041667	0.035714	0.03869	0.041667	0.0378748	0.00375824	0.09116	0.09116	0.093923	0.110497	0.085635	0.094475	0.00944898
	0.388891	0.058587	0.064445	0.061516	0.050444	0.027515	0.027515	0.027515	0.0453624	0.0172307	0.032738	0.035714	0.026786	0.026786	0.030506	0.004464	0.02381	0.029762	0.02381	0.020833	0.0245538	0.00374505	0.041436	0.038674	0.035912	0.038674	0.030387	0.035714	0.03869	0.03869	0.03869	0.03869	0.0375557	0.00298493	0.09116	0.096685	0.09116	0.110497	0.085635	0.0950274	0.0094893
	0.395835	0.058587	0.061516	0.061516	0.045858	0.027515	0.027515	0.027515	0.0442889	0.0165556	0.029762	0.032738	0.029762	0.026786	0.029762	0.00242989	0.026786	0.02381	0.026786	0.026786	0.026042	0.001488	0.041436	0.035912	0.027624	0.035912	0.030387	0.035714	0.03869	0.032738	0.03869	0.03869	0.0355793	0.00424119	0.09116	0.093923	0.096685	0.110497	0.088398	0.0961326	0.0086034
	0.40278	0.058587	0.064445	0.058587	0.050444	0.022929	0.027515	0.027515	0.0442889	0.0176635	0.032738	0.047619	0.029762	0.02381	0.0334823	0.0101291	0.020833	0.020833	0.020833	0.02381	0.0215772	0.0014885	0.038674	0.035912	0.033149	0.041436	0.030387	0.03869	0.03869	0.041667	0.035714	0.041667	0.0375986	0.0037943	0.09116	0.093923	0.09116	0.110497	0.08011	0.09337	0.0109457
	0.409724	0.058587	0.061516	0.055657	0.077959	0.018343	0.036686	0.022929	0.0473824	0.0219255	0.032738	0.035714	0.029762	0.029762	0.031994	0.0028493	0.020833	0.02381	0.020833	0.02381	0.0223215	0.00171877	0.035912	0.038674	0.030387	0.041436	0.035912	0.03869	0.032738	0.035714	0.03869	0.035714	0.0363867	0.00319727	0.096685	0.096685	0.093923	0.110497	0.085635	0.096685	0.00895129
	0.416669	0.058587	0.061516	0.058587	0.100888	0.018343	0.032101	0.027515	0.0510767	0.0279573	0.029762	0.035714	0.035714	0.029762	0.032738	0.00343639	0.02381	0.020833	0.020833	0.02381	0.0223215	0.00171877	0.041436	0.035912	0.030387	0.033149	0.033149	0.035714	0.035714	0.035714	0.035714	0.03869	0.0355579	0.00303551	0.096685	0.093923	0.096685	0.110497	0.09116	0.09779	0.00746359
	0.423613	0.061516	0.073233	0.064445	0.096302	0.013757	0.036686	0.022929	0.0526954	0.0294328	0.029762	0.029762	0.02381	0.029762	0.028274	0.002976	0.020833	0.020833	0.026786	0.02381	0.0230655	0.00284983	0.041436	0.035912	0.035912	0.038674	0.027624	0.035714	0.03869	0.041667	0.035714	0.03869	0.0370033	0.00399385	0.093923	0.093923	0.096685	0.110497	0.09116	0.0972376	0.0076653
	0.430558	0.055657	0.061516	0.058587	0.119231	0.022929	0.036686	0.022929	0.0539336	0.0330805	0.029762	0.035714	0.032738	0.026786	0.03125	0.003842	0.02381	0.02381	0.020833	0.02381	0.0230657	0.0014885	0.044199	0.035912	0.033149	0.044199	0.027624	0.03869	0.03869	0.035714	0.035714	0.03869	0.0372581	0.00493045	0.096685	0.096685	0.093923	0.118785	0.088398	0.0988952	0.011622
	0.437502	0.058587	0.061516	0.061516	0.119231	0.013757	0.036686	0.027515	0.0541154	0.0341803	0.026786	0.035714	0.029762	0.026786	0.029762	0.0042087	0.02381	0.020833	0.026786	0.02381	0.0238098	0.0024303	0.041436	0.041436	0.033149	0.038674	0.035912	0.035714	0.035714	0.03869	0.041667	0.03869	0.0381082	0.00291913	0.096685	0.096685	0.099448	0.11326	0.09116	0.0994476	0.0082875
	0.444447	0.055657	0.067375	0.058587	0.146746	0.022929	0.041272	0.027515	0.0600116	0.041594	0.029762	0.035714	0.026786	0.02381	0.029018	0.00508249	0.02381	0.029762	0.020833	0.02381	0.0245537	0.00374505	0.044199	0.038674	0.030387	0.033149	0.030387	0.041667	0.03869	0.03869	0.035714	0.03869	0.0370247	0.00458159	0.099448	0.093923	0.096685	0.116022	0.09116	0.0994476	0.00976663
	0.451391	0.058587	0.064445	0.058587	0.174261	0.027515	0.045858	0.027515	0.0652526	0.0503268	0.032738	0.03869	0.029762	0.029762	0.032738	0.0042087	0.020833	0.020833	0.020833	0.026786	0.0223213	0.0029765	0.041436	0.035912	0.035912	0.038674	0.030387	0.035714	0.035714	0.035714	0.03869	0.041667	0.036982	0.00330277	0.096685	0.096685	0.10221	0.110497	0.088398	0.098895	0.00814787
	0.458336	0.055657	0.061516	0.055657	0.210947	0.022929	0.045858	0.027515	0.0685827	0.0644708	0.032738	0.032738	0.029762	0.029762	0.03125	0.00171819	0.02381	0.020833	0.020833	0.020833	0.0215773	0.0014885	0.038674	0.038674	0.035912	0.033149	0.035912	0.03869	0.035714	0.035714	0.035714	0.03869	0.0366843	0.00189968	0.099448	0.10221	0.096685	0.11326	0.096685	0.101658	0.00687853
	0.46528	0.061516	0.067375	0.055657	0.238462	0.018343	0.05503	0.027515	0.0748426	0.0743835	0.029762	0.035714	0.029762	0.026786	0.030506	0.00374472	0.026786	0.020833	0.020833	0.02381	0.0230655	0.00284983	0.041436	0.035912	0.035912	0.038674	0.030387	0.035714	0.041667	0.035714	0.035714	0.03869	0.036982	0.00330277	0.099448	0.099448	0.096685	0.11326	0.085635	0.0988952	0.00984475
	0.472225	0.058587	0.064445	0.058587	0.25222	0.027515	0.064201	0.027515	0.07901	0.0780714	0.026786	0.035714	0.029762	0.029762	0.030506	0.00374472	0.026786	0.020833	0.02381	0.020833	0.0230655	0.00284983	0.041436	0.035912	0.027624	0.033149	0.024862	0.041667	0.03869	0.03869	0.035714	0.035714	0.0353458	0.00552137	0.096685	0.096685	0.10221	0.118785	0.09116	0.101105	0.0106275
	0.479169	0.055657	0.061516	0.058587	0.288906	0.018343	0.064201	0.027515	0.0821036	0.0929241	0.029762	0.032738	0.026786	0.026786	0.029018	0.0028493	0.02381	0.026786	0.026786	0.020833	0.0245538	0.00284974	0.038674	0.038674	0.035912	0.033149	0.033149	0.03869	0.035714	0.035714	0.03869	0.035714	0.036408	0.00220146	0.10221	0.099448	0.099448	0.116022	0.09116	0.101658	0.00903611
	0.486114	0.058587	0.064445	0.058587	0.325592	0.022929	0.082545	0.027515	0.0914571	0.105336	0.032738	0.035714	0.026786	0.026786	0.030506	0.004464	0.020833	0.02381	0.02381	0.020833	0.0223215	0.00171877	0.038674	0.038674	0.035912	0.041436	0.033149	0.03869	0.035714	0.03869	0.035714	0.035714	0.0372367	0.00239002	0.10221	0.099448	0.10221	0.118785	0.09116	0.102763	0.0100366
	0.493058	0.058587	0.067375	0.061516	0.293492	0.018343	0.08713	0.027515	0.0877083	0.0937457	0.029762	0.032738	0.029762	0.026786	0.029762	0.00242989	0.02381	0.020833	0.017857	0.020833	0.0208333	0.0024303	0.041436	0.041436	0.033149	0.035912	0.030387	0.03869	0.035714	0.03869	0.029762	0.03869	0.0363866	0.00418927	0.104972	0.10221	0.096685	0.118785	0.09116	0.102762	0.0104099
	0.500002	0.055657	0.064445	0.058587	0.366865	0.022929	0.110059	0.027515	0.100865	0.120729	0.026786	0.032738	0.029762	0.029762	0.029762	0.00242989	0.020833	0.02381	0.020833	0.02381	0.0223215	0.00171877	0.035912	0.038674	0.030387	0.038674	0.027624	0.032738	0.03869	0.035714	0.035714	0.03869	0.0352817	0.00388856	0.099448	0.099448	0.099448	0.118785	0.09116	0.101658	0.0102249
	0.506947	0.055657	0.064445	0.061516	0.458581	0.022929	0.114645	0.027515	0.115041	0.154443	0.029762	0.029762	0.026786	0.029762	0.029018	0.001488	0.020833	0.02381	0.020833	0.020833	0.0215773	0.0014885	0.041436	0.038674	0.033149	0.030387	0.030387	0.035714	0.035714	0.032738	0.03869	0.03869	0.0355579	0.00381753	0.099448	0.099448	0.099448	0.116022	0.09116	0.101105	0.00907823
	0.513891	0.055657	0.064445	0.055657	0.513611	0.032101	0.151332	0.018343	0.127307	0.175577	0.029762	0.032738	0.029762	0.026786	0.029762	0.00242989	0.020833	0.02381	0.020833	0.020833	0.0215773	0.0014885	0.041436	0.033149	0.030387	0.041436	0.030387	0.041667	0.035714	0.041667	0.035714	0.035714	0.0367271	0.00458777	0.099448	0.096685	0.096685	0.116022	0.09116	0.1	0.00944898
	0.520836	0.058587	0.061516	0.055657	0.522782	0.022929	0.188018	0.027515	0.133858	0.180196	0.029762	0.035714	0.026786	0.02381	0.029018	0.00508249	0.02381	0.02381	0.020833	0.02381	0.0230657	0.0014885	0.041436	0.041436	0.035912	0.035912	0.027624	0.03869	0.032738	0.032738	0.032738	0.041667	0.0360891	0.00471954	0.104972	0.099448	0.10221	0.118785	0.088398	0.102763	0.0109457
	0.52778	0.055657	0.061516	0.061516	0.531954	0.022929	0.22929	0.027515	0.141482	0.185911	0.035714	0.032738	0.026786	0.029762	0.03125	0.003842	0.02381	0.020833	0.020833	0.02381	0.0223215	0.00171877	0.038674	0.033149	0.033149	0.033149	0.033149	0.03869	0.035714	0.032738	0.03869	0.03869	0.0355792	0.0027953	0.10221	0.099448	0.104972	0.118785	0.093923	0.103868	0.00928607
	0.534725	0.055657	0.064445	0.058587	0.458581	0.018343	0.206361	0.027515	0.12707	0.158971	0.035714	0.029762	0.035714	0.026786	0.031994	0.004464	0.02381	0.020833	0.020833	0.020833	0.0215773	0.0014885	0.038674	0.035912	0.033149	0.035912	0.027624	0.041667	0.035714	0.035714	0.032738	0.03869	0.0355794	0.00385627	0.099448	0.10221	0.099448	0.118785	0.09116	0.10221	0.01015
	0.541669	0.058587	0.058587	0.055657	0.559469	0.018343	0.265977	0.027515	0.149162	0.199608	0.026786	0.03869	0.026786	0.02381	0.029018	0.00659885	0.020833	0.02381	0.02381	0.02381	0.0230657	0.0014885	0.041436	0.035912	0.038674	0.038674	0.030387	0.032738	0.03869	0.035714	0.035714	0.035714	0.0363653	0.00319986	0.10221	0.104972	0.10221	0.116022	0.09116	0.103315	0.00886566
	0.548614	0.055657	0.064445	0.052728	0.655771	0.018343	0.279734	0.032101	0.16554	0.233759	0.029762	0.029762	0.032738	0.026786	0.029762	0.00242989	0.017857	0.020833	0.020833	0.02381	0.0208333	0.0024303	0.041436	0.033149	0.033149	0.038674	0.030387	0.041667	0.03869	0.03869	0.041667	0.03869	0.0376199	0.00400222	0.096685	0.104972	0.099448	0.121547	0.093923	0.103315	0.0109803
	0.555558	0.061516	0.058587	0.058587	0.53654	0.022929	0.330178	0.032101	0.157205	0.19837	0.032738	0.029762	0.029762	0.026786	0.029762	0.00242989	0.020833	0.026786	0.026786	0.017857	0.0230655	0.00446456	0.038674	0.038674	0.035912	0.038674	0.027624	0.041667	0.03869	0.035714	0.035714	0.03869	0.0370033	0.00377566	0.10221	0.10221	0.104972	0.118785	0.096685	0.104972	0.0082875
	0.562503	0.055657	0.061516	0.055657	0.669528	0.022929	0.293492	0.036686	0.170781	0.23878	0.032738	0.035714	0.029762	0.029762	0.031994	0.0028493	0.020833	0.020833	0.017857	0.020833	0.020089	0.001488	0.041436	0.033149	0.030387	0.033149	0.033149	0.041667	0.032738	0.03869	0.03869	0.035714	0.0358769	0.00398049	0.10221	0.10221	0.104972	0.118785	0.085635	0.102762	0.0117852
	0.569447	0.052728	0.064445	0.058587	0.564055	0.018343	0.275149	0.036686	0.152856	0.20098	0.032738	0.032738	0.026786	0.029762	0.030506	0.0028493	0.02381	0.026786	0.020833	0.020833	0.0230655	0.00284983	0.038674	0.035912	0.033149	0.035912	0.030387	0.03869	0.032738	0.03869	0.032738	0.035714	0.0352604	0.00292812	0.099448	0.10221	0.107735	0.118785	0.093923	0.10442	0.009449
	0.576392	0.055657	0.061516	0.052728	0.632842	0.022929	0.243048	0.036686	0.157915	0.222312	0.032738	0.035714	0.032738	0.02381	0.03125	0.00515458	0.017857	0.020833	0.02381	0.02381	0.0215775	0.00284983	0.038674	0.035912	0.030387	0.033149	0.030387	0.035714	0.03869	0.032738	0.035714	0.03869	0.0350055	0.00322635	0.10221	0.10221	0.10221	0.116022	0.093923	0.103315	0.00795834
	0.583336	0.055657	0.064445	0.055657	0.582398	0.018343	0.389794	0.045858	0.173165	0.221364	0.029762	0.032738	0.029762	0.026786	0.029762	0.00242989	0.020833	0.02381	0.02381	0.02381	0.0230657	0.0014885	0.038674	0.038674	0.033149	0.038674	0.030387	0.035714	0.032738	0.035714	0.035714	0.03869	0.0358128	0.00296004	0.107735	0.107735	0.104972	0.118785	0.099448	0.107735	0.00704292
	0.59028	0.052728	0.067375	0.055657	0.674114	0.018343	0.316421	0.050444	0.17644	0.2415	0.029762	0.029762	0.029762	0.026786	0.029018	0.001488	0.02381	0.02381	0.02381	0.02381	0.02381	0	0.038674	0.033149	0.027624	0.041436	0.027624	0.041667	0.041667	0.041667	0.035714	0.035714	0.0364936	0.00556991	0.093923	0.104972	0.104972	0.121547	0.093923	0.103867	0.0113224
	0.597225	0.052728	0.061516	0.055657	0.614498	0.022929	0.325592	0.05503	0.169707	0.221822	0.032738	0.032738	0.032738	0.026786	0.03125	0.002976	0.020833	0.020833	0.017857	0.020833	0.020089	0.001488	0.044199	0.035912	0.033149	0.033149	0.033149	0.032738	0.035714	0.032738	0.035714	0.032738	0.03492	0.00352826	0.104972	0.107735	0.104972	0.129834	0.096685	0.10884	0.0124462
	0.604169	0.052728	0.067375	0.055657	0.655771	0.022929	0.389794	0.050444	0.184957	0.243584	0.035714	0.029762	0.032738	0.026786	0.03125	0.003842	0.02381	0.02381	0.020833	0.02381	0.0230657	0.0014885	0.041436	0.030387	0.030387	0.038674	0.027624	0.03869	0.035714	0.035714	0.035714	0.035714	0.0350054	0.00431458	0.110497	0.110497	0.099448	0.121547	0.09116	0.10663	0.0116547
	0.611114	0.052728	0.061516	0.061516	0.692457	0.027515	0.449409	0.073373	0.202645	0.261566	0.029762	0.032738	0.029762	0.02381	0.029018	0.00374472	0.02381	0.02381	0.02381	0.02381	0.02381	0	0.041436	0.035912	0.030387	0.041436	0.030387	0.03869	0.035714	0.035714	0.035714	0.035714	0.0361104	0.00379416	0.107735	0.104972	0.104972	0.124309	0.09116	0.10663	0.0118172
	0.618058	0.055657	0.058587	0.055657	0.687871	0.018343	0.330178	0.073373	0.182809	0.24617	0.03869	0.035714	0.032738	0.029762	0.034226	0.003842	0.02381	0.02381	0.020833	0.020833	0.0223215	0.00171877	0.038674	0.041436	0.035912	0.038674	0.027624	0.03869	0.03869	0.035714	0.035714	0.03869	0.0369818	0.00374534	0.107735	0.10221	0.104972	0.121547	0.093923	0.106077	0.0100743
	0.625003	0.061516	0.073233	0.058587	0.76583	0.027515	0.417309	0.091716	0.213672	0.277729	0.032738	0.032738	0.029762	0.026786	0.030506	0.0028493	0.02381	0.02381	0.02381	0.02381	0.02381	0	0.041436	0.035912	0.027624	0.041436	0.027624	0.035714	0.035714	0.035714	0.035714	0.035714	0.0352602	0.00464709	0.107735	0.107735	0.10221	0.118785	0.10221	0.107735	0.00676672
	0.631947	0.055657	0.058587	0.055657	0.742901	0.018343	0.518196	0.08713	0.219496	0.288887	0.029762	0.032738	0.029762	0.026786	0.029762	0.00242989	0.020833	0.02381	0.02381	0.020833	0.0223215	0.00171877	0.038674	0.033149	0.033149	0.033149	0.027624	0.032738	0.03869	0.035714	0.03869	0.03869	0.0350267	0.00372156	0.104972	0.107735	0.107735	0.124309	0.099448	0.10884	0.00928578
	0.638892	0.052728	0.058587	0.055657	0.697043	0.022929	0.458581	0.105474	0.207286	0.263425	0.032738	0.035714	0.032738	0.029762	0.032738	0.00242989	0.02381	0.017857	0.020833	0.026786	0.0223215	0.00384252	0.038674	0.038674	0.030387	0.035912	0.030387	0.03869	0.035714	0.03869	0.03869	0.035714	0.0361532	0.0033159	0.107735	0.104972	0.107735	0.127072	0.096685	0.10884	0.011153
	0.645836	0.055657	0.061516	0.058587	0.843789	0.036686	0.449409	0.155918	0.237366	0.304281	0.032738	0.029762	0.032738	0.029762	0.03125	0.00171819	0.020833	0.020833	0.017857	0.02381	0.0208333	0.0024303	0.038674	0.038674	0.030387	0.038674	0.030387	0.03869	0.03869	0.03869	0.035714	0.03869	0.036727	0.00346736	0.104972	0.107735	0.104972	0.124309	0.093923	0.107182	0.0109454
	0.652781	0.055657	0.058587	0.052728	0.761244	0.027515	0.472338	0.160503	0.226939	0.282228	0.032738	0.035714	0.029762	0.026786	0.03125	0.003842	0.017857	0.020833	0.026786	0.02381	0.0223215	0.00384252	0.041436	0.035912	0.027624	0.038674	0.027624	0.03869	0.035714	0.035714	0.032738	0.035714	0.034984	0.00453165	0.110497	0.107735	0.107735	0.124309	0.10221	0.110497	0.00828708
	0.659725	0.052728	0.061516	0.055657	0.715386	0.027515	0.495267	0.178847	0.226702	0.270713	0.029762	0.032738	0.029762	0.026786	0.029762	0.00242989	0.020833	0.017857	0.020833	0.020833	0.020089	0.001488	0.041436	0.033149	0.033149	0.033149	0.033149	0.032738	0.035714	0.035714	0.032738	0.03869	0.0349626	0.00298109	0.104972	0.110497	0.107735	0.121547	0.093923	0.107735	0.00995999
	0.66667	0.052728	0.064445	0.052728	0.802517	0.027515	0.444824	0.238462	0.24046	0.289968	0.032738	0.029762	0.032738	0.026786	0.030506	0.0028493	0.017857	0.020833	0.02381	0.020833	0.0208333	0.0024303	0.035912	0.035912	0.030387	0.038674	0.024862	0.044643	0.03869	0.029762	0.032738	0.03869	0.035027	0.00569587	0.104972	0.11326	0.107735	0.124309	0.096685	0.109392	0.0102619
	0.673614	0.055657	0.064445	0.055657	0.871304	0.027515	0.559469	0.210947	0.263571	0.32698	0.029762	0.035714	0.035714	0.026786	0.031994	0.004464	0.020833	0.026786	0.02381	0.02381	0.0238098	0.0024303	0.041436	0.035912	0.030387	0.038674	0.030387	0.035714	0.041667	0.03869	0.032738	0.03869	0.0364295	0.00415244	0.11326	0.104972	0.110497	0.121547	0.107735	0.111602	0.00635971
	0.680559	0.055657	0.055657	0.055657	0.912576	0.032101	0.499853	0.270563	0.268866	0.331701	0.029762	0.035714	0.032738	0.02381	0.030506	0.00508249	0.020833	0.020833	0.020833	0.02381	0.0215772	0.0014885	0.035912	0.033149	0.030387	0.035912	0.027624	0.03869	0.035714	0.03869	0.032738	0.03869	0.0347506	0.00375096	0.107735	0.107735	0.110497	0.127072	0.096685	0.109945	0.0109457
	0.687503	0.052728	0.061516	0.055657	0.903405	0.036686	0.440238	0.343936	0.270595	0.323187	0.026786	0.035714	0.035714	0.026786	0.03125	0.00515458	0.020833	0.020833	0.017857	0.02381	0.0208333	0.0024303	0.035912	0.035912	0.030387	0.030387	0.030387	0.029762	0.03869	0.032738	0.035714	0.035714	0.0335603	0.0031966	0.110497	0.104972	0.110497	0.127072	0.10221	0.11105	0.00964888
	0.694447	0.052728	0.061516	0.055657	0.926334	0.032101	0.554883	0.353107	0.290904	0.343752	0.032738	0.029762	0.029762	0.029762	0.030506	0.001488	0.017857	0.020833	0.020833	0.017857	0.019345	0.00171819	0.038674	0.035912	0.030387	0.030387	0.030387	0.032738	0.03869	0.035714	0.032738	0.035714	0.0341341	0.00325816	0.107735	0.110497	0.110497	0.124309	0.104972	0.111602	0.00746359
	0.701392	0.055657	0.058587	0.055657	0.940091	0.041272	0.463167	0.380622	0.285008	0.338106	0.029762	0.029762	0.032738	0.026786	0.029762	0.00242989	0.020833	0.02381	0.017857	0.020833	0.0208333	0.0024303	0.035912	0.033149	0.030387	0.033149	0.030387	0.03869	0.032738	0.032738	0.032738	0.03869	0.0338578	0.00297731	0.110497	0.107735	0.11326	0.127072	0.099448	0.111602	0.0100743
	0.708336	0.052728	0.058587	0.055657	0.990535	0.045858	0.545711	0.325592	0.296381	0.3609	0.029762	0.032738	0.035714	0.026786	0.03125	0.003842	0.020833	0.020833	0.02381	0.020833	0.0215773	0.0014885	0.035912	0.030387	0.024862	0.033149	0.024862	0.03869	0.032738	0.035714	0.03869	0.035714	0.0330718	0.00502532	0.110497	0.11326	0.107735	0.124309	0.099448	0.11105	0.00903585
	0.715281	0.049799	0.058587	0.058587	1.06391	0.050444	0.527368	0.458581	0.323896	0.386834	0.035714	0.032738	0.035714	0.026786	0.032738	0.0042087	0.017857	0.020833	0.020833	0.020833	0.020089	0.001488	0.038674	0.033149	0.030387	0.038674	0.027624	0.041667	0.035714	0.035714	0.032738	0.035714	0.0350055	0.00417935	0.107735	0.116022	0.110497	0.127072	0.099448	0.112155	0.0102619
	0.722225	0.055657	0.064445	0.058587	1.02264	0.064201	0.531954	0.458581	0.322294	0.371202	0.029762	0.029762	0.035714	0.02381	0.029762	0.00485979	0.02381	0.02381	0.017857	0.020833	0.0215775	0.00284983	0.035912	0.033149	0.027624	0.038674	0.030387	0.035714	0.03869	0.035714	0.035714	0.03869	0.0350268	0.00368474	0.110497	0.11326	0.107735	0.132597	0.10221	0.11326	0.0115562
	0.72917	0.055657	0.064445	0.055657	0.985949	0.064201	0.564055	0.316421	0.300912	0.358471	0.032738	0.032738	0.035714	0.026786	0.031994	0.00374472	0.02381	0.02381	0.02381	0.02381	0.02381	0	0.033149	0.033149	0.033149	0.038674	0.030387	0.035714	0.029762	0.032738	0.032738	0.03869	0.033815	0.00303334	0.110497	0.104972	0.110497	0.127072	0.104972	0.111602	0.0090785
	0.736114	0.058587	0.064445	0.052728	0.976777	0.064201	0.609913	0.509025	0.333668	0.369761	0.029762	0.029762	0.035714	0.026786	0.030506	0.00374472	0.020833	0.02381	0.017857	0.020833	0.0208333	0.0024303	0.030387	0.035912	0.024862	0.035912	0.024862	0.041667	0.032738	0.035714	0.029762	0.035714	0.032753	0.00533368	0.110497	0.110497	0.110497	0.127072	0.104972	0.112707	0.00837908
	0.743059	0.055657	0.061516	0.058587	1.02722	0.08713	0.564055	0.431066	0.326462	0.372161	0.032738	0.029762	0.035714	0.026786	0.03125	0.003842	0.017857	0.017857	0.02381	0.020833	0.0200893	0.00284974	0.035912	0.035912	0.030387	0.041436	0.030387	0.035714	0.032738	0.035714	0.032738	0.03869	0.0349628	0.00350397	0.110497	0.107735	0.110497	0.127072	0.10221	0.111602	0.0092861
	0.750003	0.055657	0.061516	0.055657	1.05932	0.105474	0.614498	0.495267	0.349627	0.389549	0.032738	0.032738	0.035714	0.02381	0.03125	0.00515458	0.017857	0.02381	0.020833	0.020833	0.0208333	0.0024303	0.035912	0.033149	0.027624	0.038674	0.033149	0.035714	0.032738	0.03869	0.035714	0.035714	0.0347078	0.00324887	0.11326	0.110497	0.110497	0.124309	0.099448	0.111602	0.00886536
	0.756948	0.049799	0.058587	0.055657	1.04557	0.123817	0.531954	0.302663	0.30972	0.369829	0.032738	0.035714	0.041667	0.026786	0.0342263	0.00619544	0.020833	0.02381	0.020833	0.02381	0.0223215	0.00171877	0.035912	0.035912	0.027624	0.030387	0.030387	0.03869	0.035714	0.032738	0.032738	0.032738	0.033284	0.00331089	0.110497	0.107735	0.11326	0.127072	0.10221	0.112155	0.0092861
	0.763892	0.055657	0.058587	0.058587	1.03181	0.155918	0.586984	0.39438	0.33456	0.368662	0.032738	0.029762	0.03869	0.02381	0.03125	0.00619504	0.017857	0.020833	0.020833	0.020833	0.020089	0.001488	0.035912	0.035912	0.033149	0.038674	0.033149	0.032738	0.029762	0.03869	0.035714	0.035714	0.0349414	0.00277226	0.110497	0.118785	0.116022	0.132597	0.099448	0.11547	0.0121044
	0.770837	0.052728	0.058587	0.052728	1.00888	0.178847	0.596155	0.421894	0.338545	0.36284	0.029762	0.029762	0.041667	0.026786	0.0319943	0.00659934	0.020833	0.020833	0.020833	0.020833	0.020833	0	0.038674	0.035912	0.030387	0.033149	0.027624	0.03869	0.03869	0.032738	0.032738	0.03869	0.0347292	0.00399708	0.110497	0.116022	0.107735	0.138122	0.104972	0.11547	0.0133059
	0.777781	0.058587	0.061516	0.055657	1.19231	0.174261	0.573226	0.522782	0.376906	0.42225	0.032738	0.032738	0.041667	0.026786	0.0334823	0.00613563	0.020833	0.020833	0.020833	0.020833	0.020833	0	0.035912	0.033149	0.030387	0.041436	0.027624	0.032738	0.03869	0.032738	0.035714	0.032738	0.0341126	0.00398562	0.11326	0.116022	0.110497	0.129834	0.10221	0.114365	0.0100743
	0.784726	0.052728	0.061516	0.052728	1.06391	0.22929	0.683286	0.458581	0.37172	0.388108	0.032738	0.032738	0.044643	0.029762	0.0349703	0.00659934	0.02381	0.020833	0.020833	0.02381	0.0223215	0.00171877	0.041436	0.033149	0.035912	0.030387	0.027624	0.03869	0.032738	0.032738	0.035714	0.032738	0.0341126	0.00398562	0.116022	0.107735	0.110497	0.135359	0.099448	0.113812	0.0134481
	0.79167	0.052728	0.061516	0.055657	1.09142	0.288906	0.646599	0.449409	0.378034	0.388163	0.032738	0.029762	0.047619	0.026786	0.0342262	0.00925324	0.017857	0.032738	0.020833	0.020833	0.0230653	0.00659934	0.041436	0.035912	0.030387	0.030387	0.027624	0.035714	0.03869	0.035714	0.035714	0.03869	0.0350268	0.00432015	0.11326	0.110497	0.11326	0.129834	0.10221	0.113812	0.0100363
	0.798615	0.058587	0.058587	0.055657	1.30696	0.238462	0.619084	0.518196	0.407933	0.458601	0.032738	0.035714	0.050595	0.026786	0.0364583	0.0101291	0.020833	0.02381	0.020833	0.020833	0.0215773	0.0014885	0.035912	0.035912	0.033149	0.035912	0.027624	0.035714	0.041667	0.035714	0.035714	0.03869	0.0356008	0.00359493	0.107735	0.11326	0.116022	0.135359	0.099448	0.114365	0.0133341
	0.805559	0.061516	0.055657	0.055657	1.38491	0.357693	0.637428	0.467753	0.431517	0.479161	0.032738	0.032738	0.047619	0.026786	0.0349703	0.00888704	0.02381	0.020833	0.026786	0.020833	0.0230655	0.00284983	0.038674	0.035912	0.030387	0.024862	0.030387	0.03869	0.044643	0.032738	0.032738	0.03869	0.0347721	0.00567257	0.116022	0.11326	0.11326	0.129834	0.104972	0.11547	0.00903611
	0.812504	0.058587	0.058587	0.055657	1.28403	0.408137	0.724558	0.513611	0.443309	0.45431	0.035714	0.035714	0.047619	0.029762	0.0372023	0.0074899	0.017857	0.026786	0.017857	0.017857	0.0200892	0.0044645	0.038674	0.035912	0.033149	0.041436	0.030387	0.03869	0.032738	0.03869	0.035714	0.035714	0.0361104	0.00335818	0.11326	0.116022	0.110497	0.132597	0.10221	0.114917	0.011153
	0.819448	0.058587	0.058587	0.055657	1.38033	0.408137	0.687871	0.486096	0.447895	0.480804	0.032738	0.032738	0.050595	0.026786	0.0357143	0.0103096	0.020833	0.02381	0.020833	0.02381	0.0223215	0.00171877	0.038674	0.030387	0.030387	0.033149	0.030387	0.035714	0.035714	0.032738	0.029762	0.035714	0.0332626	0.00306704	0.110497	0.116022	0.11326	0.129834	0.10221	0.114365	0.0100743
	0.826393	0.058587	0.061516	0.055657	1.15562	0.458581	0.660357	0.476924	0.418178	0.407328	0.032738	0.03869	0.050595	0.029762	0.0379463	0.00921325	0.017857	0.026786	0.02381	0.020833	0.0223215	0.00384252	0.041436	0.033149	0.033149	0.038674	0.027624	0.032738	0.032738	0.035714	0.041667	0.032738	0.0349627	0.0044281	0.116022	0.107735	0.116022	0.132597	0.107735	0.116022	0.0101499
	0.833337	0.058587	0.055657	0.058587	1.34823	0.421894	0.651185	0.509025	0.443309	0.467825	0.032738	0.032738	0.053571	0.029762	0.0372023	0.0110023	0.020833	0.02381	0.020833	0.02381	0.0223215	0.00171877	0.035912	0.030387	0.033149	0.033149	0.027624	0.03869	0.03869	0.032738	0.035714	0.032738	0.0338791	0.00347659	0.116022	0.118785	0.116022	0.132597	0.104972	0.11768	0.00988343
	0.840282	0.058587	0.055657	0.058587	1.25651	0.518196	0.715386	0.554883	0.459687	0.446804	0.035714	0.03869	0.050595	0.026786	0.0379463	0.00983325	0.02381	0.02381	0.02381	0.02381	0.02381	0	0.038674	0.038674	0.033149	0.038674	0.027624	0.041667	0.032738	0.032738	0.03869	0.035714	0.0358342	0.00421868	0.116022	0.11326	0.118785	0.129834	0.104972	0.116575	0.00903617
	0.847226	0.058587	0.055657	0.058587	1.37116	0.518196	0.697043	0.591569	0.478685	0.481388	0.029762	0.032738	0.056548	0.029762	0.0372025	0.0129731	0.020833	0.02381	0.017857	0.02381	0.0215775	0.00284983	0.038674	0.038674	0.033149	0.033149	0.024862	0.035714	0.032738	0.035714	0.035714	0.03869	0.0347078	0.00416382	0.118785	0.121547	0.124309	0.132597	0.104972	0.120442	0.0100745
	0.85417	0.061516	0.061516	0.058587	1.31154	0.509025	0.683286	0.499853	0.455046	0.457805	0.035714	0.029762	0.0625	0.032738	0.0401785	0.0150781	0.020833	0.020833	0.014881	0.020833	0.019345	0.002976	0.038674	0.033149	0.033149	0.035912	0.027624	0.032738	0.032738	0.032738	0.035714	0.035714	0.033815	0.00294232	0.11326	0.11326	0.116022	0.132597	0.110497	0.117127	0.00886575
	0.861115	0.058587	0.058587	0.058587	1.31154	0.527368	0.779588	0.518196	0.473208	0.468573	0.032738	0.029762	0.056548	0.029762	0.0372025	0.0129731	0.02381	0.02381	0.017857	0.020833	0.0215775	0.00284983	0.041436	0.038674	0.027624	0.033149	0.022099	0.032738	0.041667	0.035714	0.032738	0.03869	0.0344529	0.00619142	0.11326	0.121547	0.116022	0.135359	0.107735	0.118785	0.0105189
	0.868059	0.058587	0.064445	0.061516	1.37116	0.527368	0.715386	0.609913	0.48691	0.481968	0.03869	0.029762	0.059524	0.029762	0.0394345	0.0140387	0.020833	0.02381	0.020833	0.02381	0.0223215	0.00171877	0.044199	0.033149	0.030387	0.038674	0.030387	0.03869	0.035714	0.035714	0.032738	0.035714	0.0355366	0.00423594	0.118785	0.116022	0.118785	0.132597	0.107735	0.118785	0.00895137
	0.875004	0.061516	0.058587	0.061516	1.39867	0.664942	0.788759	0.586984	0.517282	0.500509	0.035714	0.035714	0.056548	0.02381	0.0379465	0.0136116	0.02381	0.020833	0.020833	0.026786	0.0230655	0.00284983	0.035912	0.035912	0.035912	0.030387	0.024862	0.032738	0.03869	0.035714	0.035714	0.029762	0.0335603	0.00412332	0.116022	0.118785	0.124309	0.132597	0.107735	0.11989	0.00928604
	0.881948	0.058587	0.058587	0.061516	1.27486	0.495267	0.788759	0.632842	0.481488	0.462063	0.035714	0.035714	0.065476	0.029762	0.0416665	0.0161191	0.020833	0.02381	0.020833	0.02381	0.0223215	0.00171877	0.041436	0.030387	0.027624	0.030387	0.027624	0.032738	0.035714	0.035714	0.03869	0.035714	0.0336028	0.0046372	0.116022	0.118785	0.11326	0.129834	0.104972	0.116575	0.00903617
	0.888893	0.067375	0.061516	0.061516	1.56835	0.573226	0.797931	0.664942	0.542122	0.551056	0.032738	0.035714	0.065476	0.029762	0.0409225	0.0165484	0.020833	0.02381	0.020833	0.02381	0.0223215	0.00171877	0.038674	0.033149	0.033149	0.030387	0.019337	0.032738	0.035714	0.03869	0.032738	0.03869	0.0333266	0.00574391	0.11326	0.118785	0.118785	0.135359	0.107735	0.118785	0.0103359
	0.895837	0.061516	0.058587	0.064445	1.40326	0.632842	0.807103	0.687871	0.530803	0.505521	0.03869	0.035714	0.068452	0.035714	0.0446425	0.0159349	0.02381	0.02381	0.02381	0.02381	0.02381	0	0.038674	0.035912	0.030387	0.035912	0.024862	0.032738	0.041667	0.035714	0.03869	0.035714	0.035027	0.00475412	0.121547	0.116022	0.11326	0.135359	0.10221	0.11768	0.0121358
	0.902782	0.061516	0.055657	0.067375	1.67382	0.522782	0.756659	0.73373	0.553077	0.585382	0.03869	0.035714	0.074405	0.026786	0.0438988	0.0209571	0.020833	0.020833	0.02381	0.026786	0.0230655	0.00284983	0.038674	0.030387	0.027624	0.030387	0.030387	0.032738	0.041667	0.032738	0.035714	0.032738	0.0333054	0.00426008	0.11326	0.116022	0.116022	0.135359	0.107735	0.11768	0.0104461
	0.909726	0.061516	0.058587	0.064445	1.57752	0.609913	0.724558	0.715386	0.544561	0.552701	0.041667	0.035714	0.077381	0.032738	0.046875	0.0206733	0.02381	0.020833	0.020833	0.026786	0.0230655	0.00284983	0.041436	0.030387	0.033149	0.030387	0.027624	0.035714	0.035714	0.035714	0.035714	0.032738	0.0338577	0.00388617	0.116022	0.124309	0.118785	0.135359	0.104972	0.119889	0.0111529
	0.916671	0.061516	0.061516	0.067375	1.30237	0.770416	0.830032	0.775002	0.552604	0.49224	0.035714	0.035714	0.077381	0.032738	0.0453868	0.0213756	0.020833	0.02381	0.020833	0.02381	0.0223215	0.00171877	0.038674	0.035912	0.030387	0.033149	0.024862	0.03869	0.03869	0.032738	0.032738	0.035714	0.0341554	0.00437996	0.116022	0.116022	0.124309	0.132597	0.104972	0.118784	0.0103363
	0.923615	0.061516	0.061516	0.067375	1.45829	0.651185	0.811688	0.701629	0.544742	0.522281	0.03869	0.03869	0.077381	0.029762	0.0461308	0.0212544	0.017857	0.017857	0.020833	0.02381	0.0200892	0.00284974	0.035912	0.035912	0.030387	0.035912	0.024862	0.035714	0.035714	0.035714	0.032738	0.035714	0.0338579	0.0036616	0.116022	0.116022	0.116022	0.132597	0.107735	0.11768	0.00907836
	0.93056	0.061516	0.055657	0.064445	1.34823	0.756659	0.912576	0.706215	0.557899	0.50893	0.035714	0.035714	0.071429	0.032738	0.0438988	0.018407	0.017857	0.020833	0.020833	0.02381	0.0208333	0.0024303	0.033149	0.033149	0.027624	0.033149	0.024862	0.03869	0.035714	0.03869	0.032738	0.035714	0.0333479	0.00439112	0.118785	0.116022	0.116022	0.132597	0.104972	0.11768	0.00988343
	0.937504	0.064445	0.064445	0.064445	1.44453	0.752073	0.889647	0.802517	0.583157	0.535372	0.03869	0.029762	0.080357	0.029762	0.0446428	0.0241786	0.02381	0.02381	0.02381	0.02381	0.02381	0	0.038674	0.027624	0.030387	0.033149	0.027624	0.032738	0.035714	0.035714	0.035714	0.03869	0.0336028	0.00405182	0.118785	0.118785	0.116022	0.135359	0.107735	0.119337	0.0100363
	0.944449	0.061516	0.064445	0.064445	1.41701	0.843789	0.885061	0.729144	0.580774	0.530079	0.032738	0.03869	0.089286	0.032738	0.048363	0.0274259	0.020833	0.020833	0.020833	0.02381	0.0215772	0.0014885	0.041436	0.033149	0.030387	0.033149	0.024862	0.041667	0.035714	0.03869	0.032738	0.035714	0.0347506	0.00511981	0.127072	0.124309	0.118785	0.132597	0.110497	0.122652	0.00842441
	0.951393	0.061516	0.064445	0.067375	1.53625	0.738315	0.903405	0.692457	0.580537	0.555895	0.035714	0.029762	0.089286	0.032738	0.046875	0.0283782	0.020833	0.020833	0.02381	0.020833	0.0215773	0.0014885	0.033149	0.030387	0.030387	0.041436	0.027624	0.041667	0.035714	0.035714	0.03869	0.035714	0.0350482	0.00473033	0.116022	0.118785	0.118785	0.135359	0.107735	0.119337	0.0100363
	0.958338	0.064445	0.064445	0.070304	1.54083	0.830032	0.87589	0.719972	0.595131	0.560155	0.035714	0.029762	0.089286	0.029762	0.046131	0.0289065	0.02381	0.020833	0.017857	0.026786	0.0223215	0.00384252	0.035912	0.035912	0.027624	0.041436	0.030387	0.032738	0.041667	0.03869	0.035714	0.03869	0.035877	0.00457514	0.121547	0.121547	0.118785	0.135359	0.104972	0.120442	0.0108054
	0.965282	0.061516	0.070304	0.067375	1.49956	0.770416	0.871304	0.779588	0.58858	0.547331	0.041667	0.029762	0.089286	0.032738	0.0483632	0.0277469	0.026786	0.02381	0.020833	0.02381	0.0238098	0.0024303	0.033149	0.035912	0.027624	0.044199	0.024862	0.035714	0.03869	0.03869	0.032738	0.03869	0.0350268	0.00570118	0.124309	0.121547	0.118785	0.132597	0.11326	0.1221	0.0071503
	0.972227	0.061516	0.061516	0.067375	1.52249	0.729144	0.903405	0.729144	0.582084	0.553439	0.035714	0.03869	0.095238	0.029762	0.049851	0.0304848	0.02381	0.02381	0.02381	0.026786	0.024554	0.001488	0.038674	0.033149	0.030387	0.035912	0.024862	0.041667	0.03869	0.03869	0.03869	0.035714	0.0356435	0.00498309	0.118785	0.121547	0.121547	0.138122	0.10221	0.120442	0.0127493
	0.979171	0.064445	0.061516	0.067375	1.55459	0.87589	0.944677	0.761244	0.618534	0.575938	0.041667	0.032738	0.113095	0.026786	0.0535715	0.0401508	0.017857	0.026786	0.020833	0.026786	0.0230655	0.00446456	0.033149	0.035912	0.030387	0.035912	0.027624	0.035714	0.03869	0.035714	0.035714	0.032738	0.0341554	0.00323013	0.118785	0.121547	0.124309	0.129834	0.107735	0.120442	0.00819448
	0.986115	0.067375	0.073233	0.076163	1.42619	0.797931	0.953848	0.7108	0.586505	0.53128	0.03869	0.032738	0.119048	0.032738	0.0558035	0.0422563	0.020833	0.02381	0.02381	0.026786	0.0238098	0.0024303	0.041436	0.033149	0.033149	0.030387	0.030387	0.032738	0.03869	0.035714	0.029762	0.03869	0.0344102	0.00405039	0.116022	0.121547	0.118785	0.135359	0.110497	0.120442	0.00928605
	0.99306	0.070304	0.073233	0.067375	1.4858	0.926334	0.87589	0.788759	0.612528	0.554307	0.041667	0.032738	0.110119	0.032738	0.0543155	0.0374397	0.02381	0.020833	0.020833	0.026786	0.0230655	0.00284983	0.035912	0.033149	0.030387	0.038674	0.027624	0.035714	0.032738	0.041667	0.032738	0.032738	0.0341341	0.00403116	0.121547	0.116022	0.116022	0.135359	0.107735	0.119337	0.0102246
	1	0.073233	0.070304	0.076163	1.60045	0.898819	0.912576	0.825446	0.636713	0.586195	0.03869	0.03869	0.104167	0.029762	0.0528273	0.0344843	0.02381	0.026786	0.020833	0.026786	0.0245538	0.00284974	0.035912	0.038674	0.030387	0.038674	0.033149	0.029762	0.035714	0.032738	0.032738	0.035714	0.0343462	0.00310822	0.118785	0.121547	0.124309	0.138122	0.11326	0.123205	0.00928607
	1.00695	0.076163	0.070304	0.076163	1.50415	0.967606	0.999707	0.903405	0.656785	0.578972	0.044643	0.035714	0.110119	0.032738	0.0558035	0.036562	0.026786	0.026786	0.02381	0.026786	0.026042	0.001488	0.038674	0.033149	0.033149	0.027624	0.027624	0.03869	0.035714	0.035714	0.035714	0.035714	0.0341766	0.0039163	0.118785	0.116022	0.121547	0.138122	0.110497	0.120995	0.0104099
	1.01389	0.070304	0.070304	0.079092	1.58669	1.04098	1.03181	0.825446	0.672089	0.605726	0.041667	0.032738	0.110119	0.032738	0.0543155	0.0374397	0.02381	0.026786	0.02381	0.026786	0.025298	0.00171819	0.035912	0.038674	0.033149	0.035912	0.024862	0.03869	0.032738	0.032738	0.035714	0.035714	0.0344103	0.00398272	0.118785	0.124309	0.124309	0.135359	0.110497	0.122652	0.00907823
	1.02084	0.070304	0.070304	0.076163	1.63255	1.08225	0.999707	0.87589	0.686738	0.62149	0.041667	0.035714	0.113095	0.029762	0.0550595	0.0389944	0.020833	0.02381	0.02381	0.026786	0.0238098	0.0024303	0.035912	0.033149	0.030387	0.038674	0.022099	0.035714	0.041667	0.035714	0.032738	0.032738	0.0338792	0.00525581	0.118785	0.121547	0.127072	0.138122	0.11326	0.123757	0.009449
	1.02778	0.073233	0.076163	0.076163	1.60045	1.09601	0.995121	0.82086	0.676857	0.610569	0.03869	0.03869	0.122024	0.029762	0.0572915	0.0433597	0.02381	0.02381	0.02381	0.026786	0.024554	0.001488	0.035912	0.033149	0.030387	0.044199	0.027624	0.03869	0.03869	0.035714	0.029762	0.035714	0.0349841	0.00494695	0.127072	0.121547	0.127072	0.143646	0.110497	0.125967	0.0119775
	1.03473	0.084951	0.079092	0.079092	1.52707	1.08225	1.08684	0.917162	0.69378	0.602224	0.041667	0.035714	0.122024	0.029762	0.0572918	0.0434277	0.020833	0.02381	0.02381	0.026786	0.0238098	0.0024303	0.041436	0.033149	0.035912	0.041436	0.027624	0.032738	0.035714	0.032738	0.03869	0.03869	0.0358127	0.00438277	0.118785	0.124309	0.129834	0.138122	0.110497	0.124309	0.0105192
	1.04167	0.079092	0.073233	0.084951	1.44912	1.00888	1.01346	0.967606	0.668049	0.573869	0.044643	0.03869	0.116071	0.03869	0.0595235	0.0378026	0.020833	0.02381	0.02381	0.026786	0.0238098	0.0024303	0.038674	0.033149	0.035912	0.044199	0.033149	0.029762	0.03869	0.03869	0.029762	0.03869	0.0360677	0.0045962	0.129834	0.121547	0.124309	0.138122	0.116022	0.125967	0.00842446
	1.04862	0.076163	0.082021	0.096668	1.52249	1.12811	0.999707	0.830032	0.676456	0.591284	0.044643	0.032738	0.127976	0.032738	0.0595238	0.0459786	0.020833	0.026786	0.020833	0.029762	0.0245535	0.00446456	0.041436	0.041436	0.030387	0.038674	0.030387	0.035714	0.044643	0.035714	0.03869	0.041667	0.0378748	0.00481121	0.124309	0.121547	0.127072	0.143646	0.110497	0.125414	0.0119775
	1.05556	0.073233	0.073233	0.102527	1.44912	1.18772	1.02264	0.935505	0.691996	0.591722	0.041667	0.035714	0.133929	0.035714	0.061756	0.0481971	0.020833	0.026786	0.026786	0.026786	0.0252978	0.0029765	0.044199	0.038674	0.038674	0.041436	0.033149	0.032738	0.03869	0.041667	0.035714	0.03869	0.0383631	0.00366166	0.124309	0.132597	0.127072	0.140884	0.11326	0.127624	0.0102247
	1.06251	0.082021	0.079092	0.090809	1.53166	1.12352	1.03181	0.990535	0.704207	0.606074	0.041667	0.03869	0.136905	0.032738	0.0625	0.049742	0.02381	0.02381	0.020833	0.026786	0.0238098	0.0024303	0.038674	0.035912	0.035912	0.041436	0.027624	0.03869	0.041667	0.032738	0.03869	0.03869	0.0370033	0.00423308	0.121547	0.127072	0.127072	0.143646	0.116022	0.127072	0.0103359
	1.06945	0.076163	0.076163	0.093739	1.53625	1.10059	1.00888	1.00429	0.699439	0.604659	0.041667	0.035714	0.139881	0.03869	0.063988	0.0506537	0.020833	0.029762	0.026786	0.026786	0.0260418	0.00374518	0.044199	0.041436	0.033149	0.041436	0.027624	0.03869	0.03869	0.03869	0.035714	0.041667	0.0381295	0.00486674	0.129834	0.127072	0.129834	0.146409	0.11326	0.129282	0.0117849
	1.07639	0.084951	0.079092	0.105456	1.4537	1.18314	1.15562	0.967606	0.71851	0.604923	0.041667	0.041667	0.136905	0.03869	0.0647323	0.0481356	0.020833	0.026786	0.02381	0.029762	0.0252978	0.00384239	0.038674	0.044199	0.035912	0.041436	0.030387	0.035714	0.041667	0.03869	0.035714	0.035714	0.0378107	0.00397559	0.129834	0.135359	0.135359	0.143646	0.118785	0.132597	0.00916165
	1.08334	0.090809	0.082021	0.099598	1.55	1.21982	1.05015	0.976777	0.724169	0.61932	0.044643	0.03869	0.145833	0.035714	0.06622	0.053205	0.017857	0.026786	0.020833	0.029762	0.0238095	0.00543396	0.041436	0.041436	0.030387	0.038674	0.035912	0.035714	0.032738	0.03869	0.035714	0.032738	0.0363439	0.00373069	0.127072	0.132597	0.129834	0.138122	0.118785	0.129282	0.00715036
	1.09028	0.08788	0.082021	0.105456	1.49497	1.2611	1.06849	1.06849	0.738345	0.62158	0.044643	0.035714	0.160714	0.03869	0.0699403	0.0606296	0.020833	0.02381	0.026786	0.026786	0.0245538	0.00284974	0.044199	0.038674	0.038674	0.038674	0.030387	0.032738	0.03869	0.032738	0.035714	0.035714	0.0366202	0.00401407	0.129834	0.129834	0.129834	0.143646	0.118785	0.130387	0.0088222
	1.09723	0.082021	0.082021	0.096668	1.55459	1.20148	1.08225	0.958434	0.722495	0.621688	0.047619	0.03869	0.145833	0.044643	0.0691963	0.0512258	0.020833	0.032738	0.02381	0.026786	0.0260418	0.00508283	0.044199	0.038674	0.035912	0.044199	0.033149	0.03869	0.03869	0.03869	0.035714	0.029762	0.0377679	0.00446196	0.129834	0.129834	0.129834	0.146409	0.118785	0.130939	0.00988311
	1.10417	0.084951	0.082021	0.108386	1.51332	1.05932	1.10518	0.903405	0.693797	0.592461	0.050595	0.044643	0.145833	0.035714	0.0691963	0.0514559	0.026786	0.02381	0.020833	0.029762	0.0252978	0.00384239	0.041436	0.038674	0.038674	0.033149	0.033149	0.032738	0.041667	0.03869	0.032738	0.044643	0.0375558	0.0043619	0.132597	0.129834	0.132597	0.146409	0.121547	0.132597	0.00895137
	1.11112	0.084951	0.082021	0.120103	1.5179	1.09142	1.16021	0.985949	0.720366	0.606808	0.044643	0.035714	0.151786	0.03869	0.0677082	0.0561746	0.017857	0.029762	0.02381	0.029762	0.0252978	0.00569904	0.046961	0.041436	0.038674	0.041436	0.033149	0.032738	0.044643	0.035714	0.03869	0.035714	0.0389155	0.00474063	0.129834	0.135359	0.135359	0.140884	0.118785	0.132044	0.00837868
	1.11806	0.105456	0.08788	0.120103	1.44912	1.09142	1.12352	1.05015	0.718236	0.58857	0.050595	0.035714	0.142857	0.03869	0.066964	0.0510022	0.02381	0.026786	0.02381	0.035714	0.02753	0.00563348	0.041436	0.044199	0.030387	0.041436	0.038674	0.03869	0.044643	0.035714	0.032738	0.035714	0.0383631	0.00473614	0.132597	0.135359	0.135359	0.146409	0.121547	0.134254	0.00886566
	1.12501	0.093739	0.093739	0.114244	1.40784	1.27944	1.20148	1.01346	0.743422	0.612584	0.053571	0.03869	0.1875	0.03869	0.0796128	0.0722661	0.020833	0.026786	0.02381	0.029762	0.0252978	0.00384239	0.044199	0.041436	0.033149	0.038674	0.030387	0.035714	0.044643	0.03869	0.03869	0.03869	0.0384272	0.00448623	0.129834	0.129834	0.132597	0.146409	0.118785	0.131492	0.00988311
	1.13195	0.08788	0.079092	0.123032	1.41243	1.41701	1.18314	1.06391	0.766642	0.63895	0.056548	0.041667	0.172619	0.03869	0.077381	0.0639708	0.020833	0.026786	0.026786	0.029762	0.0260417	0.00374518	0.046961	0.044199	0.041436	0.041436	0.035912	0.035714	0.03869	0.041667	0.03869	0.03869	0.0403395	0.00352873	0.132597	0.135359	0.129834	0.149171	0.121547	0.133702	0.0100743
	1.13889	0.102527	0.084951	0.140608	1.33447	1.30237	1.25651	1.07767	0.757015	0.611441	0.059524	0.035714	0.169643	0.041667	0.076637	0.062824	0.02381	0.029762	0.02381	0.032738	0.02753	0.004464	0.044199	0.038674	0.033149	0.041436	0.038674	0.03869	0.03869	0.03869	0.035714	0.032738	0.0380654	0.00347969	0.129834	0.132597	0.132597	0.149171	0.124309	0.133702	0.00928604
	1.14584	0.090809	0.08788	0.172831	1.39409	1.32988	1.22441	1.05474	0.764948	0.615567	0.050595	0.03869	0.175595	0.044643	0.0773807	0.0656563	0.02381	0.026786	0.02381	0.029762	0.026042	0.0028493	0.046961	0.044199	0.044199	0.044199	0.033149	0.035714	0.041667	0.03869	0.032738	0.035714	0.039723	0.00517999	0.127072	0.129834	0.132597	0.146409	0.121547	0.131492	0.0092861
	1.15278	0.099598	0.084951	0.158184	1.4858	1.3574	1.20607	1.10518	0.785312	0.639182	0.044643	0.032738	0.181548	0.044643	0.075893	0.0706599	0.020833	0.026786	0.02381	0.032738	0.0260418	0.00508283	0.044199	0.041436	0.035912	0.046961	0.033149	0.032738	0.041667	0.029762	0.032738	0.03869	0.0377252	0.00572359	0.129834	0.129834	0.135359	0.149171	0.124309	0.133701	0.0094893
	1.15973	0.08788	0.08788	0.13182	1.48122	1.32071	1.15562	1.13728	0.771774	0.636467	0.050595	0.035714	0.193452	0.047619	0.081845	0.0746819	0.02381	0.026786	0.026786	0.026786	0.026042	0.001488	0.046961	0.041436	0.033149	0.046961	0.033149	0.041667	0.041667	0.03869	0.032738	0.041667	0.0398085	0.00532571	0.132597	0.132597	0.140884	0.149171	0.121547	0.135359	0.0103359
	1.16667	0.093739	0.08788	0.161114	1.43536	1.39867	1.11435	1.08225	0.767624	0.625477	0.056548	0.03869	0.190476	0.044643	0.0825893	0.0723067	0.017857	0.032738	0.026786	0.032738	0.0275298	0.00703247	0.041436	0.044199	0.041436	0.044199	0.030387	0.041667	0.041667	0.035714	0.032738	0.03869	0.0392133	0.00476082	0.138122	0.132597	0.138122	0.149171	0.118785	0.135359	0.0110495
	1.17362	0.099598	0.090809	0.166972	1.48122	1.31613	1.17855	1.1648	0.785439	0.6324	0.059524	0.03869	0.181548	0.044643	0.0811012	0.0675353	0.02381	0.026786	0.026786	0.032738	0.02753	0.00374472	0.044199	0.041436	0.035912	0.044199	0.030387	0.035714	0.041667	0.029762	0.032738	0.035714	0.0371728	0.0054118	0.132597	0.127072	0.138122	0.149171	0.124309	0.134254	0.00988317
	1.18056	0.084951	0.096668	0.152326	1.37574	1.33447	1.17397	1.16938	0.769644	0.620811	0.056548	0.044643	0.202381	0.047619	0.0877978	0.0765562	0.02381	0.026786	0.026786	0.035714	0.028274	0.00515458	0.046961	0.038674	0.038674	0.041436	0.030387	0.032738	0.044643	0.03869	0.032738	0.035714	0.0380655	0.00533477	0.135359	0.135359	0.135359	0.154696	0.124309	0.137016	0.0109805
	1.18751	0.111315	0.102527	0.196266	1.66006	1.45829	1.1969	1.14187	0.838174	0.67854	0.053571	0.041667	0.1875	0.044643	0.0818452	0.0706179	0.017857	0.029762	0.02381	0.029762	0.0252978	0.00569904	0.044199	0.035912	0.035912	0.035912	0.035912	0.041667	0.044643	0.035714	0.035714	0.035714	0.0381299	0.00378523	0.132597	0.132597	0.132597	0.149171	0.124309	0.134254	0.00907823
	1.19445	0.093739	0.102527	0.190407	1.53625	1.48122	1.09142	1.18772	0.811898	0.657933	0.056548	0.041667	0.193452	0.050595	0.0855655	0.0721839	0.020833	0.035714	0.029762	0.029762	0.0290177	0.00613563	0.041436	0.038674	0.033149	0.041436	0.033149	0.03869	0.03869	0.035714	0.035714	0.035714	0.0372366	0.00301722	0.129834	0.143646	0.135359	0.151934	0.124309	0.137016	0.0109806
	1.20139	0.111315	0.093739	0.225559	1.37116	1.55459	1.11894	1.11894	0.799176	0.632737	0.059524	0.044643	0.1875	0.047619	0.0848215	0.0687536	0.020833	0.026786	0.02381	0.03869	0.0275298	0.00782703	0.046961	0.038674	0.038674	0.038674	0.035912	0.03869	0.044643	0.035714	0.035714	0.035714	0.038937	0.00390904	0.132597	0.135359	0.138122	0.146409	0.124309	0.135359	0.008054
	1.20834	0.108386	0.120103	0.193336	1.46746	1.4216	1.24734	1.1969	0.82216	0.644816	0.056548	0.041667	0.199405	0.047619	0.0863098	0.0756444	0.026786	0.026786	0.032738	0.035714	0.030506	0.004464	0.038674	0.041436	0.033149	0.041436	0.030387	0.03869	0.03869	0.032738	0.03869	0.03869	0.037258	0.00379537	0.138122	0.138122	0.135359	0.149171	0.118785	0.135912	0.0109454
	1.21528	0.099598	0.102527	0.269499	1.37574	1.43994	1.21524	1.21524	0.816827	0.624812	0.053571	0.050595	0.196429	0.053571	0.0885415	0.0719387	0.017857	0.026786	0.029762	0.035714	0.0275297	0.00744043	0.046961	0.038674	0.038674	0.044199	0.030387	0.032738	0.041667	0.03869	0.026786	0.035714	0.037449	0.00621064	0.132597	0.138122	0.132597	0.149171	0.124309	0.135359	0.00916195
	1.22223	0.120103	0.102527	0.231418	1.37116	1.43994	1.35281	1.23817	0.83659	0.644979	0.056548	0.047619	0.196429	0.053571	0.0885417	0.0720206	0.02381	0.029762	0.026786	0.035714	0.029018	0.00508249	0.044199	0.041436	0.038674	0.041436	0.033149	0.032738	0.041667	0.032738	0.03869	0.035714	0.0380441	0.00422339	0.135359	0.129834	0.135359	0.146409	0.129834	0.135359	0.00676672
	1.22917	0.096668	0.123032	0.260711	1.56835	1.55459	1.21982	1.229	0.864596	0.67511	0.053571	0.044643	0.21131	0.050595	0.0900298	0.0809387	0.02381	0.029762	0.026786	0.035714	0.029018	0.00508249	0.044199	0.038674	0.033149	0.038674	0.030387	0.035714	0.041667	0.035714	0.035714	0.03869	0.0372582	0.00401281	0.132597	0.138122	0.135359	0.151934	0.124309	0.136464	0.0100746
	1.23612	0.108386	0.117174	0.272428	1.49039	1.38491	1.27486	1.16938	0.831075	0.63204	0.056548	0.050595	0.21131	0.050595	0.092262	0.0794149	0.02381	0.026786	0.026786	0.035714	0.028274	0.00515458	0.041436	0.041436	0.030387	0.044199	0.035912	0.03869	0.047619	0.03869	0.032738	0.029762	0.0380869	0.00590021	0.138122	0.140884	0.138122	0.149171	0.124309	0.138122	0.00895137
	1.24306	0.117174	0.123032	0.26657	1.4858	1.38033	1.18772	1.20607	0.823814	0.622822	0.0625	0.047619	0.208333	0.053571	0.0930057	0.0771277	0.02381	0.029762	0.026786	0.032738	0.028274	0.003842	0.041436	0.041436	0.035912	0.041436	0.030387	0.035714	0.03869	0.03869	0.032738	0.035714	0.0372153	0.00381038	0.132597	0.129834	0.138122	0.149171	0.121547	0.134254	0.0102619
	1.25001	0.128891	0.108386	0.307581	1.49956	1.55	1.27486	1.229	0.871182	0.657919	0.056548	0.047619	0.252976	0.056548	0.103423	0.099791	0.02381	0.035714	0.029762	0.035714	0.03125	0.00569861	0.044199	0.038674	0.038674	0.046961	0.033149	0.032738	0.044643	0.041667	0.035714	0.03869	0.0395109	0.00484546	0.132597	0.140884	0.140884	0.146409	0.124309	0.137017	0.00864793
	1.25695	0.114244	0.114244	0.336874	1.3574	1.58669	1.26568	1.22441	0.857078	0.640152	0.056548	0.053571	0.220238	0.056548	0.0967262	0.0823531	0.02381	0.035714	0.029762	0.041667	0.0327383	0.00768439	0.044199	0.041436	0.035912	0.030387	0.030387	0.03869	0.047619	0.035714	0.03869	0.035714	0.0378748	0.00552048	0.135359	0.135359	0.135359	0.146409	0.121547	0.134807	0.00882253
	1.26389	0.117174	0.128891	0.298793	1.38491	1.51332	1.25651	1.17397	0.839081	0.626679	0.065476	0.041667	0.223214	0.065476	0.0989582	0.0835941	0.020833	0.029762	0.032738	0.035714	0.0297618	0.00642936	0.041436	0.038674	0.035912	0.041436	0.033149	0.032738	0.044643	0.03869	0.035714	0.03869	0.0381082	0.00379821	0.138122	0.132597	0.135359	0.146409	0.124309	0.135359	0.008054
	1.27084	0.105456	0.125962	0.304651	1.30237	1.43994	1.27944	1.24275	0.828654	0.614294	0.056548	0.050595	0.22619	0.053571	0.096726	0.0863435	0.020833	0.029762	0.032738	0.03869	0.0305058	0.00744043	0.041436	0.038674	0.033149	0.038674	0.035912	0.035714	0.041667	0.035714	0.029762	0.032738	0.036344	0.00383891	0.135359	0.135359	0.135359	0.146409	0.124309	0.135359	0.00781353
	1.27778	0.128891	0.152326	0.345662	1.3574	1.64172	1.30696	1.1327	0.866521	0.636683	0.068452	0.050595	0.21131	0.059524	0.0974703	0.0762425	0.020833	0.032738	0.029762	0.035714	0.0297618	0.00642936	0.044199	0.041436	0.030387	0.046961	0.030387	0.035714	0.047619	0.041667	0.035714	0.03869	0.0392774	0.00620959	0.138122	0.138122	0.138122	0.149171	0.121547	0.137017	0.00988311
	1.28473	0.111315	0.152326	0.295863	1.33906	1.60503	1.30237	1.1969	0.857551	0.642041	0.068452	0.044643	0.229167	0.065476	0.101935	0.0854805	0.026786	0.035714	0.026786	0.041667	0.0327383	0.00729009	0.044199	0.038674	0.038674	0.038674	0.033149	0.041667	0.044643	0.035714	0.029762	0.03869	0.0383846	0.00463065	0.140884	0.138122	0.138122	0.149171	0.127072	0.138674	0.00791023
	1.29167	0.140608	0.13475	0.389602	1.5179	1.59128	1.2611	1.10518	0.877202	0.63918	0.0625	0.047619	0.235119	0.059524	0.101191	0.0895169	0.026786	0.035714	0.035714	0.03869	0.034226	0.00515458	0.044199	0.041436	0.038674	0.044199	0.038674	0.041667	0.044643	0.032738	0.035714	0.041667	0.0403611	0.00391237	0.140884	0.135359	0.140884	0.151934	0.129834	0.139779	0.0081949
	1.29862	0.125962	0.13475	0.348591	1.32988	1.46287	1.28861	1.28861	0.854184	0.61614	0.068452	0.050595	0.229167	0.0625	0.102679	0.0846518	0.020833	0.032738	0.032738	0.03869	0.0312498	0.0074899	0.046961	0.044199	0.035912	0.044199	0.035912	0.035714	0.044643	0.035714	0.035714	0.03869	0.0397658	0.00465447	0.140884	0.140884	0.138122	0.154696	0.127072	0.140332	0.00984436
	1.30556	0.105456	0.143538	0.445259	1.60503	1.60503	1.29778	1.13728	0.905626	0.660654	0.065476	0.050595	0.232143	0.0625	0.102679	0.0865488	0.02381	0.03869	0.026786	0.044643	0.0334823	0.0098332	0.044199	0.041436	0.035912	0.046961	0.033149	0.03869	0.044643	0.03869	0.032738	0.035714	0.0392132	0.00496323	0.140884	0.132597	0.140884	0.157459	0.124309	0.139227	0.0122923
	1.31251	0.120103	0.13182	0.418895	1.45829	1.40326	1.27486	1.20607	0.859041	0.607893	0.068452	0.047619	0.244048	0.0625	0.105655	0.0926772	0.02381	0.03869	0.035714	0.041667	0.0349703	0.00782703	0.044199	0.044199	0.041436	0.041436	0.035912	0.03869	0.047619	0.03869	0.03869	0.035714	0.0406585	0.00384896	0.140884	0.135359	0.140884	0.149171	0.129834	0.139226	0.00720355
	1.31945	0.13475	0.158184	0.380814	1.36199	1.70134	1.26568	1.16021	0.880423	0.640283	0.068452	0.056548	0.232143	0.0625	0.104911	0.0849606	0.026786	0.029762	0.032738	0.044643	0.0334823	0.00782722	0.044199	0.038674	0.038674	0.041436	0.035912	0.029762	0.047619	0.041667	0.035714	0.035714	0.0389371	0.00506632	0.132597	0.140884	0.140884	0.154696	0.124309	0.138674	0.0112889
	1.32639	0.108386	0.149396	0.39839	1.57293	1.61879	1.37116	1.28861	0.929667	0.680443	0.065476	0.050595	0.247024	0.068452	0.107887	0.0930865	0.02381	0.032738	0.032738	0.041667	0.0327383	0.00729009	0.046961	0.044199	0.041436	0.041436	0.030387	0.032738	0.044643	0.03869	0.03869	0.03869	0.039787	0.00518127	0.138122	0.140884	0.138122	0.151934	0.132597	0.140332	0.00715034
	1.33334	0.13182	0.158184	0.436471	1.32988	1.58669	1.20148	1.2611	0.872233	0.6093	0.068452	0.053571	0.306548	0.065476	0.123512	0.122193	0.026786	0.035714	0.035714	0.041667	0.0349703	0.00613554	0.044199	0.044199	0.035912	0.044199	0.038674	0.03869	0.035714	0.035714	0.035714	0.035714	0.0388729	0.00385655	0.138122	0.143646	0.140884	0.151934	0.132597	0.141437	0.0071503
	1.34028	0.158184	0.161114	0.413037	1.34364	1.69675	1.30237	1.1969	0.895999	0.634421	0.068452	0.059524	0.247024	0.068452	0.110863	0.0908715	0.026786	0.029762	0.032738	0.041667	0.0327383	0.00642936	0.049724	0.041436	0.033149	0.038674	0.035912	0.035714	0.044643	0.03869	0.035714	0.032738	0.0386394	0.00533606	0.135359	0.143646	0.143646	0.157459	0.127072	0.141436	0.0112889
	1.34723	0.120103	0.140608	0.404249	1.34364	1.71051	1.33447	1.14187	0.885064	0.649375	0.068452	0.056548	0.255952	0.0625	0.110863	0.096848	0.02381	0.032738	0.03869	0.041667	0.0342262	0.00787407	0.044199	0.038674	0.035912	0.041436	0.035912	0.032738	0.047619	0.032738	0.035714	0.032738	0.037768	0.0051606	0.140884	0.138122	0.140884	0.149171	0.127072	0.139227	0.00795832
	1.35417	0.117174	0.152326	0.380814	1.28403	1.60045	1.28861	1.1327	0.850871	0.614785	0.068452	0.053571	0.247024	0.071429	0.110119	0.0916037	0.026786	0.035714	0.03869	0.041667	0.0357143	0.0064292	0.046961	0.044199	0.038674	0.046961	0.041436	0.035714	0.044643	0.035714	0.035714	0.032738	0.0402754	0.00523883	0.140884	0.143646	0.146409	0.157459	0.129834	0.143646	0.00996034
	1.36112	0.125962	0.155255	0.445259	1.22441	1.50415	1.31154	1.14645	0.844718	0.583026	0.071429	0.059524	0.247024	0.074405	0.113096	0.0895169	0.02381	0.041667	0.032738	0.044643	0.0357145	0.00941147	0.044199	0.041436	0.038674	0.046961	0.038674	0.041667	0.044643	0.035714	0.035714	0.032738	0.040042	0.00453947	0.140884	0.140884	0.143646	0.151934	0.129834	0.141436	0.00791056
	1.36806	0.125962	0.172831	0.427683	1.44912	1.59128	1.1969	1.16021	0.874853	0.616687	0.080357	0.056548	0.261905	0.074405	0.118304	0.0962672	0.020833	0.03869	0.035714	0.044643	0.03497	0.0101294	0.041436	0.044199	0.035912	0.033149	0.035912	0.03869	0.041667	0.032738	0.035714	0.03869	0.0378107	0.0037924	0.140884	0.138122	0.149171	0.151934	0.132597	0.142542	0.00795836
	1.37501	0.123032	0.169902	0.509705	1.34364	1.66465	1.37116	1.15562	0.905387	0.626856	0.071429	0.056548	0.264881	0.077381	0.11756	0.0986042	0.02381	0.03869	0.03869	0.041667	0.0357143	0.00805929	0.046961	0.038674	0.035912	0.044199	0.030387	0.032738	0.047619	0.035714	0.03869	0.03869	0.0389584	0.00576103	0.140884	0.140884	0.149171	0.154696	0.132597	0.143646	0.00851419
	1.38195	0.146467	0.184548	0.559504	1.38033	1.55459	1.33447	1.25651	0.916631	0.601215	0.074405	0.056548	0.303571	0.077381	0.127976	0.117424	0.02381	0.03869	0.03869	0.047619	0.0372022	0.00987063	0.044199	0.041436	0.035912	0.044199	0.033149	0.03869	0.044643	0.03869	0.03869	0.035714	0.0395322	0.00399806	0.132597	0.138122	0.143646	0.154696	0.127072	0.139227	0.0106271
	1.38889	0.166972	0.164043	0.500917	1.41701	1.55917	1.38033	1.18314	0.910227	0.612399	0.077381	0.0625	0.267857	0.077381	0.12128	0.0979696	0.020833	0.03869	0.041667	0.044643	0.0364582	0.0106966	0.046961	0.041436	0.033149	0.041436	0.030387	0.035714	0.044643	0.035714	0.032738	0.035714	0.0377892	0.00550205	0.135359	0.138122	0.143646	0.151934	0.129834	0.139779	0.00842441
	1.39584	0.140608	0.17576	0.512634	1.26568	1.75178	1.33906	1.07308	0.894086	0.623563	0.080357	0.065476	0.291667	0.074405	0.127976	0.109298	0.02381	0.035714	0.032738	0.047619	0.0349703	0.00983325	0.046961	0.044199	0.041436	0.041436	0.035912	0.035714	0.047619	0.041667	0.032738	0.041667	0.0409349	0.00486365	0.135359	0.143646	0.146409	0.149171	0.127072	0.140331	0.00903602
	1.40278	0.137679	0.184548	0.559504	1.20607	1.67841	1.22441	1.16938	0.88	0.589286	0.092262	0.077381	0.324405	0.08631	0.145089	0.1197	0.029762	0.041667	0.03869	0.047619	0.0394345	0.00744047	0.044199	0.041436	0.038674	0.035912	0.035912	0.035714	0.044643	0.032738	0.035714	0.03869	0.0383632	0.00395578	0.143646	0.140884	0.135359	0.149171	0.127072	0.139226	0.0084241
	1.40973	0.13475	0.184548	0.571221	1.31154	1.66924	1.30696	1.15562	0.904839	0.60518	0.080357	0.068452	0.28869	0.083333	0.130208	0.10585	0.029762	0.03869	0.03869	0.044643	0.0379463	0.00613554	0.046961	0.041436	0.035912	0.046961	0.033149	0.03869	0.047619	0.035714	0.035714	0.03869	0.0400846	0.0053828	0.143646	0.143646	0.146409	0.151934	0.132597	0.143646	0.00704282
	1.41667	0.140608	0.184548	0.562433	1.1969	1.5821	1.36199	1.18772	0.888043	0.584683	0.080357	0.065476	0.282738	0.077381	0.126488	0.104365	0.026786	0.050595	0.03869	0.044643	0.0401785	0.0101655	0.044199	0.041436	0.041436	0.046961	0.030387	0.03869	0.044643	0.035714	0.03869	0.035714	0.039787	0.00498773	0.140884	0.138122	0.151934	0.154696	0.127072	0.142542	0.0111528
	1.42362	0.149396	0.184548	0.612232	1.08684	1.66465	1.30237	1.21524	0.887896	0.5828	0.095238	0.059524	0.267857	0.077381	0.125	0.0963476	0.02381	0.041667	0.035714	0.056548	0.0394348	0.0136116	0.046961	0.035912	0.033149	0.046961	0.033149	0.035714	0.047619	0.035714	0.041667	0.03869	0.0395536	0.00581938	0.138122	0.151934	0.151934	0.157459	0.127072	0.145304	0.0124463
	1.43056	0.120103	0.181619	0.582938	1.31613	1.73802	1.27027	1.1648	0.910553	0.620043	0.08631	0.068452	0.315476	0.083333	0.138393	0.118314	0.026786	0.041667	0.035714	0.047619	0.0379465	0.00888707	0.046961	0.041436	0.038674	0.038674	0.030387	0.035714	0.047619	0.03869	0.041667	0.035714	0.0395536	0.005204	0.138122	0.138122	0.146409	0.149171	0.129834	0.140332	0.00766541
	1.43751	0.137679	0.202124	0.638596	1.23817	1.57293	1.35281	1.25651	0.914118	0.5823	0.092262	0.065476	0.315476	0.083333	0.139137	0.118086	0.02381	0.047619	0.044643	0.053571	0.0424108	0.0129441	0.046961	0.041436	0.033149	0.046961	0.035912	0.035714	0.047619	0.035714	0.032738	0.035714	0.0391918	0.00598131	0.140884	0.140884	0.149171	0.154696	0.129834	0.143094	0.00944897
	1.44445	0.120103	0.17869	0.644454	1.14645	1.5179	1.32988	1.1969	0.87634	0.563531	0.08631	0.077381	0.270833	0.092262	0.131696	0.092959	0.02381	0.041667	0.044643	0.053571	0.0409228	0.0124796	0.049724	0.038674	0.035912	0.044199	0.033149	0.03869	0.050595	0.035714	0.041667	0.03869	0.0407014	0.00586429	0.140884	0.140884	0.149171	0.154696	0.129834	0.143094	0.00944897
	1.45139	0.143538	0.213842	0.66496	1.20607	1.67382	1.30237	1.14645	0.907293	0.579229	0.083333	0.065476	0.324405	0.092262	0.141369	0.122531	0.02381	0.044643	0.03869	0.047619	0.0386905	0.0105921	0.041436	0.041436	0.030387	0.035912	0.027624	0.035714	0.050595	0.03869	0.03869	0.032738	0.0373222	0.00651065	0.140884	0.140884	0.149171	0.151934	0.127072	0.141989	0.00968818
	1.45834	0.158184	0.22263	0.705971	1.33447	1.69216	1.20148	1.22441	0.934188	0.584667	0.083333	0.074405	0.309524	0.08631	0.138393	0.114199	0.020833	0.041667	0.041667	0.050595	0.0386905	0.012627	0.041436	0.038674	0.035912	0.044199	0.033149	0.03869	0.047619	0.035714	0.035714	0.044643	0.039575	0.00473	0.138122	0.140884	0.151934	0.151934	0.127072	0.141989	0.0104463
	1.46528	0.13475	0.196266	0.679607	1.36657	1.78388	1.32071	1.16938	0.950167	0.627203	0.089286	0.071429	0.300595	0.08631	0.136905	0.109406	0.026786	0.044643	0.035714	0.050595	0.0394345	0.0104165	0.041436	0.035912	0.041436	0.049724	0.033149	0.032738	0.047619	0.03869	0.041667	0.035714	0.0398085	0.00573113	0.146409	0.138122	0.151934	0.151934	0.129834	0.143647	0.00956951
	1.47223	0.13182	0.193336	0.659101	1.27944	1.75636	1.21524	1.07308	0.901197	0.599189	0.083333	0.077381	0.303571	0.089286	0.138393	0.110226	0.02381	0.050595	0.044643	0.050595	0.0424107	0.012714	0.041436	0.041436	0.041436	0.049724	0.035912	0.035714	0.047619	0.03869	0.032738	0.035714	0.0400419	0.00544343	0.138122	0.143646	0.154696	0.154696	0.127072	0.143646	0.0117198
	1.47917	0.137679	0.225559	0.705971	1.32071	1.61879	1.25193	1.12352	0.912023	0.568641	0.089286	0.080357	0.315476	0.10119	0.146577	0.112922	0.02381	0.047619	0.047619	0.050595	0.0424108	0.0124796	0.041436	0.038674	0.035912	0.035912	0.035912	0.035714	0.050595	0.032738	0.032738	0.041667	0.0381298	0.00535262	0.135359	0.135359	0.157459	0.154696	0.129834	0.142541	0.0125988
	1.48612	0.17576	0.202124	0.732335	1.07767	1.62796	1.27944	1.20148	0.899538	0.553176	0.092262	0.077381	0.3125	0.098214	0.145089	0.111951	0.029762	0.041667	0.047619	0.056548	0.043899	0.0112349	0.046961	0.041436	0.035912	0.035912	0.035912	0.041667	0.050595	0.041667	0.035714	0.041667	0.0407443	0.00509982	0.140884	0.140884	0.146409	0.154696	0.129834	0.142541	0.00907833
	1.49306	0.146467	0.213842	0.703041	1.27027	1.60503	1.31154	1.09142	0.905945	0.565295	0.089286	0.074405	0.327381	0.10119	0.148065	0.120045	0.026786	0.044643	0.041667	0.050595	0.0409228	0.0101291	0.044199	0.038674	0.035912	0.044199	0.027624	0.03869	0.047619	0.035714	0.035714	0.035714	0.0384059	0.00573839	0.143646	0.143646	0.160221	0.157459	0.129834	0.146961	0.0122612
	1.50001	0.158184	0.205054	0.720617	1.28403	1.64631	1.26568	1.14645	0.918046	0.571847	0.107143	0.08631	0.309524	0.107143	0.15253	0.105122	0.029762	0.03869	0.044643	0.056548	0.0424107	0.0112351	0.044199	0.038674	0.030387	0.046961	0.030387	0.041667	0.050595	0.035714	0.03869	0.03869	0.0395964	0.00656481	0.138122	0.140884	0.151934	0.162983	0.129834	0.144751	0.0128978
	1.50695	0.149396	0.22263	0.679607	1.25193	1.68758	1.22441	1.21065	0.918029	0.579427	0.092262	0.080357	0.33631	0.104167	0.153274	0.122411	0.026786	0.041667	0.03869	0.056548	0.0409228	0.0122411	0.038674	0.038674	0.033149	0.044199	0.033149	0.032738	0.056548	0.032738	0.03869	0.041667	0.0390226	0.00737316	0.143646	0.140884	0.151934	0.154696	0.132597	0.144751	0.00886556
	1.51389	0.143538	0.187478	0.626878	1.29778	1.64172	1.2932	1.10518	0.899397	0.58589	0.092262	0.077381	0.333333	0.110119	0.153274	0.120783	0.020833	0.047619	0.053571	0.053571	0.0438985	0.0156309	0.041436	0.041436	0.033149	0.035912	0.033149	0.035714	0.047619	0.03869	0.035714	0.041667	0.0384486	0.00459376	0.135359	0.140884	0.149171	0.149171	0.129834	0.140884	0.00851435
	1.52084	0.152326	0.22263	0.776275	1.26568	1.50873	1.27027	1.12352	0.902777	0.536103	0.110119	0.080357	0.324405	0.098214	0.153274	0.114741	0.026786	0.044643	0.044643	0.056548	0.043155	0.0122712	0.044199	0.038674	0.038674	0.038674	0.027624	0.041667	0.047619	0.035714	0.03869	0.03869	0.0390225	0.00526146	0.138122	0.140884	0.154696	0.154696	0.129834	0.143646	0.0108757
	1.52778	0.184548	0.216771	0.782133	1.31613	1.54083	1.2932	1.17397	0.929654	0.547707	0.10119	0.08631	0.327381	0.107143	0.155506	0.114918	0.02381	0.050595	0.050595	0.056548	0.045387	0.0146558	0.044199	0.041436	0.041436	0.033149	0.027624	0.03869	0.050595	0.035714	0.03869	0.03869	0.0390223	0.00621888	0.138122	0.140884	0.160221	0.157459	0.129834	0.145304	0.0130451
	1.53473	0.172831	0.237276	0.679607	1.21982	1.68758	1.31613	1.1648	0.925434	0.574147	0.10119	0.092262	0.357143	0.110119	0.165178	0.128184	0.026786	0.056548	0.056548	0.065476	0.0513395	0.0169014	0.041436	0.041436	0.027624	0.041436	0.027624	0.03869	0.053571	0.032738	0.035714	0.035714	0.0375983	0.00767536	0.143646	0.138122	0.149171	0.154696	0.127072	0.142541	0.0106271
	1.54167	0.137679	0.240206	0.773345	1.17397	1.62796	1.33447	1.08225	0.909983	0.556593	0.098214	0.08631	0.35119	0.119048	0.163691	0.12573	0.026786	0.041667	0.047619	0.059524	0.043899	0.0136115	0.046961	0.041436	0.035912	0.041436	0.033149	0.03869	0.047619	0.041667	0.035714	0.03869	0.0401274	0.00469865	0.138122	0.140884	0.154696	0.154696	0.129834	0.143646	0.0108757
	1.54862	0.17576	0.251923	0.691324	1.10059	1.66006	1.2932	1.11435	0.898173	0.548716	0.10119	0.080357	0.327381	0.113095	0.155506	0.11538	0.02381	0.050595	0.047619	0.059524	0.045387	0.0152482	0.044199	0.041436	0.038674	0.046961	0.030387	0.035714	0.044643	0.035714	0.035714	0.03869	0.0392132	0.00510457	0.138122	0.138122	0.162983	0.157459	0.127072	0.144752	0.0149527
	1.55556	0.164043	0.26364	0.755769	1.28861	1.59586	1.229	1.20148	0.928344	0.547135	0.098214	0.08631	0.369048	0.107143	0.165179	0.13618	0.029762	0.053571	0.056548	0.0625	0.0505953	0.0143763	0.044199	0.038674	0.033149	0.038674	0.030387	0.03869	0.056548	0.03869	0.03869	0.03869	0.0396391	0.0069912	0.143646	0.140884	0.157459	0.160221	0.129834	0.146409	0.0125076
	1.56251	0.140608	0.260711	0.741123	1.09601	1.76095	1.35281	1.20148	0.936243	0.58836	0.104167	0.10119	0.35119	0.119048	0.168899	0.121778	0.029762	0.047619	0.050595	0.059524	0.046875	0.0124799	0.038674	0.041436	0.035912	0.041436	0.024862	0.035714	0.044643	0.035714	0.035714	0.035714	0.0369819	0.00533021	0.135359	0.140884	0.160221	0.160221	0.127072	0.144751	0.0149529
	1.56945	0.13182	0.251923	0.79678	1.12352	1.66465	1.31154	1.23358	0.930546	0.567086	0.104167	0.110119	0.369048	0.116071	0.174851	0.129556	0.029762	0.053571	0.047619	0.059524	0.047619	0.0128586	0.044199	0.041436	0.033149	0.041436	0.030387	0.03869	0.047619	0.03869	0.032738	0.041667	0.0390011	0.00545813	0.146409	0.143646	0.160221	0.151934	0.129834	0.146409	0.0112212
	1.5764	0.137679	0.243135	0.829003	1.16938	1.53166	1.2932	1.07767	0.897389	0.528414	0.107143	0.092262	0.375	0.125	0.174851	0.134102	0.032738	0.053571	0.050595	0.059524	0.049107	0.0115268	0.041436	0.041436	0.033149	0.044199	0.033149	0.03869	0.0625	0.032738	0.03869	0.041667	0.0407654	0.00866005	0.135359	0.140884	0.157459	0.154696	0.129834	0.143646	0.0120413
	1.58334	0.13182	0.260711	0.755769	1.07767	1.57752	1.28861	1.19231	0.897773	0.53954	0.104167	0.10119	0.375	0.113095	0.173363	0.13452	0.026786	0.047619	0.047619	0.056548	0.044643	0.0126269	0.041436	0.041436	0.035912	0.038674	0.027624	0.03869	0.047619	0.032738	0.032738	0.041667	0.0378534	0.00575131	0.140884	0.146409	0.151934	0.151934	0.127072	0.143647	0.0103361
	1.59028	0.158184	0.254852	0.84072	1.16021	1.65089	1.229	1.10059	0.913493	0.539872	0.110119	0.092262	0.372024	0.136905	0.177828	0.130758	0.02381	0.059524	0.056548	0.059524	0.0498515	0.0174176	0.044199	0.038674	0.033149	0.041436	0.030387	0.032738	0.047619	0.03869	0.032738	0.03869	0.037832	0.0055852	0.143646	0.138122	0.160221	0.151934	0.124309	0.143646	0.0136735
	1.59723	0.13475	0.240206	0.761628	1.31613	1.58669	1.25193	1.28403	0.939336	0.569398	0.110119	0.098214	0.360119	0.122024	0.172619	0.125377	0.032738	0.065476	0.059524	0.0625	0.0550595	0.0150781	0.038674	0.038674	0.030387	0.041436	0.030387	0.03869	0.050595	0.03869	0.03869	0.032738	0.0378961	0.00592802	0.138122	0.140884	0.157459	0.157459	0.132597	0.145304	0.0114899
	1.60417	0.169902	0.254852	0.829003	1.1969	1.58669	1.24275	1.22441	0.929215	0.537081	0.116071	0.10119	0.404762	0.127976	0.1875	0.145255	0.029762	0.053571	0.053571	0.065476	0.050595	0.0149797	0.041436	0.038674	0.030387	0.038674	0.033149	0.044643	0.047619	0.041667	0.035714	0.03869	0.0390653	0.00514953	0.140884	0.146409	0.160221	0.160221	0.132597	0.148066	0.0121357
	1.61112	0.17576	0.248994	0.916883	1.22441	1.64172	1.28403	1.10059	0.94177	0.544596	0.10119	0.098214	0.360119	0.133929	0.173363	0.125551	0.026786	0.056548	0.056548	0.068452	0.0520835	0.0177741	0.035912	0.035912	0.038674	0.041436	0.024862	0.03869	0.044643	0.041667	0.035714	0.035714	0.0373224	0.00534893	0.140884	0.143646	0.165746	0.154696	0.132597	0.147514	0.0128979
	1.61806	0.161114	0.272428	0.790921	1.12352	1.54083	1.25193	1.16021	0.900136	0.517025	0.110119	0.125	0.377976	0.130952	0.186012	0.128276	0.032738	0.053571	0.047619	0.065476	0.049851	0.0136115	0.044199	0.038674	0.033149	0.038674	0.030387	0.03869	0.044643	0.035714	0.035714	0.032738	0.0372582	0.00469124	0.140884	0.138122	0.160221	0.151934	0.132597	0.144752	0.0111527
	1.62501	0.248994	0.298793	0.808497	1.16021	1.57293	1.1969	1.17855	0.923554	0.49599	0.104167	0.10119	0.392857	0.133929	0.183036	0.14066	0.032738	0.056548	0.059524	0.068452	0.0543155	0.0152484	0.041436	0.035912	0.038674	0.041436	0.027624	0.041667	0.047619	0.03869	0.032738	0.03869	0.0384486	0.0054639	0.140884	0.138122	0.162983	0.154696	0.132597	0.145856	0.012568
	1.63195	0.193336	0.31051	0.846579	1.09142	1.67841	1.28861	1.10518	0.930578	0.52897	0.110119	0.104167	0.410714	0.119048	0.186012	0.149926	0.029762	0.065476	0.053571	0.068452	0.0543152	0.0175862	0.044199	0.035912	0.035912	0.046961	0.027624	0.035714	0.053571	0.035714	0.041667	0.044643	0.0401917	0.00743532	0.140884	0.143646	0.165746	0.154696	0.132597	0.147514	0.0128979
	1.6389	0.193336	0.284146	0.913954	1.01346	1.66465	1.26568	1.05932	0.913508	0.521894	0.113095	0.110119	0.372024	0.130952	0.181548	0.127317	0.026786	0.0625	0.053571	0.065476	0.0520833	0.0176072	0.046961	0.038674	0.035912	0.038674	0.030387	0.035714	0.047619	0.044643	0.03869	0.03869	0.0395964	0.00538386	0.146409	0.146409	0.160221	0.154696	0.135359	0.148619	0.00944897
	1.64584	0.181619	0.298793	0.843649	1.09601	1.55	1.24734	1.05932	0.896677	0.497924	0.104167	0.104167	0.360119	0.127976	0.174107	0.124515	0.032738	0.053571	0.059524	0.0625	0.0520832	0.0134205	0.041436	0.038674	0.033149	0.046961	0.030387	0.03869	0.050595	0.03869	0.03869	0.035714	0.0392986	0.00598586	0.138122	0.146409	0.165746	0.154696	0.132597	0.147514	0.0131903
	1.65278	0.207983	0.292934	0.820215	1.14187	1.67841	1.18772	0.976777	0.900844	0.517506	0.113095	0.130952	0.401786	0.136905	0.195684	0.137773	0.02381	0.050595	0.050595	0.071429	0.0491073	0.0195161	0.041436	0.041436	0.030387	0.041436	0.027624	0.035714	0.047619	0.041667	0.035714	0.035714	0.0378747	0.00598637	0.140884	0.143646	0.162983	0.157459	0.135359	0.148066	0.0116547
	1.65973	0.228488	0.272428	0.937388	1.07308	1.5821	1.26568	1.07767	0.919548	0.500668	0.110119	0.125	0.389881	0.139881	0.19122	0.132997	0.026786	0.056548	0.065476	0.0625	0.0528275	0.0177533	0.041436	0.038674	0.035912	0.044199	0.030387	0.03869	0.053571	0.035714	0.032738	0.032738	0.0384059	0.00678964	0.146409	0.140884	0.171271	0.157459	0.129834	0.149171	0.0158692
	1.66667	0.281216	0.298793	0.940318	1.03181	1.62796	1.29778	1.18314	0.951574	0.502171	0.119048	0.10119	0.440476	0.127976	0.197173	0.162584	0.032738	0.056548	0.068452	0.065476	0.0558035	0.0161876	0.044199	0.041436	0.030387	0.035912	0.024862	0.041667	0.053571	0.03869	0.03869	0.035714	0.0385128	0.00777896	0.143646	0.140884	0.168508	0.154696	0.132597	0.148066	0.0138946
	1.67362	0.254852	0.284146	0.93153	1.07767	1.65089	1.20607	1.10977	0.930703	0.503814	0.116071	0.110119	0.39881	0.145833	0.192708	0.138287	0.029762	0.059524	0.059524	0.0625	0.0528275	0.0154409	0.041436	0.038674	0.038674	0.035912	0.027624	0.041667	0.050595	0.03869	0.032738	0.044643	0.0390653	0.00630487	0.146409	0.146409	0.171271	0.157459	0.129834	0.150276	0.0153311
	1.68056	0.295863	0.313439	0.864155	1.31154	1.57293	1.24275	1.06849	0.95274	0.493107	0.125	0.122024	0.389881	0.145833	0.195684	0.129897	0.029762	0.056548	0.065476	0.071429	0.0558037	0.0184068	0.038674	0.041436	0.038674	0.038674	0.030387	0.041667	0.044643	0.035714	0.035714	0.041667	0.038725	0.0040462	0.140884	0.146409	0.168508	0.154696	0.132597	0.148619	0.0137288
	1.68751	0.240206	0.284146	0.919812	1.1327	1.64631	1.23817	1.11435	0.939384	0.512439	0.125	0.119048	0.41369	0.14881	0.201637	0.141952	0.035714	0.068452	0.077381	0.080357	0.065476	0.0204761	0.044199	0.035912	0.027624	0.033149	0.033149	0.03869	0.041667	0.03869	0.03869	0.03869	0.037046	0.00475819	0.143646	0.146409	0.168508	0.157459	0.135359	0.150276	0.012898
	1.69445	0.336874	0.307581	0.93153	1.20148	1.61879	1.25651	1.18314	0.976558	0.490384	0.116071	0.125	0.407738	0.154762	0.200893	0.138885	0.032738	0.056548	0.056548	0.074405	0.0550598	0.0170971	0.041436	0.038674	0.038674	0.038674	0.030387	0.041667	0.050595	0.035714	0.041667	0.035714	0.0393202	0.00526705	0.146409	0.143646	0.162983	0.157459	0.132597	0.148619	0.0119456
	1.7014	0.301722	0.339803	0.952035	1.03181	1.59586	1.24734	1.1327	0.943038	0.472209	0.127976	0.125	0.482143	0.142857	0.219494	0.175273	0.035714	0.068452	0.065476	0.068452	0.0595235	0.0159349	0.044199	0.041436	0.035912	0.038674	0.024862	0.03869	0.047619	0.041667	0.03869	0.041667	0.0393416	0.00605555	0.146409	0.149171	0.174033	0.151934	0.132597	0.150829	0.0149527
	1.70834	0.269499	0.333945	0.940318	1.11894	1.50415	1.229	1.1969	0.94182	0.468445	0.122024	0.122024	0.425595	0.145833	0.203869	0.148243	0.029762	0.059524	0.0625	0.074405	0.0565478	0.0189793	0.041436	0.035912	0.033149	0.041436	0.030387	0.03869	0.044643	0.035714	0.03869	0.03869	0.0378747	0.00421754	0.138122	0.143646	0.162983	0.154696	0.138122	0.147514	0.0109801
	1.71528	0.342733	0.333945	0.916883	1.06391	1.51332	1.31154	1.11894	0.943038	0.454351	0.122024	0.125	0.428571	0.151786	0.206845	0.148422	0.032738	0.065476	0.071429	0.080357	0.0625	0.0207624	0.038674	0.041436	0.035912	0.041436	0.027624	0.035714	0.056548	0.03869	0.044643	0.03869	0.0399367	0.00740057	0.138122	0.151934	0.174033	0.157459	0.132597	0.150829	0.0164125
	1.72223	0.313439	0.278287	0.905166	1.09601	1.64172	1.22441	1.06849	0.932504	0.490818	0.119048	0.133929	0.407738	0.14881	0.202381	0.137443	0.032738	0.071429	0.0625	0.068452	0.0587798	0.0177536	0.044199	0.041436	0.030387	0.044199	0.030387	0.03869	0.056548	0.041667	0.035714	0.041667	0.0404894	0.00759554	0.140884	0.149171	0.179558	0.154696	0.129834	0.150829	0.0185927
	1.72917	0.342733	0.369097	1.01648	1.21524	1.69675	1.27027	1.09142	1.00028	0.490493	0.122024	0.122024	0.4375	0.157738	0.209821	0.152717	0.032738	0.065476	0.071429	0.080357	0.0625	0.0207624	0.041436	0.038674	0.033149	0.046961	0.038674	0.03869	0.056548	0.032738	0.041667	0.03869	0.0407227	0.00690033	0.143646	0.151934	0.171271	0.157459	0.135359	0.151934	0.0136736
	1.73612	0.336874	0.360309	0.872943	1.05474	1.66006	1.14187	1.11894	0.935104	0.467004	0.136905	0.127976	0.422619	0.16369	0.212798	0.140702	0.032738	0.068452	0.0625	0.074405	0.0595238	0.0185068	0.041436	0.041436	0.041436	0.041436	0.027624	0.03869	0.0625	0.03869	0.03869	0.03869	0.0410628	0.00858444	0.149171	0.138122	0.171271	0.160221	0.140884	0.151934	0.0138122
	1.74306	0.386673	0.377885	0.952035	1.06849	1.5821	1.27486	1.04557	0.955373	0.4421	0.122024	0.133929	0.428571	0.166667	0.212798	0.145082	0.029762	0.068452	0.080357	0.074405	0.063244	0.0228443	0.044199	0.038674	0.035912	0.041436	0.033149	0.044643	0.059524	0.032738	0.03869	0.03869	0.0407655	0.00773271	0.138122	0.151934	0.179558	0.160221	0.135359	0.153039	0.0179663
	1.75001	0.372026	0.369097	0.911024	1.00429	1.52707	1.23817	1.14645	0.938305	0.433909	0.127976	0.125	0.482143	0.160714	0.223958	0.172882	0.035714	0.068452	0.068452	0.077381	0.0624997	0.0183465	0.044199	0.041436	0.033149	0.046961	0.030387	0.041667	0.059524	0.041667	0.03869	0.032738	0.0410418	0.00841849	0.146409	0.146409	0.176796	0.154696	0.132597	0.151381	0.0162726
	1.75695	0.366167	0.325157	0.875872	1.00888	1.63255	1.27486	1.07308	0.936651	0.470027	0.127976	0.151786	0.449405	0.16369	0.223214	0.151523	0.035714	0.0625	0.080357	0.071429	0.0625	0.0192881	0.041436	0.041436	0.038674	0.030387	0.033149	0.03869	0.059524	0.041667	0.041667	0.035714	0.0402344	0.00782808	0.143646	0.146409	0.168508	0.160221	0.135359	0.150829	0.0133343
	1.7639	0.395461	0.374955	0.995975	1.05015	1.43536	1.18772	1.14187	0.940213	0.403849	0.130952	0.136905	0.464286	0.175595	0.226934	0.159467	0.026786	0.0625	0.071429	0.083333	0.061012	0.024361	0.041436	0.038674	0.035912	0.035912	0.033149	0.041667	0.059524	0.041667	0.041667	0.035714	0.0405322	0.00737293	0.143646	0.149171	0.174033	0.157459	0.138122	0.152486	0.0140041
	1.77084	0.383743	0.331015	0.861226	1.01805	1.55	1.21065	1.09601	0.921529	0.439676	0.139881	0.136905	0.571429	0.16369	0.252976	0.21264	0.035714	0.068452	0.08631	0.074405	0.0662203	0.0216503	0.046961	0.038674	0.038674	0.041436	0.035912	0.041667	0.0625	0.035714	0.044643	0.032738	0.0418919	0.00841061	0.149171	0.149171	0.168508	0.165746	0.132597	0.153039	0.014565
	1.77779	0.389602	0.374955	0.872943	1.03181	1.60962	1.21065	1.07767	0.938178	0.442664	0.133929	0.145833	0.467262	0.172619	0.229911	0.159059	0.032738	0.071429	0.068452	0.071429	0.061012	0.0189015	0.041436	0.035912	0.033149	0.035912	0.027624	0.041667	0.065476	0.041667	0.044643	0.041667	0.0409153	0.010034	0.143646	0.146409	0.171271	0.157459	0.138122	0.151381	0.0131616
	1.78473	0.424754	0.366167	0.896378	1.01346	1.52249	1.23358	1.04557	0.928914	0.415899	0.157738	0.14881	0.443452	0.172619	0.230655	0.142204	0.035714	0.065476	0.083333	0.080357	0.06622	0.0217859	0.038674	0.041436	0.033149	0.049724	0.030387	0.032738	0.059524	0.03869	0.03869	0.035714	0.0398726	0.00877677	0.140884	0.154696	0.176796	0.157459	0.138122	0.153591	0.0154549
	1.79167	0.404249	0.389602	0.905166	1.09142	1.64631	1.24734	1.07767	0.965964	0.451233	0.133929	0.142857	0.5	0.157738	0.233631	0.177851	0.03869	0.080357	0.080357	0.068452	0.066964	0.019667	0.044199	0.035912	0.033149	0.044199	0.024862	0.03869	0.059524	0.03869	0.041667	0.03869	0.0399582	0.00892665	0.140884	0.149171	0.174033	0.162983	0.135359	0.152486	0.0159169
	1.79862	0.363238	0.369097	0.949106	1.05474	1.54542	1.17397	1.14645	0.943145	0.435059	0.130952	0.142857	0.520833	0.166667	0.240327	0.187592	0.032738	0.074405	0.077381	0.092262	0.0691965	0.0255301	0.044199	0.030387	0.033149	0.041436	0.024862	0.041667	0.059524	0.041667	0.041667	0.041667	0.0400225	0.00931245	0.140884	0.146409	0.174033	0.160221	0.140884	0.152486	0.014407
	1.80556	0.389602	0.380814	0.88466	0.972192	1.60503	1.09601	1.00429	0.904657	0.424602	0.136905	0.142857	0.52381	0.172619	0.244048	0.187161	0.041667	0.077381	0.077381	0.071429	0.0669645	0.0170968	0.044199	0.038674	0.033149	0.041436	0.030387	0.044643	0.056548	0.041667	0.03869	0.035714	0.0405107	0.0072759	0.149171	0.157459	0.176796	0.160221	0.132597	0.155249	0.016155
	1.81251	0.418895	0.39839	0.940318	1.1648	1.59586	1.18314	1.11894	0.974334	0.433679	0.136905	0.160714	0.473214	0.16369	0.233631	0.160171	0.035714	0.080357	0.080357	0.080357	0.0691963	0.0223215	0.044199	0.041436	0.035912	0.033149	0.024862	0.03869	0.050595	0.03869	0.044643	0.044643	0.0396819	0.00722872	0.149171	0.149171	0.176796	0.162983	0.140884	0.155801	0.0141669
	1.81945	0.430613	0.404249	0.875872	0.985949	1.64631	1.14645	1.04098	0.932917	0.428965	0.142857	0.154762	0.488095	0.178571	0.241071	0.16535	0.035714	0.071429	0.089286	0.074405	0.0677085	0.0227151	0.041436	0.041436	0.033149	0.035912	0.027624	0.041667	0.053571	0.03869	0.03869	0.041667	0.0393842	0.00675202	0.143646	0.149171	0.176796	0.157459	0.132597	0.151934	0.0165748
	1.8264	0.448189	0.386673	0.896378	0.857546	1.42619	1.16938	1.10059	0.89785	0.378395	0.142857	0.157738	0.508929	0.178571	0.247024	0.175217	0.035714	0.080357	0.083333	0.080357	0.0699403	0.0228606	0.044199	0.035912	0.030387	0.046961	0.027624	0.041667	0.056548	0.035714	0.03869	0.035714	0.0393416	0.00842687	0.143646	0.143646	0.174033	0.160221	0.140884	0.152486	0.0142741
	1.83334	0.433542	0.39839	0.93153	1.03639	1.38491	1.20148	1.06849	0.922107	0.37412	0.133929	0.16369	0.514881	0.190476	0.250744	0.177599	0.03869	0.074405	0.083333	0.077381	0.0684522	0.0201857	0.044199	0.041436	0.038674	0.038674	0.027624	0.035714	0.056548	0.041667	0.041667	0.041667	0.040787	0.00723206	0.149171	0.154696	0.171271	0.162983	0.138122	0.155249	0.0127191
	1.84029	0.407178	0.421825	1.01941	0.990535	1.64172	1.24275	0.976777	0.957171	0.436773	0.14881	0.145833	0.556548	0.184524	0.258929	0.19919	0.03869	0.074405	0.083333	0.08631	0.0706845	0.0219213	0.044199	0.038674	0.033149	0.044199	0.030387	0.03869	0.053571	0.041667	0.044643	0.035714	0.0404893	0.00668803	0.149171	0.149171	0.171271	0.160221	0.138122	0.153591	0.0125986
	1.84723	0.427683	0.427683	0.911024	0.999707	1.3895	1.19231	1.01805	0.909423	0.363914	0.145833	0.154762	0.514881	0.175595	0.247768	0.178512	0.041667	0.071429	0.083333	0.092262	0.0721728	0.0220551	0.044199	0.038674	0.035912	0.041436	0.027624	0.03869	0.059524	0.03869	0.047619	0.044643	0.0417011	0.00834411	0.143646	0.146409	0.174033	0.160221	0.135359	0.151934	0.015256
	1.85417	0.445259	0.518493	1.03699	1.04098	1.48122	1.229	0.949263	0.957313	0.368886	0.145833	0.151786	0.47619	0.169643	0.235863	0.160537	0.03869	0.077381	0.092262	0.089286	0.0744047	0.0246626	0.044199	0.044199	0.033149	0.038674	0.033149	0.035714	0.050595	0.041667	0.03869	0.035714	0.039575	0.00560333	0.146409	0.151934	0.179558	0.160221	0.138122	0.155249	0.0157965
	1.86112	0.415966	0.465765	0.899307	1.15104	1.46746	1.21524	1.02264	0.948202	0.388594	0.139881	0.178571	0.568452	0.184524	0.267857	0.201372	0.035714	0.074405	0.089286	0.092262	0.0729168	0.0260029	0.044199	0.035912	0.033149	0.044199	0.033149	0.041667	0.065476	0.03869	0.041667	0.03869	0.0416798	0.00928348	0.149171	0.154696	0.185083	0.160221	0.135359	0.156906	0.0182614
	1.86806	0.436471	0.468694	0.872943	1.03181	1.52707	1.19231	1.14645	0.953679	0.395438	0.14881	0.166667	0.502976	0.172619	0.247768	0.170439	0.047619	0.071429	0.08631	0.089286	0.073661	0.0190377	0.038674	0.038674	0.035912	0.041436	0.033149	0.044643	0.0625	0.041667	0.044643	0.041667	0.0422965	0.00796806	0.146409	0.149171	0.179558	0.157459	0.146409	0.155801	0.0140314
	1.87501	0.395461	0.483341	0.902236	0.990535	1.55459	1.11435	1.06391	0.929203	0.394059	0.154762	0.181548	0.58631	0.1875	0.27753	0.206345	0.035714	0.065476	0.08631	0.077381	0.0662203	0.0220556	0.041436	0.041436	0.030387	0.049724	0.024862	0.041667	0.056548	0.047619	0.041667	0.041667	0.0417013	0.00901559	0.143646	0.151934	0.185083	0.162983	0.143646	0.157458	0.0173618
	1.88195	0.468694	0.477482	0.913954	1.04098	1.71968	1.21982	0.990535	0.975878	0.433334	0.145833	0.1875	0.5	0.184524	0.254464	0.164787	0.041667	0.071429	0.092262	0.08631	0.072917	0.0226007	0.038674	0.041436	0.033149	0.049724	0.038674	0.041667	0.0625	0.041667	0.044643	0.041667	0.0433801	0.00795099	0.146409	0.154696	0.176796	0.165746	0.140884	0.156906	0.014539
	1.8889	0.413037	0.483341	0.893448	0.995121	1.60045	1.18772	1.00888	0.940285	0.406968	0.151786	0.166667	0.547619	0.196429	0.265625	0.18891	0.044643	0.077381	0.10119	0.08631	0.077381	0.023933	0.041436	0.044199	0.041436	0.041436	0.035912	0.032738	0.065476	0.035714	0.044643	0.044643	0.0427633	0.00899024	0.143646	0.154696	0.18232	0.165746	0.146409	0.158563	0.0158207
	1.89584	0.427683	0.474553	0.946176	1.01346	1.39409	1.1969	0.967606	0.917209	0.354462	0.181548	0.166667	0.592262	0.178571	0.279762	0.208433	0.041667	0.077381	0.098214	0.08631	0.075893	0.024361	0.046961	0.044199	0.038674	0.033149	0.035912	0.041667	0.065476	0.03869	0.03869	0.03869	0.0422108	0.00906502	0.151934	0.157459	0.18232	0.162983	0.143646	0.159668	0.0145388
	1.90279	0.448189	0.53314	1.05163	1.04098	1.55	1.1327	0.96302	0.959951	0.373508	0.160714	0.190476	0.529762	0.175595	0.264137	0.1775	0.041667	0.083333	0.095238	0.080357	0.0751488	0.0232287	0.044199	0.038674	0.035912	0.046961	0.027624	0.035714	0.068452	0.03869	0.03869	0.044643	0.0419559	0.0108133	0.143646	0.157459	0.179558	0.165746	0.146409	0.158564	0.0146956
	1.90973	0.436471	0.524352	0.966682	1.03181	1.60045	1.15104	1.08684	0.971091	0.393905	0.14881	0.190476	0.529762	0.196429	0.266369	0.176868	0.03869	0.077381	0.095238	0.092262	0.0758928	0.0260029	0.041436	0.041436	0.035912	0.044199	0.024862	0.044643	0.068452	0.044643	0.044643	0.044643	0.0434869	0.0107589	0.154696	0.151934	0.185083	0.157459	0.140884	0.158011	0.0163894
	1.91667	0.565362	0.495058	0.960823	0.981363	1.39409	1.15104	1.12811	0.953691	0.32282	0.151786	0.172619	0.64881	0.184524	0.289435	0.239965	0.03869	0.071429	0.095238	0.092262	0.0744048	0.0260596	0.041436	0.044199	0.041436	0.041436	0.033149	0.041667	0.0625	0.03869	0.041667	0.041667	0.0427847	0.00752412	0.146409	0.154696	0.179558	0.168508	0.149171	0.159668	0.0140042
	1.92362	0.477482	0.568292	0.987187	0.885061	1.49039	1.16938	0.985949	0.937677	0.345193	0.16369	0.175595	0.613095	0.199405	0.287946	0.217274	0.041667	0.083333	0.095238	0.080357	0.0751488	0.0232287	0.044199	0.041436	0.033149	0.038674	0.030387	0.03869	0.0625	0.047619	0.050595	0.044643	0.0431892	0.0091828	0.149171	0.157459	0.18232	0.165746	0.143646	0.159668	0.0151808
	1.93056	0.4892	0.582938	0.949106	1.00888	1.53625	1.17855	1.07767	0.974655	0.355552	0.181548	0.178571	0.610119	0.184524	0.28869	0.214299	0.041667	0.080357	0.107143	0.10119	0.0825893	0.0296	0.044199	0.044199	0.035912	0.044199	0.033149	0.041667	0.074405	0.044643	0.044643	0.041667	0.0448683	0.0111151	0.151934	0.168508	0.185083	0.165746	0.143646	0.162983	0.0159888
	1.93751	0.471623	0.53314	0.925671	1.04098	1.54083	1.16021	1.13728	0.972819	0.373315	0.181548	0.1875	0.633929	0.196429	0.299851	0.222802	0.050595	0.080357	0.092262	0.092262	0.078869	0.019667	0.049724	0.041436	0.038674	0.049724	0.024862	0.041667	0.068452	0.047619	0.044643	0.047619	0.045442	0.0109336	0.154696	0.154696	0.187845	0.168508	0.143646	0.161878	0.0169839
	1.94445	0.454047	0.524352	0.905166	1.05015	1.34364	1.11894	1.01346	0.91568	0.321056	0.16369	0.214286	0.60119	0.193452	0.293154	0.206404	0.041667	0.068452	0.107143	0.092262	0.077381	0.0286498	0.044199	0.041436	0.038674	0.041436	0.030387	0.041667	0.065476	0.03869	0.044643	0.047619	0.0434227	0.0090179	0.146409	0.157459	0.185083	0.162983	0.149171	0.160221	0.0153806
	1.9514	0.500917	0.536069	0.881731	0.958434	1.39409	1.229	1.05015	0.935769	0.332017	0.160714	0.193452	0.58631	0.208333	0.287202	0.200395	0.041667	0.071429	0.104167	0.092262	0.0773812	0.0273852	0.044199	0.038674	0.033149	0.035912	0.030387	0.035714	0.071429	0.047619	0.050595	0.03869	0.0426368	0.0119447	0.151934	0.162983	0.185083	0.168508	0.143646	0.162431	0.0159171
	1.95834	0.495058	0.606373	0.960823	0.935505	1.57293	1.11435	0.972192	0.951034	0.351407	0.160714	0.193452	0.553571	0.214286	0.280506	0.183374	0.050595	0.08631	0.10119	0.095238	0.0833332	0.022666	0.046961	0.038674	0.030387	0.044199	0.030387	0.041667	0.068452	0.044643	0.050595	0.044643	0.0440608	0.0108291	0.151934	0.160221	0.185083	0.165746	0.146409	0.161879	0.0149529
	1.96529	0.480412	0.632737	0.9286	1.04098	1.45829	1.14187	1.09601	0.968413	0.327622	0.157738	0.190476	0.535714	0.199405	0.270833	0.177493	0.041667	0.074405	0.104167	0.113095	0.0833335	0.0323295	0.044199	0.041436	0.038674	0.044199	0.033149	0.03869	0.068452	0.044643	0.050595	0.03869	0.0442727	0.00971951	0.146409	0.165746	0.18232	0.165746	0.154696	0.162983	0.0135329
	1.97223	0.500917	0.632737	0.97254	0.953848	1.42619	1.1327	1.08684	0.957966	0.311252	0.166667	0.199405	0.577381	0.193452	0.284226	0.195954	0.041667	0.095238	0.107143	0.089286	0.0833335	0.0287526	0.038674	0.038674	0.030387	0.041436	0.024862	0.044643	0.071429	0.041667	0.047619	0.03869	0.0418081	0.0123213	0.149171	0.160221	0.18232	0.168508	0.149171	0.161878	0.0140313
	1.97918	0.474553	0.588797	0.922742	1.00429	1.47663	1.14645	1.04557	0.95129	0.33795	0.166667	0.208333	0.630952	0.202381	0.302083	0.220017	0.053571	0.080357	0.092262	0.092262	0.079613	0.0182459	0.038674	0.041436	0.035912	0.044199	0.030387	0.03869	0.077381	0.047619	0.047619	0.044643	0.044656	0.0126951	0.149171	0.160221	0.19337	0.171271	0.146409	0.164088	0.0190987
	1.98612	0.468694	0.623949	1.05456	0.995121	1.45829	1.11435	1.05474	0.9671	0.327929	0.160714	0.199405	0.619048	0.199405	0.294643	0.217038	0.053571	0.08631	0.10119	0.08631	0.0818453	0.0201124	0.041436	0.038674	0.033149	0.046961	0.033149	0.03869	0.074405	0.047619	0.050595	0.03869	0.0443368	0.01209	0.151934	0.157459	0.190608	0.168508	0.157459	0.165194	0.01543
	1.99307	0.509705	0.615161	1.00769	1.02722	1.51332	1.15104	1.00429	0.975489	0.334517	0.1875	0.238095	0.571429	0.205357	0.300595	0.181767	0.047619	0.077381	0.098214	0.092262	0.078869	0.0226007	0.044199	0.044199	0.035912	0.044199	0.024862	0.044643	0.077381	0.044643	0.047619	0.047619	0.0455276	0.0131224	0.151934	0.162983	0.185083	0.171271	0.151934	0.164641	0.0140314
	2.00001	0.477482	0.717688	0.97254	0.958434	1.43994	1.20607	1.01805	0.970029	0.312319	0.178571	0.223214	0.64881	0.1875	0.309524	0.227012	0.047619	0.092262	0.089286	0.095238	0.0811012	0.0224534	0.046961	0.044199	0.044199	0.044199	0.033149	0.044643	0.074405	0.044643	0.050595	0.041667	0.046866	0.0106391	0.154696	0.162983	0.187845	0.171271	0.151934	0.165746	0.0144862
	2.00695	0.509705	0.66496	0.969611	0.96302	1.64172	1.1648	0.981363	0.985025	0.363472	0.181548	0.193452	0.595238	0.1875	0.289435	0.203927	0.050595	0.083333	0.095238	0.095238	0.081101	0.0210975	0.049724	0.038674	0.038674	0.044199	0.033149	0.041667	0.0625	0.041667	0.053571	0.047619	0.0451444	0.00851157	0.149171	0.162983	0.198895	0.174033	0.162983	0.169613	0.0185927
	2.0139	0.518493	0.685465	0.949106	0.889647	1.46746	1.15562	1.04098	0.95811	0.310291	0.208333	0.205357	0.651786	0.21131	0.319196	0.22174	0.053571	0.092262	0.098214	0.092262	0.0840772	0.0205301	0.044199	0.044199	0.038674	0.046961	0.033149	0.041667	0.071429	0.044643	0.050595	0.044643	0.0460159	0.0100909	0.146409	0.162983	0.19337	0.171271	0.151934	0.165193	0.018469
	2.02084	0.527281	0.667889	0.954964	1.08684	1.49039	1.14187	0.940091	0.97276	0.316842	0.184524	0.205357	0.60119	0.217262	0.302083	0.199863	0.050595	0.095238	0.119048	0.095238	0.0900297	0.0285856	0.044199	0.041436	0.035912	0.044199	0.030387	0.044643	0.065476	0.044643	0.044643	0.03869	0.0434228	0.00909644	0.149171	0.165746	0.190608	0.179558	0.154696	0.167956	0.0171851
	2.02779	0.468694	0.705971	0.966682	0.944677	1.41243	1.14645	1.01805	0.951851	0.302367	0.205357	0.205357	0.607143	0.208333	0.306547	0.200402	0.053571	0.080357	0.098214	0.104167	0.0840772	0.022715	0.049724	0.041436	0.038674	0.046961	0.033149	0.047619	0.065476	0.044643	0.044643	0.03869	0.0451015	0.00872685	0.151934	0.162983	0.190608	0.168508	0.157459	0.166298	0.0149273
	2.03473	0.509705	0.720617	1.08678	0.930919	1.45829	1.10518	1.02722	0.976959	0.302452	0.181548	0.208333	0.613095	0.214286	0.304315	0.206345	0.053571	0.10119	0.116071	0.098214	0.0922615	0.0269506	0.046961	0.041436	0.038674	0.049724	0.030387	0.041667	0.0625	0.044643	0.050595	0.047619	0.0454206	0.00847416	0.149171	0.162983	0.190608	0.174033	0.162983	0.167956	0.0154303
	2.04168	0.477482	0.723547	0.88759	0.990535	1.34364	1.11894	0.944677	0.92663	0.276825	0.190476	0.229167	0.6875	0.22619	0.333333	0.236765	0.056548	0.080357	0.116071	0.098214	0.0877975	0.0254282	0.046961	0.046961	0.038674	0.055249	0.033149	0.041667	0.065476	0.044643	0.050595	0.044643	0.0468018	0.00896082	0.154696	0.168508	0.19337	0.176796	0.162983	0.171271	0.0147474
	2.04862	0.541928	0.741123	0.934459	0.995121	1.55	1.11435	0.981363	0.979764	0.314703	0.214286	0.247024	0.690476	0.1875	0.334821	0.238349	0.050595	0.089286	0.122024	0.098214	0.0900297	0.0297	0.052486	0.041436	0.041436	0.041436	0.035912	0.041667	0.065476	0.041667	0.053571	0.03869	0.0453777	0.00900663	0.157459	0.174033	0.201657	0.176796	0.157459	0.173481	0.0181562
	2.05557	0.492129	0.703041	0.934459	1.00429	1.37116	1.05015	0.935505	0.927248	0.276229	0.202381	0.22619	0.627976	0.21131	0.316964	0.207574	0.056548	0.08631	0.104167	0.10119	0.0870537	0.0217857	0.046961	0.049724	0.038674	0.052486	0.035912	0.035714	0.0625	0.041667	0.053571	0.03869	0.0455899	0.00893308	0.157459	0.176796	0.190608	0.176796	0.157459	0.171824	0.014274
	2.06251	0.448189	0.773345	0.97254	0.898819	1.25193	1.10977	1.05474	0.929903	0.261717	0.223214	0.244048	0.622024	0.21131	0.325149	0.198379	0.053571	0.080357	0.113095	0.098214	0.0863093	0.0256022	0.052486	0.044199	0.035912	0.044199	0.033149	0.035714	0.074405	0.053571	0.047619	0.041667	0.0462921	0.0120461	0.154696	0.171271	0.19337	0.176796	0.168508	0.172928	0.0140314
	2.06945	0.536069	0.787992	1.01648	0.912576	1.34823	1.11894	0.926334	0.949517	0.255307	0.1875	0.229167	0.738095	0.220238	0.34375	0.263506	0.050595	0.098214	0.116071	0.092262	0.0892855	0.0277068	0.046961	0.044199	0.035912	0.049724	0.038674	0.035714	0.080357	0.047619	0.053571	0.041667	0.0474398	0.0129857	0.154696	0.171271	0.201657	0.176796	0.165746	0.174033	0.017471
	2.0764	0.512634	0.714759	0.925671	0.999707	1.48122	1.16938	0.912576	0.959421	0.311124	0.190476	0.247024	0.717262	0.199405	0.338542	0.253697	0.053571	0.080357	0.119048	0.092262	0.0863095	0.0271691	0.044199	0.049724	0.035912	0.044199	0.038674	0.044643	0.068452	0.044643	0.053571	0.047619	0.0471636	0.00900599	0.154696	0.174033	0.201657	0.179558	0.160221	0.174033	0.0184276
	2.08334	0.565362	0.820215	0.911024	0.958434	1.55459	1.1327	0.848375	0.970099	0.308973	0.220238	0.217262	0.642857	0.202381	0.320684	0.214924	0.053571	0.089286	0.104167	0.104167	0.0877978	0.0238718	0.044199	0.046961	0.041436	0.055249	0.035912	0.041667	0.0625	0.047619	0.050595	0.041667	0.0467805	0.00774419	0.160221	0.174033	0.196133	0.179558	0.168508	0.175691	0.0134768
	2.09029	0.512634	0.761628	0.995975	0.930919	1.48122	1.17855	0.990535	0.97878	0.305375	0.223214	0.25	0.675595	0.229167	0.344494	0.221033	0.059524	0.08631	0.113095	0.113095	0.093006	0.0256451	0.052486	0.049724	0.044199	0.055249	0.038674	0.03869	0.077381	0.047619	0.059524	0.047619	0.0511165	0.0113674	0.157459	0.174033	0.201657	0.185083	0.176796	0.179006	0.0161546
	2.09723	0.536069	0.738193	0.905166	0.953848	1.2932	1.08684	0.972192	0.9265	0.241992	0.208333	0.217262	0.729167	0.217262	0.343006	0.257475	0.059524	0.080357	0.127976	0.092262	0.0900298	0.0286883	0.049724	0.049724	0.046961	0.052486	0.035912	0.035714	0.0625	0.044643	0.047619	0.044643	0.0469926	0.007796	0.157459	0.171271	0.201657	0.185083	0.154696	0.174033	0.0196305
	2.10418	0.4892	0.773345	1.00476	0.967606	1.37116	1.1969	0.862132	0.952157	0.28661	0.232143	0.255952	0.675595	0.208333	0.343006	0.222577	0.047619	0.083333	0.125	0.095238	0.0877975	0.0320085	0.046961	0.046961	0.038674	0.041436	0.035912	0.047619	0.071429	0.047619	0.050595	0.047619	0.0474825	0.00961335	0.157459	0.176796	0.196133	0.190608	0.165746	0.177348	0.0162726
	2.11112	0.518493	0.808497	1.07214	0.912576	1.27944	1.14187	0.972192	0.957886	0.247636	0.220238	0.244048	0.723214	0.214286	0.350446	0.248844	0.065476	0.098214	0.10119	0.122024	0.096726	0.0233716	0.052486	0.049724	0.044199	0.052486	0.035912	0.044643	0.071429	0.047619	0.053571	0.050595	0.0502664	0.0091319	0.154696	0.18232	0.196133	0.187845	0.157459	0.175691	0.0185926
	2.11807	0.538998	0.787992	1.03113	0.880475	1.32071	1.07767	0.898819	0.933684	0.245312	0.223214	0.244048	0.729167	0.217262	0.353423	0.250759	0.059524	0.098214	0.113095	0.107143	0.094494	0.0241021	0.049724	0.049724	0.041436	0.055249	0.035912	0.047619	0.071429	0.044643	0.050595	0.041667	0.0487998	0.00970953	0.157459	0.18232	0.198895	0.185083	0.160221	0.176796	0.0175799
	2.12501	0.559504	0.805568	0.902236	0.857546	1.55917	1.05015	1.00429	0.962639	0.307444	0.214286	0.235119	0.684524	0.205357	0.334821	0.233468	0.053571	0.08631	0.113095	0.107143	0.0900297	0.0268821	0.052486	0.052486	0.041436	0.052486	0.035912	0.041667	0.065476	0.050595	0.050595	0.044643	0.0487782	0.00825818	0.157459	0.18232	0.198895	0.185083	0.168508	0.178453	0.0159408
	2.13195	0.497988	0.79678	0.995975	0.885061	1.46746	1.05474	0.921748	0.945678	0.292553	0.220238	0.241071	0.657738	0.229167	0.337054	0.21396	0.056548	0.095238	0.122024	0.116071	0.0974702	0.0296	0.055249	0.052486	0.044199	0.052486	0.035912	0.03869	0.080357	0.047619	0.053571	0.03869	0.0499259	0.0127705	0.154696	0.185083	0.201657	0.185083	0.168508	0.179005	0.0179451
	2.1389	0.515564	0.846579	1.05163	0.880475	1.37116	1.01346	0.944677	0.946221	0.25688	0.22619	0.238095	0.705357	0.22619	0.348958	0.237666	0.056548	0.10119	0.130952	0.110119	0.0997022	0.0313558	0.049724	0.049724	0.041436	0.055249	0.038674	0.041667	0.080357	0.047619	0.047619	0.044643	0.0496712	0.0118287	0.160221	0.176796	0.196133	0.187845	0.165746	0.177348	0.0149274
	2.14584	0.477482	0.823144	0.946176	0.889647	1.4537	1.10518	0.930919	0.946607	0.294704	0.241071	0.270833	0.747024	0.223214	0.370536	0.25176	0.065476	0.104167	0.127976	0.113095	0.102678	0.0266753	0.049724	0.046961	0.041436	0.052486	0.041436	0.047619	0.071429	0.047619	0.050595	0.044643	0.0493948	0.00855119	0.157459	0.185083	0.201657	0.196133	0.168508	0.181768	0.018572
	2.15279	0.536069	0.826073	0.937388	0.921748	1.48122	1.09142	0.921748	0.959381	0.285782	0.229167	0.270833	0.720238	0.220238	0.360119	0.24109	0.068452	0.098214	0.119048	0.113095	0.0997022	0.022601	0.052486	0.052486	0.049724	0.055249	0.038674	0.047619	0.068452	0.050595	0.050595	0.047619	0.0513499	0.00747267	0.157459	0.185083	0.196133	0.187845	0.165746	0.178453	0.0161784
	2.15973	0.53314	0.826073	0.998904	0.903405	1.39867	1.07308	0.999707	0.961854	0.261927	0.244048	0.267857	0.747024	0.247024	0.376488	0.247251	0.068452	0.089286	0.110119	0.110119	0.094494	0.0199465	0.049724	0.046961	0.041436	0.055249	0.041436	0.047619	0.080357	0.056548	0.056548	0.050595	0.0526473	0.0111892	0.165746	0.18232	0.198895	0.187845	0.168508	0.180663	0.0137568
	2.16668	0.474553	0.782133	0.97547	0.885061	1.4858	1.05932	1.02722	0.955652	0.306559	0.217262	0.25	0.639881	0.252976	0.34003	0.200555	0.068452	0.10119	0.127976	0.113095	0.102678	0.0253123	0.046961	0.052486	0.041436	0.055249	0.041436	0.041667	0.068452	0.053571	0.059524	0.03869	0.0499472	0.00960853	0.160221	0.187845	0.201657	0.190608	0.179558	0.183978	0.0154547
	2.17362	0.562433	0.84072	0.969611	1.06849	1.39409	1.11435	0.930919	0.982945	0.256114	0.247024	0.247024	0.764881	0.235119	0.373512	0.260973	0.056548	0.10119	0.110119	0.119048	0.0967262	0.0277599	0.052486	0.046961	0.041436	0.055249	0.041436	0.047619	0.080357	0.056548	0.053571	0.041667	0.051733	0.0116041	0.162983	0.185083	0.201657	0.187845	0.165746	0.180663	0.0161784
	2.18057	0.474553	0.782133	0.88759	0.917162	1.56835	1.08225	0.921748	0.947683	0.331614	0.267857	0.258929	0.845238	0.232143	0.401042	0.296519	0.065476	0.089286	0.136905	0.122024	0.103423	0.0321811	0.055249	0.052486	0.038674	0.046961	0.041436	0.044643	0.077381	0.050595	0.053571	0.044643	0.0505639	0.0108609	0.165746	0.18232	0.196133	0.19337	0.174033	0.18232	0.0128089
	2.18751	0.518493	0.93153	1.0282	0.958434	1.41701	1.02722	0.985949	0.980977	0.261842	0.261905	0.247024	0.821429	0.214286	0.386161	0.29086	0.065476	0.104167	0.119048	0.116071	0.10119	0.0246624	0.052486	0.052486	0.038674	0.049724	0.035912	0.044643	0.080357	0.053571	0.050595	0.047619	0.0506067	0.0120394	0.162983	0.190608	0.196133	0.190608	0.171271	0.182321	0.0143543
	2.19445	0.588797	0.952035	1.01648	0.921748	1.40326	1.1327	0.917162	0.990311	0.246378	0.276786	0.247024	0.705357	0.217262	0.361607	0.230451	0.065476	0.110119	0.125	0.119048	0.104911	0.0269918	0.046961	0.049724	0.038674	0.049724	0.041436	0.044643	0.080357	0.056548	0.053571	0.047619	0.0509257	0.0116141	0.162983	0.187845	0.201657	0.19337	0.174033	0.183978	0.0154548
	2.2014	0.550716	0.855367	0.998904	0.953848	1.46287	1.08225	0.866718	0.96724	0.275734	0.279762	0.261905	0.77381	0.217262	0.383185	0.26174	0.065476	0.098214	0.125	0.125	0.103423	0.0282739	0.052486	0.046961	0.049724	0.058011	0.041436	0.047619	0.071429	0.053571	0.056548	0.044643	0.0522428	0.00851081	0.160221	0.18232	0.20442	0.19337	0.174033	0.182873	0.0170736
	2.20834	0.483341	0.902236	0.978399	0.930919	1.43536	1.01805	0.889647	0.948279	0.278402	0.27381	0.276786	0.872024	0.214286	0.409226	0.309872	0.071429	0.098214	0.130952	0.119048	0.104911	0.0261016	0.049724	0.046961	0.049724	0.046961	0.038674	0.041667	0.080357	0.056548	0.059524	0.041667	0.0511807	0.0121425	0.160221	0.18232	0.20442	0.19337	0.171271	0.18232	0.0174711
	2.21529	0.521422	0.870014	0.952035	0.930919	1.37116	1.08225	0.96302	0.955831	0.25339	0.297619	0.267857	0.827381	0.276786	0.417411	0.273598	0.0625	0.107143	0.113095	0.127976	0.102679	0.0281822	0.049724	0.044199	0.041436	0.052486	0.041436	0.044643	0.083333	0.053571	0.065476	0.047619	0.0523923	0.0130259	0.160221	0.185083	0.198895	0.201657	0.176796	0.18453	0.0169612
	2.22223	0.524352	0.919812	0.981328	0.912576	1.31154	1.08684	0.912576	0.94986	0.236399	0.247024	0.276786	0.794643	0.258929	0.394345	0.267145	0.071429	0.10119	0.133929	0.136905	0.110863	0.0308698	0.046961	0.046961	0.049724	0.058011	0.044199	0.044643	0.080357	0.056548	0.056548	0.050595	0.0534547	0.0107154	0.160221	0.187845	0.196133	0.19337	0.18232	0.183978	0.0143008
	2.22918	0.57708	0.878802	1.06335	0.885061	1.34823	1.03181	0.958434	0.963252	0.232853	0.267857	0.270833	0.785714	0.252976	0.394345	0.26103	0.071429	0.113095	0.113095	0.127976	0.106399	0.0243457	0.055249	0.049724	0.044199	0.055249	0.038674	0.03869	0.083333	0.059524	0.056548	0.047619	0.0528809	0.0129631	0.157459	0.190608	0.198895	0.198895	0.185083	0.186188	0.0170957
	2.23612	0.509705	0.984258	0.916883	0.87589	1.4537	1.07767	0.944677	0.966111	0.279836	0.258929	0.300595	0.782738	0.229167	0.392857	0.261566	0.0625	0.095238	0.130952	0.116071	0.10119	0.0296623	0.058011	0.049724	0.041436	0.052486	0.041436	0.047619	0.074405	0.059524	0.056548	0.053571	0.053476	0.00968331	0.157459	0.190608	0.201657	0.207182	0.171271	0.185635	0.0208921
	2.24307	0.506776	0.93153	0.88759	0.917162	1.33906	1.02264	0.889647	0.927771	0.244467	0.276786	0.309524	0.830357	0.252976	0.417411	0.276272	0.068452	0.10119	0.142857	0.127976	0.110119	0.0326931	0.052486	0.052486	0.049724	0.055249	0.038674	0.041667	0.08631	0.050595	0.0625	0.047619	0.053731	0.0132463	0.162983	0.19337	0.196133	0.198895	0.187845	0.187845	0.0144865
	2.25001	0.550716	0.946176	0.966682	0.90799	1.41701	1.04557	0.958434	0.970368	0.253603	0.267857	0.306548	0.75	0.270833	0.39881	0.234786	0.080357	0.092262	0.133929	0.127976	0.108631	0.0263412	0.055249	0.049724	0.044199	0.049724	0.046961	0.041667	0.077381	0.056548	0.0625	0.047619	0.0531572	0.0105138	0.162983	0.187845	0.201657	0.198895	0.176796	0.185635	0.0160363
	2.25696	0.536069	0.943247	1.00183	0.90799	1.37116	1.10518	0.972192	0.97681	0.249249	0.309524	0.318452	0.6875	0.238095	0.388393	0.202622	0.068452	0.113095	0.125	0.139881	0.111607	0.0307861	0.052486	0.052486	0.055249	0.052486	0.052486	0.03869	0.074405	0.056548	0.059524	0.050595	0.0544955	0.00886713	0.151934	0.190608	0.212707	0.196133	0.174033	0.185083	0.0231121
	2.2639	0.556574	0.957894	0.978399	0.87589	1.23817	1.04557	0.811688	0.923454	0.211154	0.28869	0.255952	0.794643	0.238095	0.394345	0.267686	0.068452	0.095238	0.142857	0.142857	0.112351	0.0368836	0.055249	0.049724	0.044199	0.055249	0.038674	0.044643	0.077381	0.056548	0.065476	0.047619	0.0534762	0.0113663	0.160221	0.187845	0.198895	0.20442	0.179558	0.186188	0.0174274
	2.27084	0.477482	0.946176	1.08093	0.852961	1.34364	1.05932	0.852961	0.944781	0.266451	0.324405	0.28869	0.860119	0.25	0.430804	0.287819	0.074405	0.107143	0.14881	0.127976	0.114584	0.0317306	0.052486	0.046961	0.049724	0.052486	0.044199	0.047619	0.077381	0.0625	0.059524	0.047619	0.0540499	0.00999623	0.168508	0.187845	0.196133	0.20442	0.18232	0.187845	0.0136736
	2.27779	0.483341	0.911024	0.934459	0.903405	1.31613	1.03181	0.921748	0.928844	0.244986	0.294643	0.3125	0.732143	0.258929	0.399554	0.222842	0.0625	0.10119	0.139881	0.133929	0.109375	0.0355798	0.052486	0.052486	0.044199	0.058011	0.044199	0.041667	0.077381	0.053571	0.053571	0.050595	0.0528166	0.0100528	0.168508	0.19337	0.198895	0.196133	0.185083	0.188398	0.0122611
	2.28473	0.550716	0.978399	1.01355	0.848375	1.35281	0.940091	0.912576	0.94236	0.237329	0.321429	0.279762	0.967262	0.25	0.454613	0.343019	0.077381	0.119048	0.139881	0.127976	0.116071	0.0271688	0.052486	0.052486	0.044199	0.052486	0.041436	0.044643	0.095238	0.056548	0.059524	0.047619	0.0546665	0.0153558	0.168508	0.19337	0.201657	0.198895	0.187845	0.190055	0.0131615
	2.29168	0.556574	0.919812	0.919812	0.898819	1.32988	1.00429	0.958434	0.94109	0.225832	0.375	0.291667	0.785714	0.264881	0.429315	0.242182	0.071429	0.104167	0.142857	0.122024	0.110119	0.0302536	0.058011	0.055249	0.044199	0.055249	0.044199	0.047619	0.089286	0.053571	0.065476	0.050595	0.0563454	0.0132733	0.162983	0.196133	0.198895	0.201657	0.18232	0.188398	0.0160365
	2.29862	0.53021	0.954964	0.998904	0.898819	1.41701	1.01346	0.917162	0.961505	0.259339	0.377976	0.291667	0.821429	0.238095	0.432292	0.265748	0.080357	0.116071	0.136905	0.14881	0.120536	0.0300092	0.060773	0.052486	0.044199	0.046961	0.046961	0.053571	0.08631	0.056548	0.0625	0.053571	0.056388	0.0120616	0.162983	0.19337	0.201657	0.209945	0.18232	0.190055	0.0182615
	2.30557	0.445259	0.969611	0.998904	0.889647	1.34823	1.01805	0.839203	0.929843	0.268896	0.315476	0.270833	0.842262	0.267857	0.424107	0.27962	0.080357	0.098214	0.136905	0.139881	0.113839	0.0292997	0.052486	0.049724	0.046961	0.058011	0.038674	0.044643	0.10119	0.065476	0.065476	0.044643	0.0567284	0.0179878	0.160221	0.19337	0.212707	0.201657	0.179558	0.189503	0.0203558
	2.31251	0.48627	0.981328	0.97254	0.788759	1.33447	0.995121	0.981363	0.934265	0.255486	0.324405	0.339286	0.818452	0.241071	0.430804	0.262022	0.068452	0.107143	0.136905	0.145833	0.114583	0.0349202	0.055249	0.044199	0.046961	0.058011	0.044199	0.047619	0.08631	0.059524	0.0625	0.044643	0.0549215	0.0130205	0.162983	0.190608	0.207182	0.20442	0.190608	0.19116	0.0175149
	2.31946	0.57415	1.04285	0.946176	0.953848	1.36199	1.01346	0.871304	0.966253	0.233815	0.360119	0.28869	0.842262	0.27381	0.44122	0.270002	0.077381	0.122024	0.154762	0.133929	0.122024	0.032693	0.060773	0.049724	0.041436	0.055249	0.046961	0.041667	0.089286	0.0625	0.0625	0.047619	0.0557715	0.0142367	0.171271	0.196133	0.201657	0.19337	0.185083	0.189503	0.0118171
	2.3264	0.547786	0.922742	0.952035	0.921748	1.26568	1.00429	0.917162	0.933064	0.210157	0.3125	0.282738	0.883929	0.258929	0.434524	0.300404	0.074405	0.125	0.145833	0.119048	0.116071	0.0300578	0.052486	0.055249	0.044199	0.058011	0.041436	0.044643	0.095238	0.053571	0.065476	0.047619	0.0557928	0.0156434	0.168508	0.196133	0.201657	0.198895	0.187845	0.190608	0.0133915
	2.33334	0.553645	0.902236	1.04577	0.880475	1.18772	1.02264	0.816274	0.915538	0.201967	0.297619	0.333333	0.907738	0.261905	0.450149	0.30645	0.074405	0.122024	0.127976	0.145833	0.117559	0.0304966	0.058011	0.049724	0.041436	0.055249	0.044199	0.044643	0.092262	0.065476	0.0625	0.047619	0.0561119	0.0150608	0.162983	0.187845	0.198895	0.20442	0.185083	0.187845	0.0159889
	2.34029	0.515564	0.913954	1.1278	0.894233	1.229	1.03181	0.830032	0.934626	0.231669	0.386905	0.327381	0.842262	0.264881	0.455357	0.262704	0.068452	0.113095	0.133929	0.136905	0.113095	0.031591	0.055249	0.052486	0.046961	0.052486	0.044199	0.050595	0.092262	0.0625	0.065476	0.053571	0.0575785	0.0137574	0.160221	0.19337	0.198895	0.196133	0.18232	0.186188	0.0158209
	2.34723	0.536069	1.05163	1.03406	0.834617	1.27027	0.995121	0.889647	0.944487	0.227334	0.354167	0.309524	0.818452	0.267857	0.4375	0.256402	0.077381	0.122024	0.151786	0.139881	0.122768	0.0326365	0.049724	0.041436	0.046961	0.044199	0.049724	0.041667	0.10119	0.056548	0.065476	0.053571	0.0550496	0.0177838	0.171271	0.20442	0.20442	0.20442	0.185083	0.193923	0.0151807
	2.35418	0.512634	0.984258	1.06921	0.894233	1.27944	1.05932	0.898819	0.956845	0.235428	0.372024	0.330357	0.767857	0.261905	0.433036	0.227784	0.083333	0.113095	0.133929	0.16369	0.123512	0.0338903	0.055249	0.052486	0.044199	0.049724	0.046961	0.056548	0.089286	0.059524	0.0625	0.050595	0.0567072	0.0127384	0.157459	0.196133	0.209945	0.201657	0.185083	0.190055	0.020337
	2.36112	0.509705	0.995975	0.934459	0.96302	1.22441	1.08684	0.926334	0.948677	0.220211	0.324405	0.279762	0.9375	0.279762	0.455357	0.322117	0.071429	0.104167	0.14881	0.16369	0.122024	0.0421595	0.058011	0.049724	0.049724	0.058011	0.049724	0.053571	0.089286	0.065476	0.0625	0.050595	0.0586622	0.0121587	0.162983	0.190608	0.20442	0.201657	0.187845	0.189503	0.0164128
	2.36807	0.483341	0.954964	0.943247	0.935505	1.3895	1.00888	0.802517	0.931136	0.268929	0.369048	0.33631	0.779762	0.261905	0.436756	0.233023	0.083333	0.107143	0.160714	0.127976	0.119791	0.0328169	0.052486	0.049724	0.052486	0.055249	0.046961	0.050595	0.083333	0.059524	0.068452	0.047619	0.0566429	0.0113345	0.168508	0.198895	0.212707	0.198895	0.185083	0.192818	0.016735
	2.37501	0.521422	1.01062	0.9286	0.852961	1.20607	1.00429	0.811688	0.905093	0.212431	0.345238	0.33631	0.916667	0.27381	0.468006	0.30079	0.080357	0.122024	0.151786	0.14881	0.125744	0.033086	0.058011	0.055249	0.046961	0.058011	0.044199	0.047619	0.098214	0.059524	0.065476	0.047619	0.0580883	0.0156728	0.162983	0.19337	0.207182	0.209945	0.19337	0.19337	0.0186338
	2.38196	0.4892	1.01355	1.00183	0.848375	1.17855	1.00888	0.852961	0.913336	0.217983	0.354167	0.363095	0.824405	0.279762	0.455357	0.248852	0.080357	0.127976	0.166667	0.178571	0.138393	0.044311	0.060773	0.055249	0.046961	0.055249	0.049724	0.047619	0.08631	0.059524	0.068452	0.050595	0.0580456	0.0119665	0.168508	0.19337	0.207182	0.207182	0.196133	0.194475	0.0158208
	2.3889	0.536069	1.01062	0.957894	0.87589	1.27027	0.981363	0.825446	0.922508	0.22149	0.404762	0.276786	0.919643	0.261905	0.465774	0.3093	0.08631	0.130952	0.14881	0.166667	0.133185	0.034484	0.055249	0.055249	0.046961	0.055249	0.044199	0.047619	0.08631	0.068452	0.065476	0.053571	0.0578335	0.0125995	0.160221	0.207182	0.207182	0.20442	0.187845	0.19337	0.0202054
	2.39584	0.506776	0.954964	0.925671	0.793345	1.16021	1.03639	0.862132	0.891356	0.206923	0.401786	0.300595	0.934524	0.252976	0.47247	0.314223	0.089286	0.122024	0.151786	0.154762	0.129464	0.0305935	0.055249	0.046961	0.046961	0.058011	0.049724	0.050595	0.104167	0.059524	0.071429	0.053571	0.0596192	0.0172629	0.162983	0.198895	0.212707	0.212707	0.19337	0.196132	0.0203935
	2.40279	0.512634	0.916883	0.93153	0.894233	1.28403	0.912576	0.903405	0.907898	0.223075	0.428571	0.354167	0.904762	0.27381	0.490328	0.283425	0.083333	0.127976	0.175595	0.151786	0.134673	0.039362	0.060773	0.052486	0.046961	0.055249	0.049724	0.044643	0.08631	0.0625	0.065476	0.050595	0.0574717	0.0122205	0.165746	0.196133	0.218232	0.212707	0.185083	0.19558	0.0212545
	2.40973	0.521422	0.97254	0.899307	0.880475	1.31154	0.995121	0.852961	0.919053	0.233471	0.434524	0.354167	0.988095	0.232143	0.502232	0.334424	0.089286	0.119048	0.154762	0.169643	0.133185	0.0361558	0.058011	0.052486	0.055249	0.052486	0.055249	0.041667	0.098214	0.059524	0.071429	0.053571	0.0597886	0.0153846	0.157459	0.198895	0.207182	0.207182	0.196133	0.19337	0.0206719
	2.41668	0.515564	1.10729	0.9286	0.862132	1.16021	1.02722	0.894233	0.927893	0.212718	0.392857	0.315476	0.919643	0.270833	0.474702	0.30088	0.083333	0.122024	0.142857	0.166667	0.12872	0.0353301	0.058011	0.049724	0.049724	0.058011	0.055249	0.047619	0.10119	0.065476	0.065476	0.050595	0.0601075	0.0157758	0.165746	0.201657	0.21547	0.209945	0.19337	0.197238	0.0194943
	2.42362	0.559504	0.995975	0.916883	0.848375	1.26568	0.985949	0.843789	0.916594	0.212306	0.389881	0.324405	0.818452	0.261905	0.448661	0.252004	0.08631	0.127976	0.166667	0.166667	0.136905	0.0383455	0.063536	0.046961	0.046961	0.058011	0.055249	0.053571	0.10119	0.074405	0.071429	0.053571	0.0624884	0.016447	0.168508	0.20442	0.212707	0.21547	0.190608	0.198343	0.0192779
	2.43057	0.562433	0.946176	0.963752	0.903405	1.21982	1.02722	0.839203	0.923145	0.199407	0.369048	0.41369	1.00893	0.294643	0.521578	0.328591	0.095238	0.113095	0.1875	0.178571	0.143601	0.0462588	0.060773	0.052486	0.038674	0.063536	0.052486	0.056548	0.098214	0.0625	0.080357	0.053571	0.0619145	0.0165945	0.171271	0.20442	0.21547	0.21547	0.187845	0.198895	0.0191388
	2.43751	0.480412	1.13658	0.93153	0.912576	1.25193	0.976777	0.880475	0.938611	0.242511	0.39881	0.35119	0.85119	0.264881	0.466518	0.262371	0.083333	0.133929	0.157738	0.175595	0.137649	0.0400314	0.060773	0.055249	0.044199	0.060773	0.052486	0.053571	0.113095	0.074405	0.068452	0.053571	0.0636574	0.0193701	0.162983	0.198895	0.212707	0.212707	0.198895	0.197237	0.0203561
	2.44446	0.515564	0.966682	0.940318	0.807103	1.22441	0.972192	0.921748	0.90686	0.213343	0.389881	0.366071	1.02381	0.291667	0.517857	0.339886	0.08631	0.139881	0.181548	0.160714	0.142113	0.0409067	0.058011	0.055249	0.049724	0.052486	0.049724	0.047619	0.10119	0.074405	0.074405	0.053571	0.0616384	0.0169102	0.168508	0.198895	0.220994	0.212707	0.190608	0.198342	0.0204307
	2.4514	0.456977	0.969611	0.899307	0.880475	1.2932	1.00888	0.82086	0.904187	0.249699	0.425595	0.404762	0.994048	0.282738	0.526786	0.317817	0.092262	0.139881	0.184524	0.181548	0.149554	0.0432915	0.058011	0.052486	0.052486	0.055249	0.055249	0.056548	0.10119	0.080357	0.071429	0.053571	0.0636576	0.0160663	0.165746	0.20442	0.209945	0.218232	0.19337	0.198343	0.0203372
	2.45835	0.527281	1.06042	1.01355	0.87589	1.23817	0.940091	0.871304	0.932387	0.218928	0.407738	0.386905	0.764881	0.264881	0.456101	0.215281	0.089286	0.119048	0.175595	0.14881	0.133185	0.0372815	0.063536	0.049724	0.049724	0.049724	0.049724	0.047619	0.098214	0.074405	0.065476	0.047619	0.0595765	0.0164569	0.162983	0.196133	0.209945	0.21547	0.196133	0.196133	0.0203937
	2.46529	0.524352	1.01648	0.9286	0.706215	1.24275	0.995121	0.862132	0.896522	0.231274	0.392857	0.339286	0.934524	0.270833	0.484375	0.304226	0.095238	0.110119	0.181548	0.172619	0.139881	0.0435381	0.058011	0.052486	0.044199	0.055249	0.049724	0.044643	0.098214	0.065476	0.071429	0.056548	0.0595979	0.0160046	0.168508	0.196133	0.21547	0.21547	0.201657	0.199448	0.019278
	2.47223	0.451118	1.03991	0.987187	0.802517	1.28403	0.976777	0.90799	0.921362	0.254433	0.449405	0.339286	0.988095	0.294643	0.517857	0.320167	0.092262	0.127976	0.166667	0.193452	0.145089	0.0443025	0.060773	0.049724	0.049724	0.046961	0.046961	0.059524	0.098214	0.074405	0.080357	0.056548	0.0623191	0.0169719	0.168508	0.19337	0.218232	0.209945	0.187845	0.19558	0.0194748
	2.47918	0.492129	1.01941	0.849508	0.862132	1.18314	0.940091	0.903405	0.892831	0.210566	0.428571	0.330357	1.02083	0.285714	0.516369	0.341562	0.083333	0.127976	0.184524	0.178571	0.143601	0.0475183	0.052486	0.052486	0.046961	0.055249	0.049724	0.053571	0.092262	0.071429	0.071429	0.053571	0.0599168	0.0141255	0.165746	0.207182	0.21547	0.207182	0.201657	0.199447	0.0194746
	2.48612	0.518493	1.01355	0.916883	0.802517	1.23817	0.940091	0.894233	0.90342	0.217618	0.497024	0.363095	0.943452	0.297619	0.525297	0.290861	0.095238	0.145833	0.190476	0.169643	0.150298	0.040988	0.058011	0.055249	0.038674	0.055249	0.052486	0.050595	0.10119	0.071429	0.071429	0.059524	0.0613836	0.0169567	0.160221	0.19337	0.209945	0.207182	0.198895	0.193923	0.0199584
	2.49307	0.515564	0.987187	0.849508	0.825446	1.23358	0.935505	0.830032	0.882404	0.215548	0.39881	0.401786	1.03274	0.303571	0.534226	0.335457	0.092262	0.136905	0.181548	0.202381	0.153274	0.0489943	0.055249	0.049724	0.046961	0.060773	0.049724	0.056548	0.098214	0.074405	0.074405	0.053571	0.0619574	0.0159674	0.162983	0.196133	0.21547	0.201657	0.187845	0.192818	0.0194749
	2.50001	0.512634	0.995975	0.943247	0.811688	1.229	0.935505	0.843789	0.895976	0.216594	0.47619	0.380952	1.00595	0.28869	0.537946	0.321257	0.08631	0.142857	0.184524	0.199405	0.153274	0.0506535	0.055249	0.046961	0.044199	0.052486	0.058011	0.047619	0.098214	0.068452	0.071429	0.053571	0.0596191	0.0161871	0.168508	0.19337	0.212707	0.207182	0.196133	0.19558	0.0170735
	2.50696	0.497988	1.01648	0.940318	0.719972	1.17855	0.953848	0.834617	0.877397	0.220003	0.425595	0.377976	1.0625	0.276786	0.535714	0.35663	0.089286	0.154762	0.16369	0.220238	0.156994	0.053647	0.055249	0.044199	0.035912	0.049724	0.058011	0.047619	0.116071	0.074405	0.077381	0.050595	0.0609166	0.0232114	0.162983	0.198895	0.209945	0.201657	0.196133	0.193923	0.0180514
	2.5139	0.521422	1.01355	1.00769	0.807103	1.31154	0.940091	0.857546	0.922707	0.240003	0.383929	0.407738	0.952381	0.297619	0.510417	0.298417	0.08631	0.151786	0.175595	0.199405	0.153274	0.0486918	0.058011	0.046961	0.041436	0.052486	0.049724	0.053571	0.08631	0.071429	0.08631	0.053571	0.0599809	0.0159107	0.160221	0.19337	0.207182	0.201657	0.19337	0.19116	0.0182612
	2.52085	0.509705	1.12487	0.952035	0.807103	1.17855	0.912576	0.921748	0.915227	0.220164	0.470238	0.422619	0.958333	0.300595	0.537946	0.28922	0.074405	0.125	0.190476	0.196429	0.146577	0.0579848	0.052486	0.046961	0.046961	0.058011	0.046961	0.044643	0.10119	0.071429	0.071429	0.050595	0.0590666	0.0177761	0.154696	0.201657	0.209945	0.20442	0.196133	0.19337	0.0221857
	2.52779	0.527281	0.998904	0.899307	0.802517	1.15562	0.981363	0.825446	0.884349	0.197489	0.467262	0.348214	0.934524	0.3125	0.515625	0.286997	0.098214	0.145833	0.151786	0.217262	0.153274	0.0489341	0.058011	0.049724	0.035912	0.046961	0.046961	0.050595	0.10119	0.074405	0.077381	0.056548	0.0597688	0.0192523	0.162983	0.196133	0.218232	0.209945	0.196133	0.196685	0.0210745
	2.53473	0.492129	1.0282	1.0985	0.729144	1.12811	0.958434	0.788759	0.889039	0.230351	0.449405	0.372024	1.09821	0.303571	0.555804	0.366481	0.08631	0.130952	0.193452	0.208333	0.154762	0.0566256	0.052486	0.049724	0.049724	0.063536	0.049724	0.053571	0.104167	0.077381	0.074405	0.056548	0.0631266	0.0176433	0.168508	0.196133	0.218232	0.196133	0.185083	0.192818	0.0181567
	2.54168	0.512634	1.08678	0.925671	0.885061	1.14187	0.981363	0.807103	0.905783	0.207902	0.467262	0.401786	1.06845	0.291667	0.557292	0.348391	0.083333	0.14881	0.16369	0.199405	0.148809	0.0485404	0.049724	0.044199	0.046961	0.058011	0.049724	0.050595	0.107143	0.08631	0.074405	0.059524	0.0626596	0.0204802	0.162983	0.19337	0.218232	0.198895	0.190608	0.192818	0.0198628
	2.54862	0.538998	1.01648	0.902236	0.788759	1.15562	0.953848	0.917162	0.896158	0.193522	0.410714	0.395833	0.857143	0.294643	0.489583	0.250407	0.095238	0.139881	0.208333	0.1875	0.157738	0.050566	0.060773	0.046961	0.041436	0.058011	0.049724	0.053571	0.107143	0.077381	0.074405	0.056548	0.0625953	0.0192722	0.162983	0.201657	0.218232	0.198895	0.196133	0.19558	0.0201488
	2.55557	0.462835	1.03113	0.88759	0.843789	1.21982	0.967606	0.807103	0.888554	0.233164	0.494048	0.404762	0.991071	0.279762	0.542411	0.311751	0.074405	0.169643	0.217262	0.193452	0.163691	0.0626178	0.060773	0.049724	0.044199	0.049724	0.049724	0.047619	0.107143	0.068452	0.074405	0.059524	0.0611287	0.0188834	0.162983	0.19337	0.220994	0.198895	0.20442	0.196132	0.0212187
	2.56251	0.503846	1.00476	0.925671	0.852961	1.13728	0.917162	0.885061	0.889535	0.194439	0.482143	0.419643	0.96131	0.300595	0.540923	0.290199	0.092262	0.133929	0.172619	0.199405	0.149554	0.0467034	0.060773	0.046961	0.044199	0.060773	0.058011	0.059524	0.104167	0.077381	0.080357	0.0625	0.0654646	0.0176381	0.165746	0.196133	0.220994	0.185083	0.201657	0.193923	0.0204305
	2.56946	0.53314	1.05749	1.05163	0.866718	1.07767	0.940091	0.843789	0.910075	0.191098	0.547619	0.467262	0.85119	0.318452	0.546131	0.224441	0.095238	0.166667	0.21131	0.229167	0.175596	0.0596727	0.055249	0.052486	0.046961	0.049724	0.055249	0.056548	0.113095	0.074405	0.089286	0.059524	0.0652527	0.0210758	0.165746	0.190608	0.21547	0.190608	0.196133	0.191713	0.0177529
	2.5764	0.550716	1.02234	0.934459	0.802517	1.10977	0.912576	0.90799	0.89148	0.178593	0.535714	0.434524	0.982143	0.324405	0.569196	0.288505	0.092262	0.16369	0.202381	0.199405	0.164434	0.051226	0.058011	0.049724	0.046961	0.038674	0.049724	0.056548	0.113095	0.074405	0.08631	0.056548	0.063	0.0223423	0.160221	0.198895	0.21547	0.196133	0.19337	0.192818	0.0201488
	2.58335	0.503846	1.01648	0.969611	0.825446	1.12811	0.921748	0.843789	0.887004	0.198071	0.46131	0.410714	1.01786	0.264881	0.53869	0.33012	0.080357	0.157738	0.202381	0.252976	0.173363	0.0731996	0.060773	0.046961	0.041436	0.052486	0.049724	0.050595	0.107143	0.071429	0.077381	0.0625	0.0620428	0.0193949	0.168508	0.201657	0.218232	0.19337	0.190608	0.194475	0.0180723
	2.59029	0.503846	1.03406	0.905166	0.857546	1.13728	0.917162	0.811688	0.880964	0.199415	0.52381	0.431548	0.970238	0.303571	0.557292	0.289731	0.089286	0.145833	0.214286	0.214286	0.165923	0.0604285	0.060773	0.055249	0.041436	0.049724	0.049724	0.047619	0.116071	0.071429	0.083333	0.056548	0.0631906	0.0222646	0.165746	0.209945	0.229282	0.190608	0.196133	0.198343	0.0235537
	2.59723	0.541928	1.078	0.993046	0.857546	1.14187	0.82086	0.889647	0.90327	0.19797	0.52381	0.372024	0.988095	0.27381	0.539435	0.316293	0.089286	0.122024	0.202381	0.25	0.165923	0.0734812	0.055249	0.046961	0.044199	0.049724	0.052486	0.056548	0.10119	0.077381	0.074405	0.065476	0.0623619	0.0176278	0.165746	0.201657	0.237569	0.19337	0.190608	0.19779	0.0259579
	2.60418	0.547786	1.02527	0.922742	0.82086	1.10518	0.940091	0.825446	0.88391	0.179805	0.514881	0.482143	0.967262	0.306548	0.567708	0.281638	0.095238	0.16369	0.190476	0.214286	0.165923	0.0514561	0.058011	0.044199	0.038674	0.058011	0.052486	0.050595	0.107143	0.071429	0.080357	0.059524	0.0620429	0.0199535	0.168508	0.19337	0.232044	0.187845	0.196133	0.19558	0.0230626
	2.61112	0.492129	1.02234	0.899307	0.7108	1.10059	0.885061	0.788759	0.842713	0.20289	0.520833	0.449405	0.842262	0.300595	0.528274	0.228547	0.098214	0.166667	0.199405	0.238095	0.175595	0.0592753	0.055249	0.052486	0.041436	0.049724	0.058011	0.053571	0.116071	0.083333	0.080357	0.059524	0.0649762	0.0221859	0.160221	0.198895	0.220994	0.185083	0.187845	0.190608	0.0220993
	2.61807	0.53021	1.09557	0.890519	0.871304	1.15562	0.917162	0.839203	0.899942	0.202172	0.547619	0.404762	1.02381	0.315476	0.572917	0.315434	0.10119	0.166667	0.199405	0.238095	0.176339	0.057985	0.060773	0.046961	0.041436	0.046961	0.052486	0.059524	0.104167	0.074405	0.080357	0.059524	0.0626594	0.0189856	0.160221	0.196133	0.232044	0.190608	0.187845	0.19337	0.025692
	2.62501	0.518493	1.01355	0.908095	0.944677	1.07308	0.930919	0.761244	0.87858	0.185947	0.529762	0.482143	1.02976	0.303571	0.58631	0.311255	0.080357	0.157738	0.223214	0.220238	0.170387	0.0671844	0.058011	0.049724	0.044199	0.052486	0.060773	0.0625	0.116071	0.077381	0.077381	0.059524	0.065805	0.0206396	0.162983	0.190608	0.218232	0.187845	0.185083	0.18895	0.0196891
	2.63196	0.500917	1.03699	1.01062	0.756659	1.18314	0.90799	0.73373	0.87572	0.228971	0.598214	0.449405	1.00298	0.327381	0.594494	0.293979	0.08631	0.145833	0.223214	0.232143	0.171875	0.0689625	0.058011	0.046961	0.033149	0.055249	0.049724	0.056548	0.110119	0.083333	0.083333	0.059524	0.0635951	0.0223775	0.162983	0.20442	0.232044	0.187845	0.201657	0.19779	0.0252125
	2.6389	0.53314	1.08386	0.902236	0.788759	1.07767	0.917162	0.788759	0.870225	0.190961	0.604167	0.470238	0.901786	0.291667	0.566964	0.257316	0.098214	0.166667	0.181548	0.214286	0.165179	0.0488739	0.060773	0.046961	0.046961	0.046961	0.055249	0.056548	0.110119	0.071429	0.083333	0.068452	0.0646786	0.0199573	0.160221	0.196133	0.223757	0.18232	0.190608	0.190608	0.0230296
	2.64585	0.553645	1.02527	0.88466	0.756659	1.14645	0.96302	0.871304	0.885858	0.191733	0.5625	0.41369	1.00298	0.264881	0.561012	0.318712	0.089286	0.181548	0.21131	0.235119	0.179316	0.0638957	0.058011	0.049724	0.044199	0.052486	0.052486	0.056548	0.113095	0.074405	0.083333	0.065476	0.0649763	0.020649	0.157459	0.201657	0.240331	0.179558	0.19337	0.194475	0.0306116
	2.65279	0.451118	1.05456	0.960823	0.761244	1.11894	0.871304	0.779588	0.856797	0.223057	0.568452	0.470238	1.01191	0.339286	0.59747	0.291802	0.104167	0.181548	0.235119	0.27381	0.198661	0.0734814	0.058011	0.041436	0.044199	0.055249	0.058011	0.059524	0.110119	0.077381	0.080357	0.056548	0.0640835	0.020272	0.157459	0.198895	0.234807	0.179558	0.196133	0.19337	0.028441
	2.65973	0.509705	0.990116	0.963752	0.797931	1.15104	0.958434	0.779588	0.878652	0.205214	0.610119	0.431548	1.02083	0.333333	0.598958	0.303692	0.095238	0.166667	0.235119	0.25	0.186756	0.070988	0.058011	0.046961	0.033149	0.046961	0.058011	0.056548	0.122024	0.077381	0.083333	0.059524	0.0641903	0.0249421	0.160221	0.207182	0.237569	0.179558	0.201657	0.197237	0.0292739
	2.66668	0.559504	1.06921	1.00769	0.784173	1.07308	0.926334	0.834617	0.893515	0.184487	0.633929	0.455357	1.09821	0.327381	0.62872	0.337299	0.092262	0.184524	0.199405	0.255952	0.183036	0.0678892	0.060773	0.044199	0.044199	0.041436	0.049724	0.0625	0.107143	0.080357	0.089286	0.059524	0.0639141	0.021853	0.160221	0.196133	0.232044	0.165746	0.196133	0.190055	0.0288008
	2.67362	0.48627	1.07507	0.922742	0.889647	1.14645	0.917162	0.784173	0.888788	0.214482	0.559524	0.464286	0.928571	0.303571	0.563988	0.265015	0.092262	0.172619	0.25	0.279762	0.198661	0.0840873	0.058011	0.049724	0.046961	0.049724	0.055249	0.0625	0.113095	0.083333	0.080357	0.0625	0.0661454	0.0206034	0.162983	0.196133	0.232044	0.179558	0.201657	0.194475	0.0258845
	2.68057	0.538998	1.11022	0.896378	0.871304	1.02722	0.926334	0.843789	0.887749	0.179972	0.556548	0.446429	0.991071	0.315476	0.577381	0.292869	0.10119	0.14881	0.22619	0.258929	0.18378	0.0718563	0.060773	0.049724	0.041436	0.055249	0.055249	0.068452	0.110119	0.089286	0.08631	0.0625	0.0679098	0.0211077	0.162983	0.20442	0.245856	0.179558	0.198895	0.198342	0.0312167
	2.68751	0.503846	1.03991	0.966682	0.747487	1.01805	0.999707	0.779588	0.865039	0.197502	0.616071	0.434524	0.904762	0.285714	0.560268	0.266447	0.095238	0.190476	0.244048	0.247024	0.194197	0.070905	0.052486	0.044199	0.041436	0.052486	0.058011	0.053571	0.107143	0.077381	0.080357	0.065476	0.0632546	0.0200431	0.157459	0.20442	0.237569	0.168508	0.19337	0.192265	0.0315328
	2.69446	0.500917	1.11608	0.937388	0.775002	1.15562	0.912576	0.816274	0.887694	0.221522	0.613095	0.416667	0.89881	0.3125	0.560268	0.257819	0.104167	0.181548	0.241071	0.223214	0.1875	0.0608965	0.063536	0.046961	0.044199	0.055249	0.058011	0.059524	0.113095	0.077381	0.083333	0.056548	0.0657837	0.0205533	0.160221	0.20442	0.234807	0.174033	0.196133	0.193923	0.0288011
	2.7014	0.515564	1.04577	0.922742	0.784173	1.10977	0.967606	0.843789	0.884202	0.197044	0.565476	0.443452	0.985119	0.270833	0.56622	0.304304	0.104167	0.1875	0.244048	0.270833	0.201637	0.0736818	0.055249	0.052486	0.044199	0.055249	0.058011	0.059524	0.119048	0.089286	0.092262	0.059524	0.0684838	0.0236199	0.160221	0.19337	0.237569	0.18232	0.19337	0.19337	0.0281714
	2.70835	0.506776	1.05749	0.867084	0.784173	1.11435	0.90799	0.848375	0.869463	0.198358	0.690476	0.482143	0.928571	0.330357	0.607887	0.259804	0.104167	0.181548	0.261905	0.282738	0.207589	0.0815922	0.060773	0.046961	0.041436	0.060773	0.063536	0.053571	0.113095	0.077381	0.08631	0.0625	0.0666336	0.0209477	0.154696	0.201657	0.245856	0.174033	0.207182	0.196685	0.0347451
	2.71529	0.512634	1.04285	0.946176	0.692457	1.04098	0.940091	0.73373	0.84413	0.201222	0.651786	0.467262	0.907738	0.33631	0.590774	0.247787	0.10119	0.178571	0.241071	0.276786	0.199405	0.077037	0.055249	0.046961	0.044199	0.052486	0.055249	0.056548	0.119048	0.08631	0.092262	0.0625	0.0670812	0.0241701	0.162983	0.198895	0.229282	0.171271	0.201657	0.192818	0.0264532
	2.72223	0.541928	1.1278	0.963752	0.797931	1.08684	0.926334	0.770416	0.887856	0.202464	0.699405	0.494048	1.05357	0.3125	0.639881	0.317872	0.10119	0.166667	0.261905	0.258929	0.197173	0.0777761	0.066298	0.046961	0.038674	0.055249	0.063536	0.065476	0.113095	0.095238	0.089286	0.068452	0.0702265	0.022788	0.162983	0.198895	0.243094	0.171271	0.196133	0.194475	0.03129
	2.72918	0.518493	1.02234	0.881731	0.738315	1.07308	0.930919	0.788759	0.850519	0.188476	0.589286	0.46131	1.10417	0.303571	0.614583	0.346676	0.092262	0.160714	0.232143	0.282738	0.191964	0.0832092	0.055249	0.038674	0.046961	0.055249	0.060773	0.065476	0.110119	0.074405	0.092262	0.068452	0.066762	0.0212785	0.154696	0.196133	0.243094	0.168508	0.19337	0.19116	0.033799
	2.73612	0.541928	1.18052	0.97254	0.770416	1.1327	0.894233	0.761244	0.893368	0.224384	0.64881	0.491071	1.02976	0.3125	0.620536	0.305457	0.092262	0.202381	0.282738	0.264881	0.210565	0.0860654	0.055249	0.041436	0.044199	0.049724	0.055249	0.0625	0.110119	0.08631	0.092262	0.065476	0.0662524	0.0226944	0.162983	0.201657	0.237569	0.162983	0.201657	0.19337	0.0313753
	2.74307	0.418895	1.08971	0.875872	0.756659	1.05932	0.935505	0.903405	0.862767	0.22566	0.657738	0.491071	1.08333	0.330357	0.640625	0.323994	0.104167	0.208333	0.297619	0.267857	0.219494	0.0853764	0.063536	0.041436	0.044199	0.046961	0.060773	0.071429	0.10119	0.092262	0.089286	0.0625	0.0673572	0.0209977	0.160221	0.207182	0.240331	0.171271	0.198895	0.19558	0.031581
	2.75001	0.53021	1.08093	0.905166	0.87589	1.06849	0.87589	0.862132	0.88553	0.182129	0.669643	0.497024	1.09821	0.342262	0.651786	0.326279	0.092262	0.178571	0.238095	0.294643	0.200893	0.0865487	0.058011	0.049724	0.038674	0.052486	0.063536	0.065476	0.107143	0.095238	0.089286	0.0625	0.0682074	0.0219033	0.160221	0.209945	0.251381	0.165746	0.198895	0.197238	0.0369381
	2.75696	0.506776	1.13658	0.834861	0.742901	1.03639	0.903405	0.802517	0.851919	0.204717	0.666667	0.520833	0.925595	0.333333	0.611607	0.249864	0.095238	0.214286	0.27381	0.297619	0.220238	0.0904032	0.066298	0.049724	0.033149	0.052486	0.066298	0.059524	0.113095	0.10119	0.098214	0.065476	0.0705454	0.0255093	0.157459	0.198895	0.248619	0.174033	0.19337	0.194475	0.0344252
	2.7639	0.4892	1.11315	0.913954	0.756659	1.09142	0.921748	0.843789	0.875703	0.212553	0.645833	0.520833	1.09226	0.28869	0.636904	0.337716	0.095238	0.214286	0.27381	0.297619	0.220238	0.0904032	0.060773	0.046961	0.049724	0.049724	0.063536	0.059524	0.10119	0.092262	0.095238	0.071429	0.0690361	0.0202425	0.162983	0.198895	0.254144	0.162983	0.198895	0.19558	0.0373392
	2.77085	0.495058	1.07214	0.872943	0.738315	1.03181	0.917162	0.784173	0.844514	0.195796	0.651786	0.541667	0.970238	0.333333	0.624256	0.265781	0.104167	0.21131	0.3125	0.291667	0.229911	0.0945027	0.058011	0.041436	0.044199	0.044199	0.060773	0.068452	0.095238	0.10119	0.092262	0.074405	0.0680165	0.022271	0.165746	0.20442	0.256906	0.162983	0.20442	0.198895	0.0381276
	2.77779	0.550716	1.1483	0.978399	0.761244	1.10059	0.940091	0.839203	0.90265	0.205971	0.752976	0.479167	1.0625	0.306548	0.650298	0.330607	0.107143	0.241071	0.330357	0.3125	0.247768	0.101376	0.060773	0.041436	0.041436	0.049724	0.063536	0.068452	0.113095	0.08631	0.092262	0.074405	0.0691429	0.0231014	0.165746	0.209945	0.248619	0.160221	0.196133	0.196133	0.0359117
	2.78474	0.538998	1.06042	0.934459	0.793345	1.02722	0.903405	0.857546	0.873628	0.174045	0.699405	0.514881	1.17559	0.363095	0.688244	0.352804	0.098214	0.229167	0.297619	0.291667	0.229167	0.0926294	0.060773	0.044199	0.041436	0.046961	0.060773	0.065476	0.119048	0.095238	0.095238	0.068452	0.0697594	0.0255703	0.154696	0.212707	0.245856	0.165746	0.212707	0.198342	0.0375425
	2.79168	0.456977	1.06628	0.899307	0.880475	1.04098	0.889647	0.894233	0.875414	0.200035	0.651786	0.5625	1.125	0.33631	0.668899	0.331792	0.107143	0.22619	0.276786	0.297619	0.226934	0.0853073	0.066298	0.046961	0.035912	0.060773	0.060773	0.071429	0.122024	0.095238	0.095238	0.065476	0.0720122	0.0254715	0.151934	0.201657	0.254144	0.168508	0.21547	0.198343	0.0401933
	2.79862	0.500917	1.14537	0.881731	0.834617	1.11894	0.944677	0.816274	0.891789	0.216237	0.8125	0.526786	1.19941	0.345238	0.720982	0.372451	0.110119	0.21131	0.261905	0.291667	0.21875	0.0796561	0.063536	0.041436	0.046961	0.052486	0.063536	0.065476	0.119048	0.089286	0.095238	0.068452	0.0705455	0.0239711	0.160221	0.218232	0.243094	0.151934	0.201657	0.195028	0.0386048
	2.80557	0.53021	1.11608	0.934459	0.76583	1.02264	0.912576	0.834617	0.873772	0.190298	0.625	0.4375	0.979167	0.33631	0.594494	0.282966	0.104167	0.22619	0.291667	0.309524	0.232887	0.0929911	0.055249	0.044199	0.041436	0.058011	0.071823	0.059524	0.122024	0.089286	0.098214	0.071429	0.0711195	0.0254296	0.157459	0.207182	0.254144	0.154696	0.198895	0.194475	0.0409083
	2.81251	0.562433	1.13951	0.896378	0.807103	1.03639	0.917162	0.834617	0.8848	0.183265	0.690476	0.544643	0.925595	0.309524	0.61756	0.25846	0.107143	0.241071	0.294643	0.294643	0.234375	0.088501	0.066298	0.046961	0.044199	0.058011	0.071823	0.0625	0.133929	0.095238	0.10119	0.068452	0.0748601	0.0276413	0.160221	0.21547	0.254144	0.157459	0.196133	0.196685	0.0403826
	2.81946	0.459906	1.1483	0.861226	0.788759	1.01346	0.880475	0.797931	0.850009	0.21424	0.6875	0.550595	1.04762	0.321429	0.651786	0.304047	0.10119	0.214286	0.3125	0.264881	0.223214	0.0906967	0.069061	0.044199	0.038674	0.058011	0.063536	0.0625	0.110119	0.089286	0.092262	0.068452	0.06961	0.0220293	0.154696	0.207182	0.262431	0.154696	0.201657	0.196132	0.0446712
	2.8264	0.495058	1.03699	0.890519	0.811688	0.999707	0.87589	0.82086	0.847244	0.176982	0.645833	0.508929	0.982143	0.339286	0.619048	0.27261	0.107143	0.202381	0.309524	0.315476	0.233631	0.0990524	0.058011	0.046961	0.038674	0.046961	0.066298	0.068452	0.107143	0.10119	0.10119	0.071429	0.0706309	0.0247791	0.157459	0.212707	0.267956	0.160221	0.20442	0.200553	0.0452482
	2.83335	0.500917	1.17759	0.946176	0.816274	1.15104	0.871304	0.811688	0.896427	0.229863	0.645833	0.458333	1.08929	0.330357	0.630952	0.331887	0.113095	0.238095	0.348214	0.291667	0.247768	0.100411	0.066298	0.046961	0.041436	0.058011	0.063536	0.074405	0.133929	0.089286	0.107143	0.068452	0.0749457	0.0282087	0.157459	0.209945	0.259669	0.160221	0.209945	0.199448	0.0422752
	2.84029	0.456977	1.10436	0.963752	0.73373	1.06849	0.912576	0.761244	0.857305	0.225383	0.735119	0.589286	1.16964	0.3125	0.701637	0.357865	0.104167	0.202381	0.324405	0.342262	0.243304	0.11166	0.060773	0.049724	0.041436	0.060773	0.069061	0.065476	0.139881	0.098214	0.095238	0.074405	0.0754981	0.0287752	0.151934	0.212707	0.267956	0.160221	0.209945	0.200553	0.046823
	2.84724	0.553645	1.12194	0.943247	0.770416	1.08225	0.87589	0.779588	0.875282	0.196596	0.675595	0.598214	1.02381	0.339286	0.659226	0.282414	0.092262	0.241071	0.345238	0.33631	0.25372	0.117509	0.058011	0.044199	0.041436	0.055249	0.069061	0.068452	0.107143	0.089286	0.10119	0.077381	0.0711408	0.0226373	0.160221	0.212707	0.265193	0.151934	0.209945	0.2	0.0458345
	2.85418	0.500917	1.11608	0.995975	0.784173	0.976777	0.926334	0.719972	0.860032	0.206721	0.732143	0.535714	0.991071	0.306548	0.641369	0.29086	0.107143	0.25	0.330357	0.321429	0.252232	0.103195	0.066298	0.044199	0.041436	0.063536	0.066298	0.071429	0.110119	0.098214	0.110119	0.068452	0.07401	0.0245165	0.154696	0.21547	0.262431	0.154696	0.21547	0.200553	0.0460425
	2.86112	0.497988	1.09264	0.946176	0.807103	1.03639	0.788759	0.82086	0.855703	0.197059	0.761905	0.60119	1.12202	0.291667	0.694196	0.345592	0.107143	0.241071	0.369048	0.3125	0.257441	0.113056	0.069061	0.049724	0.041436	0.060773	0.066298	0.074405	0.136905	0.095238	0.092262	0.068452	0.0754554	0.0272025	0.157459	0.218232	0.265193	0.157459	0.201657	0.2	0.04529
	2.86807	0.445259	1.19517	0.817285	0.797931	1.05932	0.903405	0.793345	0.858817	0.236669	0.827381	0.529762	0.997024	0.330357	0.671131	0.298179	0.110119	0.247024	0.383929	0.309524	0.262649	0.116068	0.071823	0.049724	0.046961	0.055249	0.060773	0.071429	0.119048	0.098214	0.098214	0.074405	0.074584	0.0237043	0.151934	0.21547	0.267956	0.154696	0.20442	0.198895	0.0480457
	2.87501	0.538998	1.0985	1.00183	0.788759	0.995121	0.898819	0.816274	0.876901	0.18475	0.8125	0.541667	1.09226	0.324405	0.692709	0.332893	0.104167	0.261905	0.369048	0.315476	0.262649	0.114351	0.066298	0.041436	0.035912	0.046961	0.069061	0.074405	0.130952	0.107143	0.098214	0.080357	0.0750739	0.0303375	0.157459	0.212707	0.267956	0.154696	0.201657	0.198895	0.0464713
	2.88196	0.547786	1.09557	0.952035	0.779588	0.930919	0.793345	0.788759	0.841144	0.173189	0.764881	0.60119	1.02083	0.333333	0.680059	0.288537	0.113095	0.255952	0.372024	0.315476	0.264137	0.111289	0.066298	0.049724	0.044199	0.058011	0.071823	0.083333	0.125	0.104167	0.098214	0.080357	0.0781126	0.0255014	0.154696	0.220994	0.265193	0.154696	0.218232	0.202762	0.0476708
	2.8889	0.521422	1.08093	1.00769	0.797931	1.02264	0.912576	0.843789	0.883853	0.189122	0.767857	0.636905	0.988095	0.345238	0.684524	0.268628	0.107143	0.261905	0.389881	0.291667	0.262649	0.117207	0.066298	0.044199	0.041436	0.046961	0.069061	0.071429	0.133929	0.10119	0.098214	0.083333	0.075605	0.0293416	0.154696	0.223757	0.265193	0.149171	0.207182	0.2	0.0487395
	2.89585	0.4892	1.09557	0.949106	0.793345	0.87589	0.880475	0.797931	0.840217	0.185811	0.755952	0.508929	1.0625	0.324405	0.662946	0.3197	0.107143	0.264881	0.354167	0.345238	0.267857	0.114419	0.060773	0.044199	0.041436	0.063536	0.066298	0.080357	0.130952	0.098214	0.098214	0.074405	0.0758384	0.0273155	0.154696	0.223757	0.270718	0.151934	0.207182	0.201657	0.0499151
	2.90279	0.53021	1.03699	0.870014	0.738315	0.953848	0.857546	0.779588	0.823787	0.163856	0.809524	0.529762	0.991071	0.321429	0.662947	0.29638	0.095238	0.27381	0.419643	0.297619	0.271578	0.133794	0.069061	0.055249	0.046961	0.063536	0.08011	0.074405	0.133929	0.104167	0.107143	0.071429	0.080599	0.0267192	0.162983	0.229282	0.270718	0.146409	0.209945	0.203867	0.0503111
	2.90974	0.503846	1.08678	1.0487	0.747487	1.03639	0.87589	0.788759	0.869695	0.209097	0.767857	0.678571	1.08036	0.3125	0.709821	0.315967	0.104167	0.270833	0.401786	0.279762	0.264137	0.122238	0.066298	0.055249	0.046961	0.044199	0.071823	0.083333	0.130952	0.104167	0.098214	0.071429	0.0772625	0.0274105	0.154696	0.223757	0.287293	0.146409	0.21547	0.205525	0.0574361
	2.91668	0.4892	1.08971	0.893448	0.742901	0.930919	0.894233	0.752073	0.827498	0.189538	0.705357	0.58631	1.05655	0.315476	0.665923	0.307297	0.116071	0.28869	0.401786	0.3125	0.279762	0.119493	0.066298	0.046961	0.041436	0.058011	0.069061	0.077381	0.127976	0.104167	0.113095	0.074405	0.0778791	0.0285655	0.151934	0.220994	0.281768	0.146409	0.209945	0.20221	0.0556407
	2.92362	0.524352	1.09264	0.963752	0.742901	0.999707	0.843789	0.802517	0.852809	0.188848	0.702381	0.553571	1.07143	0.369048	0.674107	0.297912	0.116071	0.241071	0.380952	0.315476	0.263393	0.113629	0.074586	0.046961	0.041436	0.041436	0.069061	0.077381	0.133929	0.098214	0.104167	0.077381	0.0764552	0.0296781	0.162983	0.218232	0.28453	0.140884	0.21547	0.20442	0.0558667
	2.93057	0.477482	1.07507	0.937388	0.747487	1.07308	0.898819	0.82086	0.861455	0.208026	0.729167	0.607143	1.01488	0.348214	0.674851	0.276795	0.116071	0.279762	0.404762	0.303571	0.276041	0.119626	0.069061	0.044199	0.044199	0.058011	0.071823	0.074405	0.133929	0.10119	0.104167	0.077381	0.0778365	0.0282178	0.151934	0.220994	0.281768	0.149171	0.209945	0.202762	0.0549578
	2.93751	0.521422	1.0985	0.881731	0.793345	1.04098	0.87589	0.779588	0.855922	0.189644	0.925595	0.553571	0.872024	0.366071	0.679315	0.265659	0.113095	0.27381	0.303571	0.327381	0.254464	0.0967606	0.069061	0.049724	0.044199	0.052486	0.074586	0.074405	0.130952	0.104167	0.10119	0.074405	0.0775175	0.0273546	0.157459	0.226519	0.279006	0.143646	0.21547	0.20442	0.0549371
	2.94446	0.451118	1.17759	0.990116	0.715386	1.00429	0.866718	0.76583	0.853008	0.236391	0.738095	0.592262	1.06845	0.297619	0.674107	0.320439	0.104167	0.285714	0.446429	0.3125	0.287203	0.140828	0.071823	0.046961	0.044199	0.049724	0.08011	0.077381	0.110119	0.116071	0.113095	0.074405	0.0783888	0.0272286	0.157459	0.237569	0.281768	0.143646	0.201657	0.20442	0.0569825
	2.9514	0.527281	1.15123	0.97254	0.770416	0.990535	0.843789	0.738315	0.856301	0.203397	0.723214	0.592262	1.04167	0.309524	0.666667	0.303815	0.113095	0.282738	0.366071	0.282738	0.26116	0.10624	0.069061	0.052486	0.041436	0.052486	0.093923	0.077381	0.122024	0.113095	0.107143	0.083333	0.0812368	0.0277197	0.154696	0.229282	0.279006	0.146409	0.207182	0.203315	0.0548189
	2.95835	0.500917	1.13365	0.946176	0.73373	0.944677	0.889647	0.811688	0.851498	0.198777	0.821429	0.613095	0.982143	0.321429	0.684524	0.285342	0.113095	0.297619	0.395833	0.342262	0.287202	0.12282	0.08011	0.049724	0.046961	0.066298	0.074586	0.071429	0.119048	0.107143	0.104167	0.074405	0.0793871	0.0239718	0.157459	0.248619	0.281768	0.157459	0.209945	0.21105	0.0551309
	2.96529	0.512634	1.16881	0.911024	0.752073	0.976777	0.779588	0.76583	0.838105	0.206515	0.940476	0.684524	0.964286	0.324405	0.728423	0.297633	0.119048	0.28869	0.372024	0.321429	0.275298	0.109662	0.071823	0.046961	0.046961	0.052486	0.074586	0.071429	0.142857	0.10119	0.113095	0.080357	0.0801745	0.0309209	0.151934	0.232044	0.287293	0.149171	0.207182	0.205525	0.057965
	2.97224	0.506776	1.11901	0.952035	0.76583	0.90799	0.880475	0.82086	0.850425	0.188327	0.800595	0.636905	1.13988	0.318452	0.723958	0.341993	0.122024	0.324405	0.407738	0.342262	0.299107	0.123371	0.069061	0.049724	0.038674	0.060773	0.071823	0.080357	0.133929	0.116071	0.10119	0.077381	0.0798983	0.0295259	0.151934	0.240331	0.292818	0.149171	0.220994	0.21105	0.0611678
	2.97918	0.518493	1.18638	0.934459	0.747487	0.921748	0.848375	0.788759	0.849386	0.203957	0.800595	0.541667	1.00298	0.28869	0.658482	0.310518	0.119048	0.324405	0.416667	0.333333	0.298363	0.126558	0.074586	0.049724	0.044199	0.066298	0.074586	0.077381	0.119048	0.104167	0.104167	0.077381	0.0791537	0.0239075	0.154696	0.243094	0.28453	0.146409	0.209945	0.207735	0.0585803
	2.98613	0.536069	1.11608	1.01062	0.761244	0.944677	0.898819	0.775002	0.863216	0.190952	0.75	0.505952	0.934524	0.285714	0.619047	0.283182	0.116071	0.303571	0.434524	0.324405	0.294643	0.132187	0.082873	0.049724	0.044199	0.055249	0.08011	0.08631	0.113095	0.116071	0.104167	0.074405	0.0806203	0.025532	0.160221	0.240331	0.29558	0.138122	0.209945	0.20884	0.0630111
	2.99307	0.495058	1.17173	0.940318	0.816274	0.985949	0.912576	0.719972	0.863126	0.214822	0.782738	0.520833	1.14881	0.318452	0.692708	0.358582	0.122024	0.3125	0.46131	0.348214	0.311012	0.141058	0.08011	0.052486	0.049724	0.063536	0.08011	0.08631	0.122024	0.107143	0.107143	0.077381	0.0825967	0.0239525	0.160221	0.248619	0.298343	0.146409	0.209945	0.212707	0.0628113
	3.00001	0.48627	1.11608	0.916883	0.761244	0.944677	0.889647	0.761244	0.839435	0.197096	0.863095	0.574405	0.997024	0.345238	0.694941	0.292319	0.116071	0.3125	0.372024	0.33631	0.284226	0.114741	0.08011	0.046961	0.049724	0.060773	0.082873	0.074405	0.122024	0.113095	0.104167	0.077381	0.0811513	0.025509	0.154696	0.240331	0.29558	0.151934	0.212707	0.21105	0.0605721
	3.00696	0.483341	1.1483	0.960823	0.73373	0.921748	0.834617	0.756659	0.834174	0.208793	0.821429	0.625	0.883929	0.321429	0.662947	0.252998	0.113095	0.35119	0.342262	0.306548	0.278274	0.111796	0.074586	0.052486	0.041436	0.058011	0.08011	0.092262	0.136905	0.119048	0.107143	0.077381	0.0839368	0.0302929	0.157459	0.237569	0.29558	0.146409	0.207182	0.20884	0.0610114
	3.0139	0.521422	1.16881	0.943247	0.715386	0.90799	0.779588	0.697043	0.819069	0.208741	0.845238	0.571429	1.18452	0.321429	0.730655	0.37056	0.119048	0.324405	0.443452	0.342262	0.307292	0.136004	0.088398	0.049724	0.046961	0.066298	0.085635	0.083333	0.130952	0.113095	0.116071	0.077381	0.0857848	0.027837	0.160221	0.251381	0.298343	0.146409	0.220994	0.21547	0.0632652
	3.02085	0.544857	1.0985	0.943247	0.701629	0.949263	0.871304	0.761244	0.838578	0.183869	0.78869	0.675595	0.934524	0.345238	0.686012	0.25069	0.116071	0.294643	0.383929	0.354167	0.287203	0.119974	0.077348	0.052486	0.046961	0.063536	0.082873	0.080357	0.133929	0.107143	0.107143	0.080357	0.0832133	0.0266953	0.162983	0.243094	0.29558	0.151934	0.207182	0.212155	0.0591315
	3.02779	0.48627	1.16295	0.969611	0.73373	0.898819	0.852961	0.73373	0.83401	0.212987	0.910714	0.657738	1.07738	0.366071	0.752976	0.310315	0.116071	0.291667	0.458333	0.339286	0.301339	0.142015	0.074586	0.052486	0.041436	0.055249	0.082873	0.089286	0.142857	0.107143	0.113095	0.080357	0.0839368	0.0309278	0.157459	0.248619	0.298343	0.143646	0.20442	0.210497	0.0642052
	3.03474	0.521422	1.19517	0.913954	0.701629	0.967606	0.839203	0.770416	0.8442	0.213407	0.869048	0.77381	1.125	0.360119	0.781994	0.31795	0.110119	0.333333	0.440476	0.357143	0.310268	0.141118	0.085635	0.052486	0.044199	0.058011	0.085635	0.077381	0.139881	0.107143	0.104167	0.080357	0.0834895	0.0286308	0.160221	0.245856	0.30663	0.146409	0.201657	0.212155	0.0655575
	3.04168	0.556574	1.22153	0.905166	0.7108	1.01805	0.788759	0.756659	0.851077	0.218804	0.770833	0.723214	1.06548	0.333333	0.723214	0.300787	0.110119	0.3125	0.455357	0.33631	0.303571	0.143311	0.077348	0.046961	0.044199	0.058011	0.08011	0.08631	0.133929	0.113095	0.122024	0.080357	0.0842344	0.0307212	0.162983	0.245856	0.303867	0.149171	0.212707	0.214917	0.0630355
	3.04863	0.495058	1.10436	1.01648	0.729144	0.995121	0.885061	0.770416	0.85652	0.208699	0.809524	0.71131	1.07143	0.366071	0.739583	0.291733	0.113095	0.339286	0.488095	0.345238	0.321429	0.154991	0.09116	0.052486	0.046961	0.074586	0.085635	0.089286	0.133929	0.107143	0.110119	0.080357	0.0871662	0.0261603	0.157459	0.245856	0.314917	0.140884	0.20442	0.212707	0.0704012
	3.05557	0.515564	1.16295	0.88759	0.674114	0.930919	0.839203	0.784173	0.827787	0.203992	0.869048	0.604167	1.01191	0.339286	0.706102	0.297216	0.127976	0.354167	0.428571	0.309524	0.30506	0.127861	0.09116	0.052486	0.044199	0.060773	0.085635	0.089286	0.136905	0.110119	0.125	0.08631	0.0881873	0.0301676	0.154696	0.254144	0.303867	0.143646	0.20442	0.212155	0.0675074
	3.06251	0.571221	1.15709	1.00476	0.7108	0.96302	0.866718	0.82086	0.870639	0.194195	0.77381	0.729167	1.00298	0.363095	0.717262	0.264831	0.133929	0.360119	0.467262	0.354167	0.328869	0.139965	0.082873	0.052486	0.044199	0.052486	0.09116	0.083333	0.139881	0.110119	0.113095	0.083333	0.0852965	0.0302919	0.160221	0.248619	0.309392	0.140884	0.209945	0.213812	0.0681038
	3.06946	0.527281	1.20396	0.919812	0.73373	0.894233	0.848375	0.719972	0.835337	0.210233	0.800595	0.642857	1.03274	0.318452	0.698661	0.299817	0.127976	0.360119	0.526786	0.357143	0.343006	0.163815	0.096685	0.046961	0.038674	0.063536	0.093923	0.08631	0.142857	0.110119	0.116071	0.08631	0.0881446	0.0318299	0.157459	0.254144	0.303867	0.140884	0.209945	0.21326	0.0675355
	3.0764	0.53021	1.18052	0.954964	0.729144	0.976777	0.839203	0.7108	0.845946	0.213145	0.797619	0.66369	0.979167	0.315476	0.688988	0.280568	0.113095	0.389881	0.431548	0.407738	0.335565	0.149293	0.09116	0.060773	0.055249	0.071823	0.088398	0.083333	0.136905	0.113095	0.107143	0.083333	0.0891212	0.0247312	0.162983	0.256906	0.303867	0.149171	0.209945	0.216574	0.0646255
	3.08335	0.48627	1.10436	0.925671	0.729144	0.848375	0.775002	0.724558	0.799054	0.191714	0.833333	0.58631	0.970238	0.3125	0.675595	0.289543	0.125	0.35119	0.452381	0.354167	0.320685	0.13867	0.093923	0.052486	0.052486	0.060773	0.088398	0.098214	0.145833	0.113095	0.110119	0.083333	0.089866	0.0295409	0.157459	0.262431	0.303867	0.146409	0.209945	0.216022	0.0674223
	3.09029	0.471623	1.16881	0.919812	0.719972	0.889647	0.866718	0.7108	0.821054	0.216776	0.985119	0.720238	1.10417	0.321429	0.782738	0.346885	0.113095	0.369048	0.464286	0.407738	0.338542	0.155303	0.09116	0.055249	0.055249	0.060773	0.099448	0.083333	0.136905	0.10119	0.110119	0.08631	0.0879736	0.0260494	0.162983	0.256906	0.312155	0.143646	0.212707	0.217679	0.0688508
	3.09724	0.580009	1.1483	0.984258	0.683286	0.949263	0.775002	0.811688	0.847401	0.193475	0.857143	0.755952	1.08036	0.261905	0.738839	0.345634	0.119048	0.306548	0.491071	0.386905	0.325893	0.157232	0.09116	0.055249	0.046961	0.069061	0.09116	0.08631	0.116071	0.116071	0.122024	0.089286	0.0883353	0.025544	0.162983	0.259669	0.31768	0.146409	0.21547	0.220442	0.0703582
	3.10418	0.524352	1.14537	0.9286	0.797931	0.972192	0.871304	0.747487	0.85532	0.194883	0.931548	0.645833	1.07143	0.35119	0.75	0.319466	0.133929	0.366071	0.5	0.372024	0.343006	0.152462	0.093923	0.055249	0.046961	0.060773	0.096685	0.089286	0.142857	0.113095	0.113095	0.083333	0.0895257	0.0295853	0.154696	0.270718	0.323204	0.165746	0.207182	0.224309	0.0715942
	3.11113	0.495058	1.15416	0.966682	0.706215	0.921748	0.894233	0.76583	0.843418	0.21082	1.09821	0.666667	1.02381	0.327381	0.779018	0.355156	0.130952	0.369048	0.541667	0.363095	0.35119	0.168569	0.085635	0.055249	0.041436	0.066298	0.093923	0.083333	0.14881	0.119048	0.113095	0.089286	0.0896113	0.0316957	0.162983	0.256906	0.323204	0.154696	0.218232	0.223204	0.0697862
	3.11807	0.53021	1.18052	1.04285	0.775002	0.940091	0.889647	0.848375	0.88667	0.205995	0.907738	0.758929	1.0625	0.327381	0.764137	0.316451	0.125	0.375	0.494048	0.377976	0.343006	0.155549	0.093923	0.058011	0.058011	0.055249	0.088398	0.083333	0.136905	0.110119	0.113095	0.08631	0.0883354	0.0267515	0.160221	0.259669	0.31768	0.174033	0.207182	0.223757	0.0649908
	3.12501	0.57708	1.19517	0.937388	0.719972	0.935505	0.834617	0.811688	0.858774	0.194357	0.89881	0.723214	0.96131	0.366071	0.737351	0.267255	0.127976	0.372024	0.491071	0.360119	0.337798	0.151863	0.099448	0.055249	0.049724	0.074586	0.09116	0.092262	0.133929	0.119048	0.113095	0.08631	0.0914811	0.0267949	0.154696	0.273481	0.328729	0.162983	0.218232	0.227624	0.0740106
	3.13196	0.515564	1.16588	0.957894	0.719972	0.898819	0.852961	0.729144	0.834319	0.206338	0.982143	0.702381	1.22024	0.345238	0.8125	0.376603	0.122024	0.39881	0.508929	0.383929	0.353423	0.164031	0.085635	0.052486	0.046961	0.071823	0.088398	0.08631	0.151786	0.125	0.110119	0.08631	0.0904828	0.0317698	0.162983	0.276243	0.31768	0.151934	0.218232	0.225414	0.0714932
	3.1389	0.492129	1.11315	0.984258	0.591569	0.967606	0.811688	0.742901	0.814757	0.223683	0.889881	0.741071	1.02381	0.309524	0.741072	0.31001	0.133929	0.375	0.52381	0.380952	0.353423	0.161692	0.099448	0.058011	0.049724	0.069061	0.09116	0.098214	0.130952	0.110119	0.110119	0.083333	0.0900141	0.0253268	0.162983	0.265193	0.325967	0.146409	0.209945	0.222099	0.0741907
	3.14585	0.512634	1.15709	0.919812	0.73373	0.90799	0.7108	0.779588	0.817378	0.202797	0.830357	0.940476	1.04762	0.366071	0.796131	0.300114	0.116071	0.333333	0.508929	0.357143	0.328869	0.161786	0.09116	0.058011	0.049724	0.066298	0.096685	0.089286	0.133929	0.119048	0.113095	0.089286	0.0906522	0.0269917	0.160221	0.270718	0.323204	0.143646	0.21547	0.222652	0.0751868
	3.15279	0.536069	1.15416	0.916883	0.747487	0.912576	0.857546	0.825446	0.850024	0.18736	0.758929	0.699405	1.00298	0.357143	0.704613	0.266291	0.130952	0.410714	0.577381	0.318452	0.359375	0.186202	0.093923	0.058011	0.049724	0.063536	0.104972	0.089286	0.127976	0.113095	0.116071	0.08631	0.0902904	0.0263605	0.157459	0.287293	0.337017	0.162983	0.212707	0.231492	0.0787028
	3.15974	0.53021	1.18052	0.940318	0.729144	0.917162	0.816274	0.779588	0.841888	0.201833	0.916667	0.794643	0.928571	0.360119	0.75	0.266874	0.125	0.410714	0.544643	0.386905	0.366816	0.175526	0.082873	0.049724	0.049724	0.069061	0.099448	0.095238	0.130952	0.113095	0.110119	0.08631	0.0886544	0.0267934	0.162983	0.273481	0.325967	0.157459	0.207182	0.225414	0.0729199
	3.16668	0.503846	1.16881	0.966682	0.752073	0.880475	0.82086	0.802517	0.84218	0.203416	0.952381	0.744048	1.17559	0.366071	0.809524	0.344167	0.119048	0.389881	0.520833	0.377976	0.351934	0.168207	0.082873	0.052486	0.049724	0.074586	0.093923	0.083333	0.133929	0.119048	0.104167	0.08631	0.0880379	0.0265142	0.157459	0.279006	0.323204	0.162983	0.21547	0.227624	0.0724999
	3.17363	0.538998	1.17173	0.97547	0.738315	0.940091	0.761244	0.797931	0.846255	0.20292	0.934524	0.693452	1.09226	0.363095	0.770833	0.317464	0.113095	0.342262	0.473214	0.380952	0.327381	0.153055	0.088398	0.055249	0.046961	0.066298	0.10221	0.089286	0.122024	0.110119	0.110119	0.08631	0.0876974	0.0248766	0.162983	0.276243	0.342541	0.162983	0.209945	0.230939	0.0777564
	3.18057	0.538998	1.13951	0.893448	0.779588	0.894233	0.811688	0.76583	0.8319	0.180555	1.15476	0.630952	1.21726	0.33631	0.834822	0.423753	0.122024	0.410714	0.5	0.324405	0.339286	0.161612	0.096685	0.058011	0.055249	0.077348	0.099448	0.08631	0.130952	0.122024	0.116071	0.095238	0.0937336	0.0254054	0.160221	0.287293	0.323204	0.168508	0.21547	0.230939	0.072157
	3.18751	0.547786	1.1981	0.846579	0.687871	0.830032	0.857546	0.761244	0.818451	0.200071	0.922619	0.729167	0.943452	0.348214	0.735863	0.275855	0.104167	0.39881	0.511905	0.372024	0.346727	0.172696	0.099448	0.046961	0.046961	0.071823	0.10221	0.098214	0.133929	0.116071	0.116071	0.08631	0.0917998	0.0290809	0.157459	0.273481	0.331492	0.162983	0.21547	0.228177	0.0743962
	3.19446	0.565362	1.11901	1.03406	0.73373	0.862132	0.811688	0.797931	0.846272	0.184846	0.9375	0.729167	1.08929	0.315476	0.767857	0.335778	0.130952	0.363095	0.5	0.452381	0.361607	0.163907	0.085635	0.052486	0.046961	0.071823	0.10221	0.089286	0.139881	0.110119	0.116071	0.083333	0.0897805	0.0286264	0.160221	0.28453	0.331492	0.168508	0.218232	0.232597	0.0742113
	3.2014	0.565362	1.15709	0.952035	0.797931	0.871304	0.834617	0.802517	0.854408	0.178538	1	0.654762	0.860119	0.39881	0.728423	0.261514	0.116071	0.428571	0.520833	0.392857	0.364583	0.174228	0.093923	0.049724	0.046961	0.071823	0.093923	0.095238	0.139881	0.113095	0.113095	0.083333	0.0900996	0.028795	0.154696	0.276243	0.331492	0.160221	0.212707	0.227072	0.0762152
	3.20835	0.509705	1.25376	0.9286	0.664942	0.848375	0.843789	0.76583	0.830714	0.232295	0.931548	0.78869	1.07738	0.28869	0.771577	0.342821	0.122024	0.404762	0.58631	0.404762	0.379465	0.191782	0.099448	0.058011	0.049724	0.069061	0.10221	0.089286	0.145833	0.113095	0.110119	0.08631	0.0923097	0.028555	0.160221	0.28453	0.350829	0.171271	0.212707	0.235912	0.0806469
	3.21529	0.547786	1.2186	0.852438	0.687871	0.885061	0.82086	0.797931	0.830079	0.20636	0.845238	0.833333	0.901786	0.327381	0.726935	0.268038	0.136905	0.440476	0.443452	0.366071	0.346726	0.144388	0.09116	0.055249	0.046961	0.058011	0.11326	0.089286	0.14881	0.116071	0.116071	0.089286	0.0924165	0.0322943	0.157459	0.290055	0.334254	0.157459	0.212707	0.230387	0.079527
	3.22224	0.53314	1.17759	1.00183	0.697043	0.830032	0.839203	0.747487	0.832333	0.209367	0.827381	0.824405	1.07143	0.360119	0.770833	0.297272	0.122024	0.46131	0.583333	0.386905	0.388393	0.195169	0.088398	0.058011	0.055249	0.066298	0.096685	0.083333	0.157738	0.119048	0.116071	0.08631	0.0927141	0.0315107	0.151934	0.279006	0.348066	0.162983	0.21547	0.231492	0.082351
	3.22918	0.559504	1.2479	0.97547	0.715386	0.830032	0.834617	0.724558	0.841066	0.220751	1.01191	0.877976	1.13095	0.321429	0.835565	0.357996	0.136905	0.425595	0.577381	0.377976	0.379464	0.182699	0.088398	0.052486	0.055249	0.069061	0.10221	0.089286	0.139881	0.116071	0.110119	0.092262	0.0915023	0.0274078	0.162983	0.30663	0.342541	0.162983	0.220994	0.239226	0.0824252
	3.23613	0.524352	1.24204	0.963752	0.697043	0.944677	0.830032	0.793345	0.856463	0.2267	1.05952	0.863095	0.931548	0.357143	0.802828	0.308074	0.119048	0.383929	0.526786	0.404762	0.358631	0.171701	0.10221	0.052486	0.049724	0.071823	0.11326	0.095238	0.145833	0.127976	0.110119	0.08631	0.0954979	0.0311859	0.157459	0.29558	0.331492	0.174033	0.220994	0.235912	0.0756674
	3.24307	0.550716	1.19224	0.943247	0.628256	0.866718	0.880475	0.830032	0.841669	0.210431	0.946429	0.803571	1.01191	0.377976	0.78497	0.284932	0.133929	0.440476	0.535714	0.425595	0.383929	0.173659	0.10221	0.052486	0.052486	0.074586	0.104972	0.08631	0.139881	0.122024	0.116071	0.083333	0.0934359	0.0289804	0.160221	0.292818	0.345304	0.174033	0.218232	0.238122	0.0791379
	3.25001	0.603444	1.26547	0.998904	0.6787	0.885061	0.852961	0.706215	0.855823	0.226053	1.10119	0.71131	1.06548	0.35119	0.807292	0.35132	0.116071	0.47619	0.553571	0.404762	0.387649	0.190977	0.085635	0.055249	0.052486	0.082873	0.110497	0.104167	0.139881	0.127976	0.110119	0.083333	0.0952216	0.0286986	0.162983	0.29558	0.345304	0.174033	0.209945	0.237569	0.079585
	3.25696	0.57415	1.30063	1.06628	0.683286	0.871304	0.807103	0.816274	0.874146	0.242582	0.839286	0.880952	0.9375	0.321429	0.744792	0.285097	0.130952	0.46131	0.553571	0.419643	0.391369	0.182408	0.096685	0.049724	0.046961	0.074586	0.107735	0.10119	0.133929	0.122024	0.119048	0.08631	0.0938192	0.0295586	0.154696	0.292818	0.345304	0.176796	0.212707	0.236464	0.0803626
	3.2639	0.512634	1.28305	1.01648	0.719972	0.852961	0.811688	0.742901	0.848527	0.244575	0.919643	0.764881	0.988095	0.33631	0.752232	0.29258	0.139881	0.494048	0.550595	0.389881	0.393601	0.181773	0.093923	0.055249	0.046961	0.082873	0.107735	0.104167	0.14881	0.116071	0.116071	0.089286	0.0961146	0.0299741	0.154696	0.292818	0.348066	0.18232	0.218232	0.239226	0.0799103
	3.27085	0.503846	1.25962	0.949106	0.609913	0.862132	0.839203	0.701629	0.817921	0.248377	0.943452	0.666667	0.988095	0.315476	0.728422	0.309842	0.122024	0.46131	0.604167	0.383929	0.392858	0.202293	0.104972	0.052486	0.049724	0.074586	0.110497	0.10119	0.125	0.127976	0.116071	0.083333	0.0945835	0.0283192	0.160221	0.301105	0.353591	0.179558	0.21547	0.241989	0.0825176
	3.27779	0.524352	1.13072	0.905166	0.729144	0.802517	0.843789	0.756659	0.813193	0.184402	1.13691	0.791667	1.05952	0.300595	0.822173	0.377874	0.133929	0.47619	0.645833	0.395833	0.412946	0.213213	0.09116	0.052486	0.058011	0.082873	0.107735	0.10119	0.130952	0.130952	0.113095	0.08631	0.0954764	0.0269231	0.162983	0.28453	0.356354	0.171271	0.218232	0.238674	0.0816112
	3.28474	0.559504	1.13951	0.896378	0.692457	0.852961	0.811688	0.738315	0.812974	0.182359	1.01191	0.928571	0.970238	0.357143	0.816964	0.30843	0.116071	0.473214	0.550595	0.425595	0.391369	0.190623	0.104972	0.052486	0.052486	0.082873	0.107735	0.098214	0.142857	0.125	0.113095	0.08631	0.0966028	0.0290621	0.157459	0.292818	0.342541	0.168508	0.220994	0.236464	0.0798862
	3.29168	0.483341	1.18931	0.937388	0.687871	0.935505	0.775002	0.692457	0.814411	0.228175	1.11012	0.910714	1.02679	0.306548	0.838542	0.363967	0.119048	0.505952	0.526786	0.4375	0.397321	0.189396	0.096685	0.055249	0.058011	0.071823	0.110497	0.092262	0.130952	0.119048	0.104167	0.083333	0.0922027	0.0252735	0.160221	0.298343	0.342541	0.18232	0.218232	0.240331	0.0775943
	3.29863	0.568292	1.20396	0.952035	0.715386	0.843789	0.866718	0.742901	0.841868	0.201868	0.89881	0.77381	1.08036	0.348214	0.775298	0.311298	0.127976	0.505952	0.526786	0.419643	0.395089	0.184017	0.099448	0.058011	0.055249	0.088398	0.11326	0.092262	0.125	0.113095	0.119048	0.089286	0.0953057	0.0240141	0.157459	0.309392	0.345304	0.179558	0.218232	0.241989	0.0818909
	3.30557	0.57708	1.19224	0.899307	0.655771	0.903405	0.843789	0.719972	0.827366	0.203299	0.91369	0.889881	1.19345	0.282738	0.81994	0.383744	0.130952	0.535714	0.547619	0.419643	0.408482	0.193817	0.09116	0.058011	0.049724	0.071823	0.110497	0.092262	0.136905	0.119048	0.116071	0.08631	0.0931811	0.0279651	0.154696	0.309392	0.345304	0.179558	0.226519	0.243094	0.0821098
	3.31251	0.515564	1.15709	0.93153	0.770416	0.843789	0.82086	0.719972	0.822746	0.196523	1.19048	1.04167	1.11905	0.279762	0.907738	0.423038	0.139881	0.520833	0.607143	0.443452	0.427827	0.203274	0.107735	0.058011	0.052486	0.08011	0.11326	0.089286	0.136905	0.130952	0.122024	0.083333	0.0974102	0.0294062	0.162983	0.314917	0.350829	0.18232	0.212707	0.244751	0.0833461
	3.31946	0.547786	1.2977	1.01941	0.729144	0.898819	0.852961	0.692457	0.862611	0.245347	1.00893	0.880952	1.0625	0.333333	0.821429	0.334192	0.136905	0.455357	0.520833	0.446429	0.389881	0.171882	0.107735	0.052486	0.055249	0.077348	0.110497	0.095238	0.125	0.119048	0.116071	0.092262	0.0950934	0.0258871	0.157459	0.314917	0.356354	0.176796	0.212707	0.243647	0.0875171
	3.3264	0.547786	1.18345	0.943247	0.719972	0.848375	0.816274	0.719972	0.825583	0.200832	1.03274	0.761905	0.970238	0.315476	0.770089	0.32444	0.133929	0.458333	0.556548	0.449405	0.399554	0.183615	0.104972	0.055249	0.049724	0.074586	0.110497	0.10119	0.127976	0.133929	0.119048	0.08631	0.0963481	0.02918	0.157459	0.312155	0.353591	0.18232	0.220994	0.245304	0.084365
	3.33335	0.477482	1.27426	1.03113	0.687871	0.912576	0.848375	0.738315	0.852858	0.256319	1.23809	0.949405	1.14881	0.369048	0.926339	0.390636	0.136905	0.443452	0.604167	0.416667	0.400298	0.194138	0.099448	0.052486	0.055249	0.08011	0.11326	0.095238	0.139881	0.122024	0.119048	0.083333	0.0960077	0.0286966	0.157459	0.314917	0.342541	0.174033	0.20442	0.238674	0.0844823
	3.34029	0.571221	1.21568	1.01355	0.660357	0.885061	0.811688	0.687871	0.835061	0.224191	1.05357	0.755952	1.09821	0.333333	0.810268	0.352385	0.145833	0.5	0.622024	0.419643	0.421875	0.201963	0.10221	0.055249	0.052486	0.071823	0.127072	0.095238	0.122024	0.127976	0.119048	0.08631	0.0959436	0.0288059	0.157459	0.309392	0.364641	0.185083	0.209945	0.245304	0.0879519
	3.34724	0.524352	1.2479	0.995975	0.738315	0.940091	0.839203	0.701629	0.855352	0.23388	1.11607	0.747024	1.21726	0.321429	0.850447	0.406475	0.145833	0.514881	0.651786	0.455357	0.441964	0.213865	0.093923	0.055249	0.049724	0.09116	0.118785	0.092262	0.139881	0.119048	0.116071	0.083333	0.0959436	0.0286415	0.162983	0.31768	0.364641	0.187845	0.21547	0.249724	0.0871067
	3.35418	0.474553	1.1981	0.934459	0.724558	0.921748	0.87589	0.747487	0.839542	0.223817	1	1	1.14881	0.35119	0.875	0.356183	0.139881	0.497024	0.604167	0.372024	0.403274	0.199582	0.104972	0.060773	0.055249	0.082873	0.116022	0.092262	0.142857	0.139881	0.119048	0.08631	0.100025	0.0300989	0.160221	0.323204	0.356354	0.174033	0.218232	0.246409	0.0886651
	3.36113	0.538998	1.18638	0.946176	0.687871	0.866718	0.87589	0.7108	0.830405	0.209384	0.952381	0.830357	1.12202	0.342262	0.811756	0.335068	0.122024	0.5625	0.60119	0.470238	0.438988	0.218333	0.11326	0.058011	0.049724	0.085635	0.116022	0.092262	0.127976	0.122024	0.119048	0.095238	0.09792	0.027079	0.157459	0.309392	0.372928	0.18232	0.21547	0.247514	0.0907531
	3.36807	0.538998	1.20396	0.97547	0.724558	0.825446	0.82086	0.752073	0.83448	0.209301	1.03869	0.863095	1.04464	0.380952	0.831845	0.312169	0.145833	0.526786	0.583333	0.479167	0.43378	0.19663	0.104972	0.055249	0.046961	0.077348	0.121547	0.095238	0.136905	0.122024	0.119048	0.092262	0.0971554	0.029869	0.157459	0.30663	0.370166	0.185083	0.21547	0.246962	0.0888412
	3.37502	0.500917	1.22739	0.960823	0.669528	0.894233	0.811688	0.802517	0.838157	0.228704	1.20536	0.854167	1.20238	0.345238	0.901786	0.406007	0.145833	0.541667	0.532738	0.366071	0.396577	0.185647	0.110497	0.049724	0.044199	0.085635	0.124309	0.092262	0.151786	0.130952	0.119048	0.092262	0.100067	0.0344339	0.157459	0.309392	0.372928	0.190608	0.226519	0.251381	0.0884191
	3.38196	0.503846	1.22446	0.97254	0.706215	0.87589	0.825446	0.729144	0.833935	0.227233	0.96131	0.895833	0.97619	0.35119	0.796131	0.298674	0.14881	0.568452	0.595238	0.440476	0.438244	0.204433	0.096685	0.052486	0.052486	0.096685	0.118785	0.098214	0.133929	0.122024	0.113095	0.092262	0.0976651	0.0272973	0.160221	0.314917	0.367403	0.190608	0.21547	0.249724	0.0877173
	3.3889	0.477482	1.24204	0.957894	0.747487	0.830032	0.797931	0.692457	0.82076	0.23684	1.22024	0.821429	1.08333	0.342262	0.866815	0.386869	0.142857	0.529762	0.672619	0.4375	0.445684	0.22386	0.11326	0.055249	0.052486	0.074586	0.127072	0.098214	0.136905	0.136905	0.127976	0.092262	0.101491	0.0322529	0.162983	0.309392	0.370166	0.185083	0.212707	0.248066	0.0882121
	3.39585	0.527281	1.28891	0.966682	0.669528	0.903405	0.797931	0.756659	0.844342	0.243935	1.25	0.877976	1.15774	0.360119	0.911458	0.40015	0.139881	0.517857	0.696429	0.464286	0.454613	0.23211	0.099448	0.063536	0.049724	0.08011	0.121547	0.095238	0.14881	0.133929	0.119048	0.089286	0.100068	0.0311828	0.160221	0.325967	0.367403	0.18232	0.220994	0.251381	0.0908668
	3.40279	0.556574	1.21568	0.957894	0.6787	0.839203	0.82086	0.683286	0.821742	0.217551	1.01786	0.928571	1.16071	0.321429	0.857143	0.369719	0.14881	0.550595	0.64881	0.467262	0.453869	0.216486	0.110497	0.058011	0.052486	0.074586	0.121547	0.104167	0.151786	0.122024	0.113095	0.092262	0.100046	0.0310135	0.160221	0.323204	0.367403	0.176796	0.218232	0.249171	0.0916067
	3.40974	0.524352	1.25083	0.984258	0.738315	0.834617	0.825446	0.770416	0.84689	0.225209	1.13393	0.8125	1.00298	0.297619	0.811756	0.367286	0.145833	0.434524	0.556548	0.440476	0.394345	0.174939	0.11326	0.066298	0.049724	0.082873	0.132597	0.095238	0.145833	0.130952	0.122024	0.092262	0.103106	0.031136	0.168508	0.31768	0.38674	0.18232	0.223757	0.255801	0.0935687
	3.41668	0.550716	1.18052	0.937388	0.646599	0.90799	0.843789	0.7108	0.825401	0.2107	0.970238	0.883929	1.19048	0.33631	0.845238	0.363006	0.133929	0.607143	0.761905	0.449405	0.488096	0.268375	0.118785	0.058011	0.055249	0.08011	0.127072	0.095238	0.154762	0.133929	0.119048	0.092262	0.103447	0.0328697	0.165746	0.320442	0.378453	0.18232	0.21547	0.252486	0.0926053
	3.42363	0.562433	1.25669	0.902236	0.664942	0.871304	0.866718	0.674114	0.828348	0.228565	0.997024	0.952381	1.06548	0.324405	0.834821	0.343442	0.145833	0.565476	0.627976	0.422619	0.440476	0.21441	0.104972	0.058011	0.052486	0.088398	0.124309	0.098214	0.154762	0.130952	0.119048	0.095238	0.102639	0.031705	0.162983	0.339779	0.383978	0.179558	0.218232	0.256906	0.0991402
	3.43057	0.524352	1.17759	0.966682	0.697043	0.843789	0.825446	0.660357	0.813609	0.21514	0.955357	0.886905	1.09524	0.333333	0.817708	0.334354	0.127976	0.532738	0.684524	0.395833	0.435268	0.23637	0.11326	0.063536	0.060773	0.09116	0.11326	0.10119	0.145833	0.133929	0.127976	0.095238	0.104616	0.0281736	0.154696	0.325967	0.372928	0.187845	0.218232	0.251934	0.0932991
	3.43752	0.562433	1.28305	0.946176	0.674114	0.834617	0.802517	0.756659	0.837081	0.231102	0.979167	1.02381	0.997024	0.372024	0.843006	0.314524	0.157738	0.589286	0.636905	0.422619	0.451637	0.216403	0.11326	0.066298	0.052486	0.09116	0.127072	0.092262	0.14881	0.133929	0.113095	0.08631	0.102468	0.0303163	0.149171	0.337017	0.372928	0.190608	0.212707	0.252486	0.0971301
	3.44446	0.492129	1.29477	0.934459	0.683286	0.825446	0.775002	0.706215	0.815901	0.251522	1.01488	0.910714	1.04167	0.357143	0.831101	0.320982	0.154762	0.559524	0.642857	0.449405	0.451637	0.213186	0.104972	0.063536	0.049724	0.082873	0.135359	0.095238	0.160714	0.133929	0.133929	0.089286	0.104956	0.0354432	0.160221	0.331492	0.383978	0.19337	0.21547	0.256906	0.0959324
	3.4514	0.559504	1.26547	0.960823	0.62367	0.802517	0.797931	0.6787	0.81266	0.239813	1.16667	0.89881	1.08036	0.333333	0.869792	0.374657	0.133929	0.592262	0.672619	0.47619	0.46875	0.237331	0.104972	0.063536	0.052486	0.085635	0.138122	0.116071	0.16369	0.142857	0.119048	0.095238	0.108165	0.0351848	0.157459	0.328729	0.367403	0.185083	0.21547	0.250829	0.0921258
	3.45835	0.550716	1.27719	0.952035	0.701629	0.839203	0.82086	0.729144	0.838683	0.230638	1.27976	0.824405	1.15476	0.357143	0.904018	0.412095	0.136905	0.574405	0.741071	0.473214	0.481399	0.254835	0.118785	0.058011	0.052486	0.082873	0.135359	0.113095	0.160714	0.127976	0.125	0.092262	0.106656	0.0346399	0.157459	0.345304	0.383978	0.201657	0.220994	0.261878	0.0975573
	3.46529	0.515564	1.20689	0.946176	0.701629	0.811688	0.7108	0.669528	0.79461	0.224506	0.854167	1.00893	1.19941	0.33631	0.849703	0.370242	0.14881	0.580357	0.651786	0.449405	0.457589	0.222258	0.118785	0.063536	0.063536	0.09116	0.143646	0.107143	0.172619	0.127976	0.125	0.10119	0.111459	0.0340192	0.168508	0.31768	0.375691	0.185083	0.223757	0.254144	0.0892144
	3.47224	0.521422	1.31527	0.905166	0.6787	0.793345	0.788759	0.637428	0.805728	0.256663	0.940476	0.848214	0.907738	0.363095	0.764881	0.270566	0.154762	0.613095	0.675595	0.479167	0.480655	0.2322	0.11326	0.066298	0.060773	0.096685	0.127072	0.10119	0.145833	0.133929	0.119048	0.095238	0.105933	0.0276508	0.160221	0.339779	0.383978	0.187845	0.229282	0.260221	0.0972635
	3.47918	0.550716	1.30648	0.943247	0.632842	0.889647	0.802517	0.715386	0.834406	0.249682	0.925595	0.982143	0.949405	0.380952	0.809524	0.286653	0.142857	0.616071	0.696429	0.502976	0.489583	0.244392	0.118785	0.055249	0.055249	0.085635	0.140884	0.104167	0.130952	0.130952	0.122024	0.098214	0.104211	0.0306963	0.160221	0.328729	0.389503	0.187845	0.218232	0.256906	0.0979204
	3.48613	0.536069	1.28012	0.963752	0.646599	0.830032	0.697043	0.664942	0.802651	0.251733	1.08036	0.863095	1.03869	0.330357	0.828125	0.344942	0.145833	0.571429	0.672619	0.488095	0.469494	0.228585	0.11326	0.055249	0.055249	0.093923	0.135359	0.098214	0.142857	0.130952	0.122024	0.092262	0.103935	0.0310132	0.157459	0.345304	0.383978	0.19337	0.218232	0.259669	0.0991786
	3.49307	0.521422	1.31234	0.946176	0.609913	0.811688	0.784173	0.646599	0.804616	0.265007	1.03571	0.845238	1.13393	0.309524	0.831101	0.367792	0.157738	0.508929	0.696429	0.392857	0.438988	0.225387	0.107735	0.058011	0.052486	0.085635	0.135359	0.095238	0.130952	0.130952	0.122024	0.095238	0.101363	0.0297489	0.154696	0.337017	0.395028	0.20442	0.212707	0.260774	0.100717
	3.50002	0.495058	1.26255	1.04577	0.655771	0.839203	0.811688	0.701629	0.830238	0.25596	1.02976	0.889881	1.10119	0.369048	0.84747	0.330802	0.154762	0.610119	0.723214	0.39881	0.471726	0.250454	0.127072	0.055249	0.055249	0.082873	0.129834	0.098214	0.145833	0.130952	0.125	0.10119	0.105147	0.0322232	0.157459	0.337017	0.383978	0.190608	0.218232	0.257459	0.0979086
	3.50696	0.480412	1.22153	0.908095	0.655771	0.729144	0.82086	0.756659	0.796068	0.230774	1.22917	0.83631	1	0.372024	0.859375	0.362659	0.145833	0.619048	0.732143	0.458333	0.488839	0.254778	0.118785	0.060773	0.060773	0.085635	0.132597	0.104167	0.136905	0.127976	0.133929	0.098214	0.105975	0.0291712	0.157459	0.328729	0.378453	0.201657	0.21547	0.256354	0.0929917
	3.5139	0.553645	1.24204	0.97254	0.669528	0.788759	0.752073	0.697043	0.810804	0.229161	0.907738	0.839286	1.00595	0.348214	0.775298	0.292824	0.151786	0.616071	0.720238	0.452381	0.485119	0.248067	0.116022	0.058011	0.052486	0.088398	0.146409	0.098214	0.136905	0.145833	0.130952	0.095238	0.106847	0.0342272	0.157459	0.334254	0.38674	0.20442	0.232044	0.262983	0.0947596
	3.52085	0.591726	1.28012	1.08678	0.683286	0.793345	0.775002	0.6787	0.841281	0.249405	1.21131	0.839286	1.00298	0.306548	0.84003	0.386869	0.160714	0.610119	0.705357	0.434524	0.477679	0.23924	0.121547	0.052486	0.055249	0.09116	0.121547	0.104167	0.133929	0.127976	0.127976	0.104167	0.10402	0.0295456	0.157459	0.337017	0.392265	0.201657	0.223757	0.262431	0.0982703
	3.52779	0.536069	1.35628	0.954964	0.646599	0.848375	0.811688	0.701629	0.836515	0.267543	1.13691	0.991071	0.997024	0.360119	0.87128	0.347373	0.166667	0.592262	0.752976	0.485119	0.499256	0.247547	0.11326	0.055249	0.049724	0.077348	0.140884	0.10119	0.136905	0.136905	0.125	0.098214	0.103468	0.0335395	0.154696	0.325967	0.389503	0.198895	0.218232	0.257459	0.097028
	3.53474	0.503846	1.32113	0.957894	0.674114	0.807103	0.816274	0.724558	0.829274	0.258222	1.11012	1.09226	1.17559	0.360119	0.934524	0.384609	0.142857	0.639881	0.669643	0.497024	0.487351	0.241706	0.116022	0.055249	0.052486	0.09116	0.132597	0.110119	0.154762	0.130952	0.122024	0.098214	0.106358	0.0329998	0.154696	0.331492	0.381215	0.198895	0.209945	0.255249	0.0962023
	3.54168	0.565362	1.25083	0.990116	0.6787	0.797931	0.715386	0.715386	0.816244	0.231529	0.979167	0.958333	1.24107	0.345238	0.880952	0.379609	0.154762	0.625	0.6875	0.497024	0.491071	0.23781	0.107735	0.060773	0.049724	0.096685	0.138122	0.098214	0.136905	0.136905	0.125	0.104167	0.105423	0.0310304	0.149171	0.325967	0.381215	0.19337	0.223757	0.254696	0.0960992
	3.54863	0.524352	1.28012	0.987187	0.660357	0.839203	0.761244	0.683286	0.819393	0.250022	0.943452	0.889881	1.20833	0.35119	0.848214	0.359409	0.16369	0.630952	0.761905	0.485119	0.510417	0.257316	0.11326	0.055249	0.052486	0.09116	0.146409	0.10119	0.14881	0.136905	0.122024	0.098214	0.106571	0.0341082	0.157459	0.328729	0.392265	0.190608	0.218232	0.257459	0.0990705
	3.55557	0.597585	1.27133	0.896378	0.756659	0.862132	0.816274	0.664942	0.8379	0.218558	1.08631	0.943452	1.00595	0.318452	0.838541	0.351622	0.172619	0.556548	0.761905	0.508929	0.5	0.244302	0.110497	0.055249	0.052486	0.099448	0.127072	0.104167	0.14881	0.133929	0.122024	0.104167	0.105785	0.0313091	0.154696	0.334254	0.392265	0.187845	0.229282	0.259668	0.100307
	3.56252	0.536069	1.25083	0.855367	0.692457	0.82086	0.807103	0.73373	0.813773	0.22026	0.934524	1.09821	1.20833	0.3125	0.888393	0.40007	0.145833	0.64881	0.717262	0.488095	0.5	0.254901	0.118785	0.060773	0.058011	0.099448	0.146409	0.107143	0.142857	0.145833	0.130952	0.098214	0.110842	0.0326307	0.154696	0.350829	0.389503	0.201657	0.209945	0.261326	0.102482
	3.56946	0.556574	1.23618	0.954964	0.683286	0.811688	0.834617	0.651185	0.818356	0.226667	0.982143	1.04762	1.12202	0.357143	0.877232	0.351404	0.169643	0.64881	0.803571	0.535714	0.539435	0.269871	0.116022	0.058011	0.049724	0.088398	0.129834	0.122024	0.157738	0.136905	0.133929	0.095238	0.108782	0.0352064	0.160221	0.337017	0.392265	0.198895	0.212707	0.260221	0.0991863
	3.5764	0.547786	1.23032	0.899307	0.642013	0.797931	0.816274	0.683286	0.802417	0.222659	0.883929	0.764881	1.06548	0.345238	0.764881	0.305849	0.172619	0.681548	0.75	0.553571	0.539435	0.257739	0.121547	0.049724	0.055249	0.096685	0.149171	0.110119	0.145833	0.139881	0.125	0.095238	0.108845	0.0350909	0.151934	0.348066	0.406077	0.198895	0.21547	0.264088	0.10771
	3.58335	0.474553	1.31234	0.946176	0.742901	0.797931	0.802517	0.655771	0.818885	0.261838	1.24702	0.955357	0.904762	0.327381	0.858631	0.38495	0.14881	0.636905	0.654762	0.494048	0.483631	0.234515	0.116022	0.052486	0.052486	0.10221	0.132597	0.10119	0.142857	0.139881	0.136905	0.104167	0.10808	0.033324	0.151934	0.339779	0.389503	0.196133	0.223757	0.260221	0.100258
	3.59029	0.571221	1.28012	0.998904	0.692457	0.784173	0.770416	0.642013	0.819901	0.244028	0.949405	0.83631	0.96131	0.357143	0.776042	0.28489	0.14881	0.654762	0.758929	0.508929	0.517857	0.266542	0.110497	0.058011	0.055249	0.093923	0.129834	0.110119	0.142857	0.151786	0.125	0.10119	0.107847	0.0323772	0.146409	0.345304	0.39779	0.198895	0.223757	0.262431	0.105099
	3.59724	0.524352	1.27133	0.937388	0.660357	0.825446	0.706215	0.697043	0.803162	0.24375	1.16071	1.00595	1.03869	0.324405	0.88244	0.377937	0.157738	0.672619	0.770833	0.541667	0.535714	0.268902	0.110497	0.058011	0.049724	0.088398	0.146409	0.107143	0.142857	0.139881	0.130952	0.10119	0.107506	0.0342598	0.154696	0.361878	0.40884	0.21547	0.21547	0.271271	0.108342
	3.60418	0.582938	1.25376	0.993046	0.687871	0.784173	0.761244	0.683286	0.820902	0.22919	1.13988	1.05952	1.10714	0.342262	0.912202	0.38139	0.169643	0.669643	0.71131	0.52381	0.518602	0.246136	0.11326	0.055249	0.052486	0.085635	0.135359	0.107143	0.151786	0.127976	0.127976	0.098214	0.105508	0.0331504	0.151934	0.350829	0.395028	0.19337	0.220994	0.262431	0.104991
	3.61113	0.53021	1.31527	0.987187	0.628256	0.816274	0.793345	0.660357	0.8187	0.264635	1.09524	1.05952	1.30357	0.357143	0.953869	0.412117	0.175595	0.651786	0.758929	0.52381	0.52753	0.253546	0.11326	0.060773	0.046961	0.082873	0.154696	0.110119	0.145833	0.142857	0.122024	0.095238	0.107463	0.0362142	0.151934	0.342541	0.389503	0.201657	0.212707	0.259668	0.101122
	3.61807	0.536069	1.33871	0.881731	0.651185	0.756659	0.76583	0.651185	0.797338	0.262626	1.05357	1	0.964286	0.366071	0.845982	0.322038	0.178571	0.699405	0.809524	0.514881	0.550595	0.276204	0.124309	0.058011	0.058011	0.093923	0.135359	0.104167	0.151786	0.14881	0.127976	0.107143	0.11095	0.0335337	0.160221	0.348066	0.389503	0.198895	0.218232	0.262983	0.0998954
	3.62502	0.536069	1.25083	0.934459	0.706215	0.779588	0.82086	0.664942	0.81328	0.230086	1.00595	1.11607	1.16964	0.348214	0.90997	0.380653	0.166667	0.693452	0.657738	0.502976	0.505208	0.240358	0.129834	0.060773	0.046961	0.096685	0.143646	0.10119	0.139881	0.136905	0.136905	0.098214	0.109099	0.034398	0.154696	0.364641	0.395028	0.196133	0.223757	0.266851	0.106571
	3.63196	0.562433	1.30648	1.03991	0.724558	0.770416	0.742901	0.669528	0.830891	0.255178	1.27679	0.928571	1.07441	0.345238	0.90625	0.400336	0.169643	0.565476	0.699405	0.485119	0.479911	0.224939	0.124309	0.058011	0.046961	0.099448	0.149171	0.116071	0.175595	0.145833	0.125	0.10119	0.114159	0.0398336	0.149171	0.356354	0.400552	0.198895	0.220994	0.265193	0.107753
	3.63891	0.585868	1.35628	0.969611	0.687871	0.770416	0.756659	0.637428	0.823448	0.265198	1.07738	0.97619	1.02976	0.348214	0.857887	0.342287	0.157738	0.675595	0.8125	0.565476	0.552827	0.28211	0.116022	0.052486	0.044199	0.10221	0.140884	0.110119	0.14881	0.136905	0.127976	0.098214	0.107782	0.035483	0.154696	0.356354	0.40884	0.196133	0.220994	0.267403	0.109376
	3.64585	0.565362	1.25083	0.9286	0.715386	0.770416	0.797931	0.697043	0.817938	0.220313	0.883929	1.04762	1.03274	0.386905	0.837798	0.309548	0.154762	0.639881	0.755952	0.41369	0.491071	0.265454	0.127072	0.058011	0.055249	0.096685	0.132597	0.110119	0.142857	0.136905	0.125	0.098214	0.108271	0.0313003	0.154696	0.350829	0.38674	0.196133	0.207182	0.259116	0.102794
	3.65279	0.538998	1.20103	0.97254	0.628256	0.788759	0.775002	0.669528	0.796302	0.225792	1.05655	0.815476	1.08929	0.395833	0.839286	0.319854	0.178571	0.705357	0.708333	0.541667	0.533482	0.249093	0.124309	0.055249	0.052486	0.088398	0.146409	0.122024	0.145833	0.136905	0.133929	0.10119	0.110673	0.0351199	0.151934	0.353591	0.400552	0.198895	0.220994	0.265193	0.106434
	3.65974	0.553645	1.23325	0.922742	0.664942	0.770416	0.770416	0.687871	0.800469	0.222121	1.22024	0.901786	1.18452	0.339286	0.911458	0.407179	0.166667	0.58631	0.6875	0.52381	0.491072	0.226543	0.127072	0.058011	0.055249	0.104972	0.140884	0.116071	0.172619	0.154762	0.127976	0.092262	0.114988	0.0384732	0.157459	0.356354	0.39779	0.196133	0.212707	0.264089	0.106086
	3.66668	0.553645	1.29477	0.890519	0.669528	0.807103	0.76583	0.651185	0.804654	0.24287	0.970238	0.982143	1.05655	0.309524	0.829613	0.348823	0.172619	0.657738	0.770833	0.550595	0.537946	0.259622	0.110497	0.052486	0.052486	0.107735	0.140884	0.107143	0.166667	0.122024	0.130952	0.10119	0.109206	0.0356668	0.154696	0.361878	0.403315	0.20442	0.212707	0.267403	0.108465
	3.67363	0.550716	1.3182	0.934459	0.6787	0.73373	0.770416	0.697043	0.811895	0.251113	1.125	1.10714	1.02679	0.375	0.908482	0.358211	0.178571	0.669643	0.803571	0.53869	0.547619	0.268749	0.116022	0.058011	0.052486	0.085635	0.135359	0.10119	0.16369	0.136905	0.125	0.098214	0.107251	0.035365	0.146409	0.361878	0.403315	0.198895	0.212707	0.264641	0.11145
	3.68057	0.53021	1.32699	0.990116	0.664942	0.825446	0.811688	0.642013	0.827344	0.266271	1.33631	0.922619	1.10714	0.419643	0.946429	0.389832	0.193452	0.732143	0.767857	0.550595	0.561012	0.262856	0.11326	0.052486	0.044199	0.096685	0.146409	0.125	0.166667	0.136905	0.125	0.104167	0.111078	0.0388138	0.149171	0.350829	0.400552	0.187845	0.209945	0.259668	0.109544
	3.68752	0.547786	1.35921	0.952035	0.701629	0.756659	0.797931	0.660357	0.825087	0.266489	1.20238	1.09226	1.01488	0.318452	0.906994	0.399833	0.16369	0.675595	0.806548	0.511905	0.539435	0.277987	0.121547	0.060773	0.049724	0.093923	0.160221	0.122024	0.166667	0.142857	0.125	0.10119	0.114393	0.0387519	0.154696	0.361878	0.40884	0.19337	0.223757	0.268508	0.110694
	3.69446	0.538998	1.28598	0.93153	0.719972	0.775002	0.779588	0.637428	0.809785	0.243175	1.08333	1.01488	0.991071	0.345238	0.858631	0.344489	0.181548	0.666667	0.732143	0.5625	0.535714	0.246228	0.132597	0.052486	0.046961	0.093923	0.157459	0.116071	0.169643	0.136905	0.125	0.10119	0.113224	0.0405791	0.143646	0.364641	0.406077	0.19337	0.21547	0.264641	0.114172
	3.70141	0.518493	1.38558	0.9286	0.697043	0.76583	0.770416	0.651185	0.816735	0.280331	1.34226	0.994048	0.877976	0.333333	0.886905	0.41847	0.1875	0.723214	0.800595	0.559524	0.567708	0.272668	0.129834	0.052486	0.052486	0.096685	0.140884	0.113095	0.157738	0.145833	0.127976	0.10119	0.111821	0.0366368	0.146409	0.350829	0.403315	0.20442	0.223757	0.265746	0.107156
	3.70835	0.544857	1.2186	0.946176	0.7108	0.761244	0.719972	0.692457	0.799159	0.219514	0.964286	1.13095	1.07143	0.297619	0.866072	0.385192	0.208333	0.767857	0.779762	0.565476	0.580357	0.266797	0.135359	0.055249	0.049724	0.099448	0.143646	0.107143	0.16369	0.145833	0.133929	0.098214	0.113224	0.0384415	0.151934	0.372928	0.406077	0.201657	0.220994	0.270718	0.111938
	3.71529	0.451118	1.27719	0.987187	0.664942	0.797931	0.793345	0.706215	0.811133	0.261625	1.07441	1.13393	1.08333	0.339286	0.907738	0.379873	0.172619	0.729167	0.660714	0.610119	0.543155	0.251795	0.124309	0.052486	0.046961	0.09116	0.151934	0.107143	0.166667	0.145833	0.133929	0.104167	0.112459	0.0403449	0.149171	0.353591	0.406077	0.20442	0.223757	0.267403	0.10783
	3.72224	0.562433	1.28012	0.97547	0.73373	0.793345	0.715386	0.664942	0.817918	0.239907	0.949405	1.08036	1.13095	0.35119	0.877976	0.359426	0.181548	0.732143	0.675595	0.547619	0.534226	0.247465	0.135359	0.058011	0.049724	0.099448	0.154696	0.110119	0.166667	0.145833	0.127976	0.095238	0.114307	0.0393544	0.146409	0.364641	0.417127	0.20442	0.223757	0.271271	0.114356
	3.72918	0.521422	1.33578	0.896378	0.651185	0.73373	0.770416	0.632842	0.791679	0.267339	0.988095	0.940476	1.01191	0.357143	0.824405	0.31292	0.1875	0.729167	0.714286	0.598214	0.557292	0.253383	0.127072	0.058011	0.055249	0.099448	0.143646	0.107143	0.166667	0.139881	0.130952	0.10119	0.112926	0.0361764	0.154696	0.367403	0.414365	0.19337	0.21547	0.269061	0.114526
	3.73613	0.521422	1.39144	0.916883	0.674114	0.779588	0.770416	0.664942	0.816972	0.281196	1.25893	1.02083	1.06845	0.395833	0.936012	0.374524	0.199405	0.729167	0.776786	0.553571	0.564732	0.261785	0.132597	0.052486	0.052486	0.096685	0.162983	0.110119	0.1875	0.145833	0.130952	0.104167	0.117581	0.0438424	0.157459	0.370166	0.40884	0.201657	0.21547	0.270718	0.111374
	3.74307	0.565362	1.21275	0.978399	0.655771	0.76583	0.797931	0.651185	0.803889	0.224074	1.1875	1.01786	1.06548	0.342262	0.903274	0.38077	0.175595	0.714286	0.875	0.497024	0.565476	0.302568	0.138122	0.058011	0.049724	0.099448	0.149171	0.119048	0.178571	0.142857	0.127976	0.098214	0.116114	0.0404478	0.157459	0.356354	0.40884	0.20442	0.226519	0.270718	0.106756
	3.75002	0.547786	1.37386	0.966682	0.642013	0.779588	0.761244	0.701629	0.824686	0.274773	1.01488	1.07143	1.08929	0.354167	0.882441	0.353608	0.181548	0.779762	0.818452	0.589286	0.592262	0.291555	0.121547	0.052486	0.052486	0.104972	0.129834	0.116071	0.142857	0.133929	0.133929	0.10119	0.10893	0.0324817	0.149171	0.356354	0.400552	0.209945	0.223757	0.267956	0.105859
	3.75696	0.565362	1.27719	0.954964	0.687871	0.76583	0.770416	0.632842	0.807782	0.241148	1.3125	1.05655	1.15476	0.363095	0.971726	0.419228	0.199405	0.809524	0.875	0.568452	0.613095	0.305675	0.121547	0.055249	0.058011	0.09116	0.157459	0.113095	0.142857	0.136905	0.127976	0.098214	0.110247	0.0345055	0.151934	0.361878	0.40884	0.212707	0.229282	0.272928	0.107883
	3.76391	0.541928	1.22446	0.916883	0.752073	0.816274	0.788759	0.669528	0.815701	0.215413	1.05059	1.01191	1.09226	0.330357	0.87128	0.362105	0.217262	0.738095	0.782738	0.550595	0.572172	0.257096	0.129834	0.058011	0.052486	0.10221	0.146409	0.107143	0.151786	0.14881	0.122024	0.10119	0.11199	0.0353293	0.168508	0.356354	0.411602	0.201657	0.229282	0.273481	0.104973
	3.77085	0.547786	1.29184	0.88759	0.664942	0.76583	0.770416	0.609913	0.791188	0.248013	1.23214	1.05655	1.23809	0.327381	0.963542	0.432387	0.205357	0.714286	0.684524	0.571429	0.543899	0.233934	0.124309	0.052486	0.052486	0.104972	0.162983	0.127976	0.151786	0.142857	0.119048	0.10119	0.114009	0.0377131	0.151934	0.372928	0.428177	0.207182	0.226519	0.277348	0.117389
	3.77779	0.553645	1.28012	0.922742	0.701629	0.761244	0.770416	0.646599	0.805199	0.238631	1.14286	0.994048	0.955357	0.383929	0.869048	0.33336	0.202381	0.785714	0.848214	0.58631	0.605655	0.291124	0.138122	0.060773	0.055249	0.10221	0.146409	0.116071	0.154762	0.142857	0.130952	0.113095	0.11605	0.0346422	0.149171	0.359116	0.422652	0.209945	0.21547	0.271271	0.114473
	3.78474	0.57415	1.28305	0.943247	0.715386	0.76583	0.770416	0.687871	0.819993	0.232323	1.25	0.803571	0.994048	0.369048	0.854167	0.371551	0.220238	0.758929	0.803571	0.642857	0.606399	0.266203	0.121547	0.055249	0.049724	0.09116	0.168508	0.122024	0.16369	0.145833	0.127976	0.107143	0.115285	0.040696	0.143646	0.367403	0.425414	0.207182	0.223757	0.27348	0.11793
	3.79168	0.591726	1.29477	0.966682	0.687871	0.761244	0.729144	0.655771	0.812458	0.243162	1.04167	1.03571	1.25893	0.407738	0.936012	0.367175	0.199405	0.839286	0.747024	0.610119	0.598959	0.282517	0.129834	0.052486	0.044199	0.104972	0.140884	0.119048	0.172619	0.14881	0.125	0.110119	0.114797	0.0401583	0.143646	0.361878	0.41989	0.218232	0.220994	0.272928	0.113922
	3.79863	0.48627	1.25083	0.949106	0.715386	0.779588	0.73373	0.692457	0.801052	0.240635	1.05655	0.979167	1.11012	0.422619	0.892113	0.317579	0.232143	0.824405	0.830357	0.580357	0.616815	0.281659	0.127072	0.049724	0.044199	0.096685	0.151934	0.125	0.175595	0.14881	0.127976	0.107143	0.115414	0.0425079	0.146409	0.378453	0.433702	0.212707	0.218232	0.277901	0.121948
	3.80557	0.503846	1.28305	1.00769	0.701629	0.775002	0.752073	0.674114	0.813915	0.255366	1.09821	0.922619	1.26488	0.315476	0.900297	0.414168	0.208333	0.803571	0.875	0.511905	0.599702	0.304538	0.140884	0.060773	0.049724	0.093923	0.162983	0.125	0.154762	0.151786	0.127976	0.104167	0.117198	0.039285	0.146409	0.375691	0.414365	0.207182	0.223757	0.273481	0.115445
	3.81252	0.568292	1.24204	0.987187	0.7108	0.843789	0.756659	0.628256	0.819575	0.23191	1.08631	0.958333	0.964286	0.309524	0.829613	0.351706	0.229167	0.723214	0.83631	0.607143	0.598958	0.263684	0.127072	0.055249	0.052486	0.096685	0.157459	0.113095	0.157738	0.145833	0.130952	0.110119	0.114669	0.037742	0.146409	0.378453	0.422652	0.209945	0.21547	0.274586	0.119179
	3.81946	0.544857	1.2977	0.987187	0.742901	0.775002	0.697043	0.683286	0.818282	0.249535	1.0625	1.17262	1.23214	0.3125	0.94494	0.427444	0.232143	0.785714	0.833333	0.58631	0.609375	0.273306	0.135359	0.063536	0.049724	0.116022	0.154696	0.110119	0.172619	0.160714	0.127976	0.110119	0.120088	0.0398157	0.149171	0.378453	0.428177	0.21547	0.223757	0.279006	0.118415
	3.82641	0.497988	1.26547	0.916883	0.655771	0.76583	0.784173	0.6787	0.794974	0.244369	1.26191	1.01191	1.08036	0.386905	0.935268	0.38049	0.232143	0.690476	0.842262	0.583333	0.587054	0.25936	0.149171	0.055249	0.058011	0.093923	0.146409	0.125	0.172619	0.154762	0.133929	0.104167	0.119324	0.0404228	0.146409	0.378453	0.40884	0.212707	0.232044	0.275691	0.112777
	3.83335	0.553645	1.35921	0.987187	0.614498	0.76583	0.761244	0.660357	0.814568	0.277952	0.991071	1.02083	1.22321	0.366071	0.900297	0.370784	0.235119	0.696429	0.770833	0.619048	0.580357	0.238356	0.143646	0.058011	0.055249	0.110497	0.143646	0.122024	0.169643	0.151786	0.127976	0.10119	0.118367	0.0381714	0.151934	0.378453	0.428177	0.209945	0.229282	0.279558	0.117823
	3.8403	0.492129	1.35335	0.881731	0.674114	0.747487	0.76583	0.637428	0.793153	0.274936	1.22321	0.919643	1.07738	0.348214	0.892113	0.383204	0.244048	0.803571	0.821429	0.58631	0.613839	0.268698	0.140884	0.049724	0.049724	0.107735	0.176796	0.116071	0.178571	0.145833	0.127976	0.107143	0.120046	0.0447611	0.146409	0.370166	0.41989	0.218232	0.220994	0.275138	0.114809
	3.84724	0.541928	1.34457	0.88466	0.7108	0.775002	0.76583	0.669528	0.813188	0.256864	1.30952	1.09821	1.06548	0.35119	0.956101	0.417526	0.255952	0.827381	0.845238	0.535714	0.616071	0.278874	0.140884	0.049724	0.052486	0.10221	0.162983	0.125	0.181548	0.14881	0.127976	0.116071	0.120769	0.0432221	0.146409	0.375691	0.422652	0.218232	0.220994	0.276796	0.116832
	3.85419	0.585868	1.34457	0.97254	0.669528	0.747487	0.784173	0.6787	0.826123	0.258889	1.04464	1.08036	1.14881	0.35119	0.90625	0.372556	0.235119	0.776786	0.854167	0.60119	0.616815	0.275598	0.135359	0.055249	0.041436	0.104972	0.165746	0.116071	0.166667	0.154762	0.127976	0.110119	0.117836	0.0427336	0.146409	0.372928	0.430939	0.220994	0.223757	0.279005	0.118221
	3.86113	0.553645	1.33285	0.952035	0.701629	0.761244	0.752073	0.664942	0.816917	0.257374	1.11012	1.02976	0.973214	0.372024	0.87128	0.337544	0.235119	0.806548	0.797619	0.598214	0.609375	0.267398	0.143646	0.049724	0.049724	0.104972	0.151934	0.119048	0.172619	0.14881	0.127976	0.107143	0.11756	0.0414343	0.160221	0.372928	0.425414	0.21547	0.237569	0.28232	0.111877
	3.86807	0.509705	1.40608	0.881731	0.7108	0.779588	0.742901	0.632842	0.809093	0.28789	1.34226	0.964286	0.907738	0.386905	0.900298	0.392876	0.238095	0.633929	0.889881	0.625	0.596726	0.268787	0.149171	0.052486	0.049724	0.10221	0.157459	0.119048	0.190476	0.145833	0.136905	0.107143	0.121046	0.0448983	0.149171	0.38674	0.41989	0.218232	0.218232	0.278453	0.118002
	3.87502	0.562433	1.38558	0.993046	0.660357	0.76583	0.724558	0.655771	0.821082	0.283036	1.01488	1.05059	1.02083	0.35119	0.859375	0.33915	0.214286	0.866071	0.827381	0.669643	0.644345	0.299029	0.135359	0.052486	0.052486	0.104972	0.154696	0.125	0.166667	0.154762	0.130952	0.116071	0.119345	0.0398945	0.146409	0.378453	0.425414	0.218232	0.232044	0.28011	0.117047
	3.88196	0.571221	1.22739	1.01648	0.664942	0.797931	0.779588	0.669528	0.818155	0.229218	1.30357	0.997024	1.08333	0.360119	0.936012	0.405043	0.232143	0.839286	0.747024	0.526786	0.58631	0.270064	0.132597	0.055249	0.046961	0.10221	0.151934	0.113095	0.175595	0.14881	0.136905	0.107143	0.11705	0.0413049	0.146409	0.372928	0.428177	0.220994	0.223757	0.278453	0.117337
	3.88891	0.500917	1.38265	0.9286	0.697043	0.724558	0.76583	0.655771	0.80791	0.283811	0.958333	0.967262	1.11607	0.357143	0.849702	0.336248	0.267857	0.690476	0.803571	0.645833	0.601934	0.232402	0.140884	0.058011	0.049724	0.11326	0.162983	0.104167	0.1875	0.154762	0.130952	0.116071	0.121831	0.0437514	0.151934	0.370166	0.439227	0.218232	0.234807	0.282873	0.118005
	3.89585	0.492129	1.28891	0.93153	0.651185	0.747487	0.784173	0.660357	0.793681	0.25674	1.28274	1.07441	1.1875	0.416667	0.990327	0.391806	0.241071	0.866071	0.922619	0.627976	0.664434	0.309775	0.146409	0.063536	0.049724	0.110497	0.151934	0.119048	0.181548	0.154762	0.127976	0.107143	0.121258	0.0410217	0.149171	0.375691	0.425414	0.21547	0.226519	0.278453	0.116652
	3.9028	0.471623	1.31234	0.952035	0.687871	0.807103	0.756659	0.6787	0.809476	0.265214	1.01786	1.15476	1.07441	0.363095	0.90253	0.363984	0.244048	0.872024	0.869048	0.619048	0.651042	0.296101	0.149171	0.063536	0.055249	0.107735	0.171271	0.125	0.172619	0.145833	0.139881	0.107143	0.123744	0.0406782	0.151934	0.372928	0.428177	0.212707	0.223757	0.277901	0.1169
	3.90974	0.468694	1.37386	0.93153	0.701629	0.752073	0.752073	0.600741	0.797229	0.291633	1.23214	1.09524	1.20536	0.389881	0.980655	0.39828	0.241071	0.895833	0.991071	0.696429	0.706101	0.333443	0.151934	0.055249	0.052486	0.10221	0.160221	0.122024	0.175595	0.145833	0.133929	0.116071	0.121555	0.0417031	0.146409	0.381215	0.428177	0.21547	0.229282	0.280111	0.119147
	3.91669	0.556574	1.30356	0.957894	0.687871	0.729144	0.770416	0.609913	0.802195	0.255709	1.25893	1.03869	0.994048	0.366071	0.914435	0.383474	0.25	0.892857	0.907738	0.613095	0.665922	0.308629	0.154696	0.055249	0.044199	0.11326	0.171271	0.133929	0.181548	0.151786	0.127976	0.116071	0.124999	0.0455072	0.149171	0.39779	0.436464	0.21547	0.226519	0.285083	0.124867
	3.92363	0.48627	1.25962	0.937388	0.701629	0.747487	0.752073	0.6787	0.794738	0.244199	1.09226	0.991071	1.07738	0.348214	0.877232	0.355489	0.244048	0.931548	0.892857	0.64881	0.679316	0.316022	0.135359	0.058011	0.049724	0.116022	0.154696	0.127976	0.175595	0.145833	0.133929	0.122024	0.121917	0.0397492	0.146409	0.392265	0.428177	0.223757	0.234807	0.285083	0.119878
	3.93057	0.512634	1.36214	0.870014	0.687871	0.807103	0.738315	0.609913	0.798285	0.275689	1.23214	1.06845	1.04167	0.372024	0.928571	0.380464	0.255952	0.833333	0.892857	0.723214	0.676339	0.288935	0.146409	0.060773	0.052486	0.11326	0.160221	0.127976	0.184524	0.154762	0.133929	0.113095	0.124744	0.0420035	0.149171	0.383978	0.430939	0.21547	0.226519	0.281215	0.120132
	3.93752	0.536069	1.31234	0.908095	0.664942	0.788759	0.779588	0.614498	0.800614	0.257239	1.1875	1.04762	1.18155	0.354167	0.942709	0.397641	0.244048	0.833333	0.907738	0.666667	0.662946	0.296897	0.135359	0.055249	0.052486	0.107735	0.165746	0.133929	0.169643	0.16369	0.136905	0.110119	0.123086	0.0422759	0.146409	0.400552	0.450276	0.223757	0.229282	0.290055	0.129038
	3.94446	0.556574	1.2977	0.990116	0.742901	0.756659	0.674114	0.632842	0.807272	0.255493	0.994048	1.25595	0.967262	0.369048	0.896577	0.375026	0.279762	0.854167	0.922619	0.630952	0.671875	0.289557	0.160221	0.049724	0.052486	0.129834	0.187845	0.122024	0.181548	0.145833	0.130952	0.116071	0.127654	0.0469319	0.149171	0.38674	0.436464	0.220994	0.232044	0.285083	0.121082
	3.95141	0.518493	1.3475	0.946176	0.674114	0.73373	0.784173	0.660357	0.80922	0.270727	1.04167	1.11905	1.13095	0.386905	0.919643	0.357358	0.279762	0.907738	0.916667	0.616071	0.68006	0.301194	0.146409	0.052486	0.041436	0.110497	0.154696	0.125	0.172619	0.145833	0.125	0.113095	0.118707	0.0424775	0.151934	0.378453	0.428177	0.21547	0.232044	0.281216	0.116733
	3.95835	0.524352	1.33871	0.969611	0.6787	0.770416	0.76583	0.669528	0.816735	0.266701	1.00298	1.21726	1.25298	0.363095	0.959077	0.412374	0.294643	0.901786	0.91369	0.755952	0.716518	0.29025	0.138122	0.052486	0.049724	0.116022	0.160221	0.119048	0.184524	0.14881	0.133929	0.113095	0.121598	0.0430365	0.154696	0.395028	0.444751	0.220994	0.234807	0.290055	0.123586
	3.9653	0.571221	1.41194	0.949106	0.802517	0.7108	0.742901	0.651185	0.834239	0.281131	1.04762	0.997024	1.23512	0.339286	0.904762	0.390649	0.258929	0.866071	0.797619	0.723214	0.661458	0.274621	0.157459	0.058011	0.052486	0.104972	0.174033	0.122024	0.166667	0.139881	0.136905	0.113095	0.122553	0.0418924	0.151934	0.389503	0.441989	0.220994	0.223757	0.285635	0.123611
	3.97224	0.597585	1.44124	0.896378	0.715386	0.76583	0.651185	0.637428	0.815004	0.293476	1.17857	1.13988	1.05059	0.357143	0.931547	0.386668	0.327381	0.916667	0.943452	0.717262	0.72619	0.284378	0.149171	0.049724	0.058011	0.124309	0.165746	0.130952	0.160714	0.145833	0.133929	0.110119	0.122851	0.0399984	0.146409	0.40884	0.444751	0.218232	0.232044	0.290055	0.129614
	3.97919	0.565362	1.34457	0.93153	0.719972	0.724558	0.770416	0.628256	0.812094	0.261518	1.07143	1.05655	1.16667	0.327381	0.905506	0.388492	0.303571	0.824405	0.922619	0.633929	0.671131	0.272778	0.140884	0.058011	0.055249	0.116022	0.18232	0.130952	0.184524	0.16369	0.139881	0.110119	0.128165	0.0452025	0.154696	0.414365	0.453039	0.226519	0.232044	0.296133	0.129958
	3.98613	0.550716	1.37679	0.925671	0.697043	0.784173	0.761244	0.628256	0.817699	0.273946	0.931548	1.05655	1.17559	0.377976	0.885417	0.352663	0.300595	0.717262	0.931548	0.639881	0.647321	0.262012	0.138122	0.055249	0.052486	0.118785	0.160221	0.122024	0.175595	0.160714	0.130952	0.116071	0.123022	0.041493	0.149171	0.39779	0.439227	0.223757	0.232044	0.288398	0.12395
	3.99307	0.559504	1.42659	0.934459	0.697043	0.811688	0.742901	0.600741	0.824703	0.293814	1.15179	1.10714	1.17857	0.372024	0.952381	0.388025	0.309524	0.863095	1.02976	0.657738	0.71503	0.310213	0.149171	0.058011	0.060773	0.11326	0.165746	0.130952	0.169643	0.157738	0.125	0.116071	0.124636	0.0396842	0.151934	0.392265	0.441989	0.240331	0.229282	0.29116	0.121211
	4.00002	0.518493	1.31234	0.919812	0.752073	0.756659	0.788759	0.687871	0.81943	0.248438	1.09821	1.10714	1.20536	0.294643	0.926339	0.423919	0.318452	0.866071	0.854167	0.6875	0.681547	0.255421	0.157459	0.058011	0.060773	0.116022	0.18232	0.125	0.193452	0.14881	0.133929	0.110119	0.12859	0.0452859	0.149171	0.389503	0.441989	0.220994	0.232044	0.28674	0.123392
	4.00696	0.509705	1.32406	0.957894	0.6787	0.775002	0.76583	0.632842	0.806291	0.267087	1.02083	1.24702	1.01488	0.333333	0.904018	0.395504	0.291667	0.889881	0.919643	0.589286	0.672619	0.294558	0.162983	0.063536	0.052486	0.121547	0.168508	0.139881	0.166667	0.14881	0.133929	0.113095	0.127144	0.0409385	0.146409	0.403315	0.439227	0.220994	0.234807	0.28895	0.126026
	4.01391	0.506776	1.30648	0.934459	0.692457	0.761244	0.738315	0.692457	0.804599	0.254584	1.26191	1.07441	1.12798	0.35119	0.953869	0.409451	0.264881	0.907738	0.907738	0.717262	0.699405	0.303279	0.135359	0.052486	0.044199	0.129834	0.165746	0.119048	0.16369	0.142857	0.145833	0.113095	0.121215	0.041981	0.154696	0.392265	0.453039	0.232044	0.240331	0.294475	0.123565
	4.02085	0.518493	1.2977	0.943247	0.770416	0.761244	0.738315	0.609913	0.805618	0.254808	1.05655	0.883929	1.17262	0.327381	0.860119	0.374441	0.28869	0.794643	0.922619	0.71131	0.679316	0.274535	0.165746	0.055249	0.055249	0.127072	0.185083	0.119048	0.172619	0.157738	0.136905	0.113095	0.12878	0.045363	0.146409	0.403315	0.450276	0.226519	0.232044	0.291713	0.128958
	4.0278	0.527281	1.35628	0.864155	0.724558	0.752073	0.747487	0.614498	0.798048	0.268661	1.01488	1.00298	0.916667	0.446429	0.845238	0.269451	0.3125	0.922619	0.875	0.690476	0.700149	0.277147	0.160221	0.055249	0.046961	0.118785	0.185083	0.127976	0.178571	0.139881	0.136905	0.107143	0.125677	0.0464286	0.157459	0.39779	0.441989	0.226519	0.223757	0.289503	0.12319
	4.03474	0.550716	1.368	0.911024	0.619084	0.719972	0.752073	0.619084	0.791422	0.280102	1.05655	0.940476	1.12798	0.330357	0.863839	0.363951	0.327381	0.892857	0.964286	0.678571	0.715774	0.285978	0.165746	0.058011	0.060773	0.11326	0.174033	0.125	0.178571	0.157738	0.130952	0.116071	0.128016	0.0431802	0.151934	0.392265	0.444751	0.223757	0.229282	0.288398	0.124026
	4.04169	0.544857	1.35042	0.916883	0.6787	0.761244	0.770416	0.619084	0.805944	0.268111	1.31548	1.05952	0.97619	0.366071	0.929315	0.402292	0.327381	0.919643	0.83631	0.764881	0.712054	0.264132	0.146409	0.066298	0.049724	0.110497	0.168508	0.133929	0.1875	0.14881	0.127976	0.113095	0.125275	0.0426572	0.149171	0.40884	0.455801	0.229282	0.234807	0.29558	0.130406
	4.04863	0.462835	1.39144	0.969611	0.600741	0.756659	0.756659	0.614498	0.793206	0.308165	1.37202	1.27083	1.08631	0.39881	1.03199	0.438382	0.330357	0.970238	1.02381	0.675595	0.75	0.318911	0.154696	0.063536	0.052486	0.116022	0.185083	0.122024	0.184524	0.151786	0.133929	0.113095	0.127718	0.0447531	0.157459	0.406077	0.450276	0.223757	0.237569	0.295028	0.126234
	4.05557	0.4892	1.35628	0.960823	0.692457	0.697043	0.756659	0.642013	0.799211	0.283111	1.14286	0.988095	1.01488	0.327381	0.868303	0.366884	0.354167	0.91369	0.952381	0.720238	0.735119	0.273518	0.146409	0.055249	0.055249	0.124309	0.168508	0.127976	0.196429	0.151786	0.130952	0.116071	0.127294	0.044688	0.154696	0.406077	0.453039	0.229282	0.234807	0.29558	0.127417
	4.06252	0.53021	1.34457	0.957894	0.701629	0.729144	0.788759	0.619084	0.810184	0.271139	1.13393	1.02679	1.07441	0.366071	0.900298	0.358838	0.342262	0.96131	0.880952	0.693452	0.719494	0.275394	0.154696	0.060773	0.052486	0.121547	0.18232	0.133929	0.208333	0.154762	0.136905	0.122024	0.132777	0.0483257	0.151934	0.406077	0.453039	0.270718	0.240331	0.30442	0.123407
	4.06946	0.588797	1.41487	0.966682	0.719972	0.715386	0.697043	0.628256	0.818715	0.289155	1.33036	1.05357	1.10714	0.363095	0.963541	0.417858	0.3125	1.04167	0.89881	0.705357	0.739583	0.316322	0.171271	0.058011	0.058011	0.11326	0.185083	0.122024	0.190476	0.154762	0.133929	0.119048	0.130588	0.0469616	0.151934	0.417127	0.450276	0.232044	0.234807	0.297238	0.129475
	4.07641	0.521422	1.31234	1.01648	0.6787	0.655771	0.73373	0.669528	0.798282	0.271991	1.34226	1.09226	1.09226	0.375	0.975447	0.417285	0.375	0.967262	0.869048	0.752976	0.741071	0.259288	0.154696	0.052486	0.049724	0.121547	0.19337	0.125	0.172619	0.16369	0.130952	0.113095	0.127718	0.0475637	0.149171	0.406077	0.461326	0.243094	0.232044	0.298342	0.13026
	4.08335	0.538998	1.33285	0.911024	0.747487	0.747487	0.719972	0.628256	0.803725	0.26003	1.15476	1.14583	1.11012	0.380952	0.947917	0.378468	0.383929	0.910714	0.928571	0.6875	0.727679	0.254059	0.160221	0.058011	0.058011	0.124309	0.179558	0.127976	0.172619	0.14881	0.127976	0.113095	0.127059	0.0423532	0.160221	0.411602	0.461326	0.232044	0.234807	0.3	0.129313
	4.0903	0.623949	1.30063	0.881731	0.811688	0.742901	0.770416	0.609913	0.820175	0.233044	1.19643	0.928571	0.967262	0.339286	0.857887	0.365384	0.354167	1	0.892857	0.72619	0.743303	0.282831	0.171271	0.058011	0.046961	0.121547	0.168508	0.119048	0.172619	0.151786	0.133929	0.116071	0.125975	0.0444646	0.149171	0.411602	0.453039	0.237569	0.248619	0.3	0.127635
	4.09724	0.580009	1.36214	0.957894	0.742901	0.73373	0.76583	0.596155	0.819809	0.269863	1.05952	1.09821	0.991071	0.366071	0.87872	0.344625	0.357143	1	0.842262	0.761905	0.740328	0.273932	0.171271	0.060773	0.052486	0.138122	0.179558	0.113095	0.175595	0.154762	0.136905	0.119048	0.130162	0.0449336	0.149171	0.406077	0.464088	0.237569	0.232044	0.29779	0.131736
	4.10419	0.550716	1.37679	0.998904	0.674114	0.756659	0.669528	0.637428	0.809163	0.287223	1.14286	1.10119	1.18452	0.395833	0.956101	0.375058	0.321429	1.00893	0.943452	0.690476	0.741071	0.311644	0.151934	0.055249	0.060773	0.11326	0.196133	0.133929	0.178571	0.154762	0.127976	0.113095	0.128568	0.0456704	0.151934	0.411602	0.455801	0.237569	0.243094	0.3	0.128246
	4.11113	0.57415	1.43538	1.06628	0.715386	0.807103	0.742901	0.564055	0.843607	0.310495	1.31548	1.14286	1.16667	0.416667	1.01042	0.403135	0.306548	0.994048	0.809524	0.705357	0.703869	0.290536	0.174033	0.066298	0.055249	0.118785	0.174033	0.125	0.1875	0.157738	0.127976	0.119048	0.130566	0.0445605	0.149171	0.41989	0.472376	0.237569	0.237569	0.303315	0.136544
	4.11808	0.568292	1.43538	0.990116	0.724558	0.880475	0.747487	0.651185	0.856784	0.290986	1.23512	1.0625	0.988095	0.386905	0.918155	0.368971	0.303571	0.96131	1.01786	0.699405	0.745536	0.325668	0.174033	0.063536	0.052486	0.121547	0.179558	0.139881	0.178571	0.14881	0.133929	0.116071	0.130842	0.0446034	0.149171	0.40884	0.464088	0.234807	0.240331	0.299447	0.131652
	4.12502	0.553645	1.38265	0.978399	0.706215	0.742901	0.674114	0.596155	0.804868	0.289046	0.97619	1.36607	1.16964	0.372024	0.970982	0.42986	0.35119	0.818452	0.916667	0.690476	0.694196	0.246712	0.18232	0.066298	0.060773	0.118785	0.176796	0.122024	0.190476	0.160714	0.130952	0.116071	0.132521	0.0455815	0.151934	0.403315	0.466851	0.243094	0.248619	0.302763	0.128722
	4.13196	0.544857	1.45881	0.966682	0.706215	0.811688	0.724558	0.596155	0.829852	0.310068	1.07738	1.14583	1.07143	0.333333	0.906994	0.383928	0.410714	1.05655	0.91369	0.752976	0.783482	0.277732	0.151934	0.055249	0.060773	0.143646	0.19337	0.130952	0.181548	0.151786	0.145833	0.119048	0.133414	0.0452769	0.149171	0.414365	0.458564	0.276243	0.234807	0.30663	0.128029
	4.13891	0.544857	1.28598	0.97547	0.697043	0.752073	0.761244	0.628256	0.806418	0.250224	1.01786	1.19643	1.11607	0.366071	0.924107	0.379123	0.380952	0.979167	0.877976	0.720238	0.739583	0.261753	0.176796	0.069061	0.055249	0.124309	0.174033	0.125	0.193452	0.157738	0.145833	0.119048	0.134052	0.0453253	0.157459	0.425414	0.461326	0.232044	0.234807	0.30221	0.133151
	4.14585	0.547786	1.34164	0.93153	0.756659	0.761244	0.655771	0.632842	0.803924	0.266552	1.13393	1.05357	1.08929	0.377976	0.91369	0.358653	0.410714	0.9375	0.967262	0.75	0.766369	0.255866	0.168508	0.060773	0.058011	0.129834	0.174033	0.136905	0.169643	0.157738	0.130952	0.107143	0.129354	0.0425629	0.154696	0.411602	0.455801	0.243094	0.243094	0.301657	0.126792
	4.1528	0.568292	1.40022	0.911024	0.651185	0.825446	0.655771	0.642013	0.807708	0.287061	1.08036	0.940476	0.854167	0.392857	0.816964	0.297703	0.39881	0.919643	0.949405	0.738095	0.751488	0.252988	0.162983	0.063536	0.049724	0.135359	0.187845	0.125	0.178571	0.154762	0.130952	0.125	0.131373	0.0451278	0.151934	0.417127	0.469613	0.243094	0.237569	0.303867	0.133671
	4.15974	0.562433	1.3182	0.963752	0.738315	0.697043	0.669528	0.62367	0.796135	0.262743	1.14286	1.23512	1.01191	0.345238	0.93378	0.402908	0.401786	0.842262	0.970238	0.741071	0.738839	0.243483	0.176796	0.063536	0.063536	0.129834	0.176796	0.127976	0.166667	0.157738	0.136905	0.119048	0.131883	0.0414525	0.157459	0.430939	0.466851	0.259669	0.237569	0.310497	0.132548
	4.16669	0.580009	1.37679	0.896378	0.779588	0.775002	0.719972	0.655771	0.826216	0.262617	1.03274	1.14286	1.20536	0.357143	0.934524	0.391479	0.440476	0.931548	1	0.8125	0.796131	0.249439	0.176796	0.071823	0.060773	0.118785	0.165746	0.130952	0.184524	0.142857	0.133929	0.113095	0.129928	0.0411104	0.151934	0.422652	0.477901	0.234807	0.245856	0.30663	0.137457
	4.17363	0.495058	1.33285	0.88466	0.719972	0.724558	0.752073	0.637428	0.792371	0.265989	1.06548	1.11309	0.919643	0.33631	0.858631	0.357807	0.389881	1.0625	1.02976	0.735119	0.804315	0.313065	0.171271	0.069061	0.058011	0.132597	0.176796	0.125	0.169643	0.16369	0.130952	0.110119	0.130714	0.0420562	0.151934	0.40884	0.464088	0.245856	0.245856	0.303315	0.128941
	4.18058	0.536069	1.40022	1.03113	0.6787	0.73373	0.752073	0.637428	0.824193	0.29639	1.09524	1.10417	1.04464	0.386905	0.907738	0.34821	0.363095	0.946429	1.01786	0.78869	0.779018	0.293346	0.174033	0.069061	0.052486	0.127072	0.185083	0.136905	0.175595	0.151786	0.136905	0.119048	0.132797	0.0439623	0.160221	0.411602	0.469613	0.245856	0.251381	0.307735	0.128217
	4.18752	0.524352	1.3475	0.954964	0.697043	0.807103	0.724558	0.609913	0.809347	0.274351	1.14286	1.04464	1.03274	0.372024	0.898066	0.354149	0.383929	1.08333	1.01786	0.747024	0.808036	0.318016	0.160221	0.060773	0.055249	0.135359	0.19337	0.125	0.175595	0.16369	0.136905	0.113095	0.131926	0.0457932	0.151934	0.411602	0.472376	0.243094	0.240331	0.303867	0.133056
	4.19446	0.582938	1.31527	0.960823	0.770416	0.784173	0.738315	0.642013	0.827707	0.245968	1.38691	1.05059	1.13988	0.407738	0.99628	0.417349	0.35119	0.949405	0.955357	0.752976	0.752232	0.283415	0.179558	0.063536	0.055249	0.121547	0.201657	0.122024	0.172619	0.157738	0.125	0.113095	0.131202	0.0478575	0.162983	0.433702	0.480663	0.251381	0.256906	0.317127	0.134204
	4.20141	0.550716	1.37093	0.990116	0.797931	0.775002	0.701629	0.56864	0.822138	0.28421	1.09524	0.928571	0.973214	0.375	0.843006	0.319857	0.375	1	1.09226	0.714286	0.795387	0.323163	0.162983	0.071823	0.060773	0.151934	0.201657	0.130952	0.172619	0.151786	0.130952	0.113095	0.134857	0.0437459	0.154696	0.41989	0.472376	0.251381	0.254144	0.310497	0.13145
	4.20835	0.553645	1.47053	0.987187	0.807103	0.797931	0.7108	0.62367	0.850123	0.307369	1.14881	1.03571	1.03869	0.324405	0.886905	0.378675	0.392857	0.96131	0.97619	0.651786	0.745536	0.278646	0.19337	0.063536	0.058011	0.146409	0.176796	0.127976	0.190476	0.16369	0.136905	0.110119	0.136729	0.0481449	0.160221	0.430939	0.464088	0.259669	0.254144	0.313812	0.128825
	4.2153	0.512634	1.36507	0.981328	0.802517	0.747487	0.701629	0.586984	0.81395	0.286129	1.07143	1.25893	0.982143	0.41369	0.931548	0.363997	0.380952	0.866071	0.997024	0.761905	0.751488	0.265093	0.179558	0.063536	0.066298	0.140884	0.18232	0.122024	0.184524	0.151786	0.125	0.116071	0.1332	0.0439886	0.154696	0.41989	0.472376	0.256906	0.240331	0.30884	0.132502
	4.22224	0.547786	1.36507	1.02234	0.674114	0.742901	0.761244	0.628256	0.820245	0.282722	0.997024	1.07441	1.09226	0.342262	0.876488	0.358541	0.369048	1.00893	0.785714	0.845238	0.752232	0.272332	0.179558	0.069061	0.052486	0.129834	0.187845	0.127976	0.169643	0.151786	0.133929	0.110119	0.131224	0.0446842	0.162983	0.433702	0.472376	0.262431	0.248619	0.316022	0.131464
	4.22919	0.468694	1.27719	0.905166	0.926334	0.807103	0.697043	0.632842	0.816339	0.258592	1.10119	1.05059	1.21131	0.372024	0.93378	0.380467	0.419643	1.01191	1.02381	0.800595	0.813988	0.282184	0.160221	0.058011	0.060773	0.140884	0.187845	0.133929	0.166667	0.151786	0.130952	0.116071	0.130714	0.0426575	0.157459	0.425414	0.480663	0.262431	0.248619	0.314917	0.133814
	4.23613	0.559504	1.42952	0.858296	0.811688	0.742901	0.7108	0.646599	0.822758	0.28542	1.13393	1.05059	0.979167	0.339286	0.875744	0.363188	0.431548	0.985119	0.979167	0.800595	0.799107	0.259566	0.196133	0.069061	0.055249	0.132597	0.190608	0.125	0.184524	0.145833	0.133929	0.116071	0.134901	0.0478107	0.162983	0.428177	0.477901	0.248619	0.248619	0.31326	0.133466
	4.24308	0.53314	1.37386	0.966682	0.719972	0.802517	0.719972	0.632842	0.821284	0.278657	1.0625	1.05059	1.14583	0.342262	0.900297	0.374429	0.449405	1	1.00893	0.767857	0.806548	0.262951	0.190608	0.060773	0.060773	0.149171	0.185083	0.127976	0.178571	0.154762	0.130952	0.113095	0.135176	0.046732	0.151934	0.41989	0.486188	0.254144	0.262431	0.314917	0.13543
	4.25002	0.524352	1.42073	0.987187	0.715386	0.816274	0.73373	0.605327	0.828998	0.300042	1.24405	1.13691	1.02381	0.363095	0.941964	0.396251	0.386905	0.958333	1.03869	0.794643	0.794643	0.290174	0.162983	0.063536	0.063536	0.129834	0.176796	0.139881	0.1875	0.151786	0.133929	0.119048	0.132883	0.042221	0.162983	0.430939	0.486188	0.251381	0.262431	0.318784	0.134718
	4.25696	0.509705	1.368	0.981328	0.788759	0.866718	0.742901	0.62367	0.840155	0.279112	0.97619	1.17559	1.22619	0.419643	0.949404	0.369295	0.383929	0.988095	1.02083	0.714286	0.776786	0.295778	0.196133	0.063536	0.058011	0.143646	0.185083	0.127976	0.1875	0.169643	0.130952	0.116071	0.137855	0.0490506	0.146409	0.433702	0.480663	0.256906	0.254144	0.314365	0.138775
	4.26391	0.559504	1.38558	0.916883	0.6787	0.73373	0.752073	0.609913	0.805197	0.280401	1.16667	1.21131	0.943452	0.380952	0.925595	0.381534	0.407738	1.05655	1.03869	0.857143	0.84003	0.301947	0.171271	0.071823	0.055249	0.149171	0.198895	0.122024	0.181548	0.145833	0.130952	0.113095	0.133986	0.0458123	0.151934	0.433702	0.480663	0.245856	0.248619	0.312155	0.138989
	4.27085	0.571221	1.43538	0.987187	0.7108	0.729144	0.719972	0.56864	0.817477	0.30601	1.11012	1.01786	1.30357	0.33631	0.941964	0.420956	0.41369	1.07441	0.949405	0.744048	0.795387	0.288618	0.198895	0.069061	0.058011	0.138122	0.18232	0.136905	0.1875	0.136905	0.133929	0.107143	0.134879	0.0473137	0.157459	0.436464	0.486188	0.248619	0.248619	0.31547	0.139364
	4.2778	0.536069	1.33871	0.969611	0.687871	0.738315	0.692457	0.591569	0.793514	0.276805	1.12798	1.10119	0.955357	0.333333	0.879464	0.371905	0.434524	1.02381	0.928571	0.72619	0.778274	0.260611	0.165746	0.069061	0.060773	0.154696	0.171271	0.130952	0.169643	0.151786	0.133929	0.119048	0.13269	0.039731	0.154696	0.447514	0.491713	0.259669	0.251381	0.320995	0.142666
	4.28474	0.582938	1.34457	0.93153	0.770416	0.76583	0.62367	0.692457	0.815915	0.259453	1.02976	1.26191	1.16667	0.372024	0.95759	0.401836	0.404762	1.02381	0.818452	0.761905	0.752232	0.257532	0.18232	0.063536	0.058011	0.138122	0.190608	0.127976	0.178571	0.154762	0.133929	0.125	0.135284	0.0457217	0.154696	0.439227	0.497238	0.256906	0.262431	0.3221	0.141622
	4.29169	0.562433	1.40901	0.911024	0.825446	0.738315	0.674114	0.609913	0.818608	0.286842	0.997024	1.16369	1.05655	0.369048	0.896577	0.358384	0.407738	1.08631	0.952381	0.785714	0.808036	0.29383	0.179558	0.069061	0.060773	0.135359	0.20442	0.136905	0.178571	0.154762	0.133929	0.125	0.137834	0.0459175	0.157459	0.430939	0.480663	0.276243	0.259669	0.320995	0.132372
	4.29863	0.541928	1.4676	0.911024	0.807103	0.738315	0.701629	0.577812	0.820773	0.312115	1.49107	1.125	1.19941	0.372024	1.04688	0.476831	0.416667	1.06845	1.02381	0.758929	0.816965	0.299798	0.165746	0.063536	0.063536	0.140884	0.209945	0.133929	0.175595	0.154762	0.130952	0.127976	0.136686	0.045811	0.149171	0.41989	0.486188	0.276243	0.248619	0.316022	0.135748
	4.30558	0.492129	1.43245	1.00183	0.793345	0.756659	0.719972	0.600741	0.828161	0.310374	1.11012	1.09821	0.997024	0.330357	0.883929	0.37252	0.383929	0.845238	1.01786	0.78869	0.758929	0.26833	0.187845	0.063536	0.055249	0.140884	0.179558	0.133929	0.172619	0.151786	0.127976	0.119048	0.133243	0.0450321	0.154696	0.439227	0.494475	0.259669	0.248619	0.319337	0.142052
	4.31252	0.527281	1.40022	0.969611	0.830032	0.756659	0.729144	0.609913	0.831838	0.288748	1.0625	1.19941	1.18452	0.357143	0.950893	0.400557	0.428571	1.08333	0.955357	0.907738	0.84375	0.286545	0.171271	0.060773	0.055249	0.132597	0.20442	0.142857	0.178571	0.154762	0.127976	0.110119	0.13386	0.0483235	0.151934	0.441989	0.491713	0.256906	0.265193	0.321547	0.141055
	4.31946	0.568292	1.44416	0.905166	0.770416	0.752073	0.73373	0.573226	0.82101	0.298774	1.27083	1.15179	1.20238	0.392857	1.00446	0.410646	0.419643	1.02679	1.01191	0.854167	0.828125	0.2833	0.185083	0.063536	0.052486	0.146409	0.19337	0.130952	0.175595	0.151786	0.133929	0.119048	0.135219	0.0473315	0.154696	0.433702	0.491713	0.262431	0.245856	0.31768	0.14011
	4.32641	0.538998	1.34164	0.969611	0.756659	0.738315	0.706215	0.582398	0.804833	0.274447	1.03274	1.05059	1.22619	0.327381	0.909226	0.397597	0.571429	1.09524	1.04762	0.779762	0.873512	0.244621	0.18232	0.066298	0.060773	0.138122	0.196133	0.122024	0.181548	0.160714	0.125	0.116071	0.1349	0.0467503	0.154696	0.428177	0.497238	0.265193	0.265193	0.322099	0.138227
	4.33335	0.503846	1.35042	0.899307	0.830032	0.729144	0.674114	0.628256	0.802161	0.274399	1.31845	1.07441	1.20238	0.348214	0.985863	0.436628	0.529762	0.931548	1.04167	0.752976	0.813988	0.22373	0.18232	0.060773	0.055249	0.140884	0.207182	0.113095	0.169643	0.14881	0.136905	0.110119	0.132498	0.0491988	0.157459	0.422652	0.477901	0.259669	0.248619	0.31326	0.132663
	4.3403	0.527281	1.42659	0.954964	0.898819	0.779588	0.651185	0.637428	0.839408	0.299691	1.32738	1.125	0.970238	0.377976	0.950149	0.408519	0.464286	1.10714	1.00893	0.895833	0.869048	0.283317	0.18232	0.066298	0.052486	0.157459	0.187845	0.125	0.181548	0.133929	0.127976	0.116071	0.133093	0.0467901	0.157459	0.453039	0.483425	0.265193	0.251381	0.322099	0.140104
	4.34724	0.603444	1.38558	0.963752	0.793345	0.752073	0.701629	0.564055	0.823411	0.280536	1.01488	1.07441	1.06845	0.366071	0.880952	0.344296	0.479167	1.04167	0.985119	0.8125	0.829613	0.25315	0.207182	0.069061	0.066298	0.135359	0.218232	0.127976	0.175595	0.142857	0.127976	0.116071	0.138661	0.0508139	0.154696	0.450276	0.491713	0.265193	0.270718	0.326519	0.140537
	4.35419	0.503846	1.3475	0.940318	0.811688	0.715386	0.715386	0.56864	0.800394	0.281404	1.10119	1.25	1.13095	0.407738	0.97247	0.381938	0.434524	1.00893	1.02976	0.8125	0.821429	0.275883	0.174033	0.063536	0.063536	0.157459	0.212707	0.125	0.160714	0.154762	0.133929	0.116071	0.136175	0.0468781	0.162983	0.447514	0.502762	0.256906	0.259669	0.325967	0.142967
	4.36113	0.544857	1.35042	0.954964	0.834617	0.738315	0.660357	0.609913	0.81335	0.274308	1.15476	1.07143	1.04464	0.41369	0.921131	0.341528	0.407738	0.943452	1.01786	0.833333	0.800595	0.272653	0.209945	0.063536	0.060773	0.143646	0.19337	0.136905	0.172619	0.14881	0.125	0.119048	0.137365	0.0490163	0.151934	0.444751	0.502762	0.267956	0.267956	0.327072	0.143508
	4.36808	0.521422	1.35921	0.896378	0.90799	0.807103	0.706215	0.660357	0.836954	0.267726	0.946429	1.05655	1.24702	0.386905	0.909227	0.369691	0.508929	0.901786	0.985119	0.848214	0.811012	0.209118	0.209945	0.066298	0.060773	0.143646	0.212707	0.122024	0.178571	0.157738	0.139881	0.116071	0.140765	0.0522739	0.162983	0.439227	0.522099	0.254144	0.259669	0.327624	0.147817
	4.37502	0.547786	1.39144	0.937388	0.816274	0.76583	0.7108	0.600741	0.824322	0.282027	1	1.18155	1.07441	0.389881	0.911459	0.355613	0.458333	1.06845	0.842262	0.901786	0.817708	0.258002	0.209945	0.066298	0.063536	0.146409	0.201657	0.127976	0.184524	0.151786	0.130952	0.116071	0.139915	0.0504799	0.157459	0.447514	0.48895	0.254144	0.262431	0.3221	0.140404
	4.38197	0.506776	1.38265	0.960823	0.784173	0.729144	0.697043	0.596155	0.808109	0.291057	0.970238	1.27976	1.06548	0.345238	0.915179	0.401403	0.502976	1.10119	1.09821	0.91369	0.904017	0.281376	0.190608	0.060773	0.063536	0.140884	0.196133	0.142857	0.172619	0.14881	0.139881	0.113095	0.13692	0.0466849	0.160221	0.466851	0.502762	0.276243	0.262431	0.333702	0.145591
	4.38891	0.480412	1.4178	0.966682	0.995121	0.797931	0.7108	0.586984	0.850819	0.312231	0.964286	1.17857	1.03274	0.369048	0.886161	0.356136	0.440476	1.11012	1.09226	0.809524	0.863095	0.313589	0.179558	0.071823	0.060773	0.138122	0.201657	0.127976	0.181548	0.14881	0.133929	0.116071	0.136027	0.0455765	0.149171	0.458564	0.505525	0.273481	0.267956	0.330939	0.147543
	4.39585	0.477482	1.35335	0.97547	0.958434	0.761244	0.724558	0.632842	0.840483	0.285707	1.13095	1.20536	1.19941	0.357143	0.973214	0.412099	0.47619	1.06548	1.05357	0.815476	0.852678	0.276145	0.212707	0.069061	0.060773	0.140884	0.20442	0.127976	0.184524	0.157738	0.125	0.113095	0.139618	0.0517851	0.157459	0.450276	0.497238	0.270718	0.267956	0.328729	0.141033
	4.4028	0.536069	1.49689	0.949106	0.793345	0.784173	0.687871	0.596155	0.834802	0.322359	0.985119	1.02083	0.952381	0.383929	0.835566	0.302386	0.505952	0.901786	0.970238	0.91369	0.822916	0.213409	0.209945	0.060773	0.063536	0.171271	0.19337	0.130952	0.175595	0.157738	0.125	0.113095	0.140127	0.0510495	0.151934	0.447514	0.505525	0.273481	0.256906	0.327072	0.14562
	4.40974	0.562433	1.44416	0.852438	0.889647	0.738315	0.729144	0.56864	0.826397	0.299902	1.40476	1.04762	1.04464	0.333333	0.957589	0.4492	0.550595	0.934524	1.08929	0.854167	0.857143	0.226465	0.185083	0.060773	0.060773	0.160221	0.21547	0.130952	0.166667	0.166667	0.133929	0.116071	0.139661	0.0503359	0.162983	0.453039	0.494475	0.290055	0.256906	0.331492	0.138756
	4.41669	0.477482	1.4178	0.954964	0.82086	0.719972	0.628256	0.550297	0.795662	0.318398	1.07143	0.928571	1.08333	0.377976	0.865327	0.332423	0.485119	1.03274	1.04167	0.815476	0.84375	0.260962	0.196133	0.063536	0.060773	0.154696	0.209945	0.127976	0.190476	0.145833	0.136905	0.116071	0.140234	0.0513062	0.151934	0.441989	0.51105	0.259669	0.270718	0.327072	0.146156
	4.42363	0.544857	1.40022	0.993046	0.898819	0.784173	0.76583	0.573226	0.851454	0.290606	1.21131	1.36012	1.17262	0.342262	1.02158	0.460033	0.467262	1.08036	1.05952	0.809524	0.854167	0.285787	0.196133	0.066298	0.063536	0.154696	0.218232	0.145833	0.166667	0.14881	0.127976	0.119048	0.140723	0.0496286	0.157459	0.447514	0.508287	0.28453	0.262431	0.332044	0.143159
	4.43058	0.632737	1.43245	0.963752	0.82086	0.738315	0.706215	0.596155	0.841497	0.287899	1.1875	1.22321	1.06845	0.345238	0.956101	0.412582	0.494048	1.12798	0.988095	0.83631	0.861607	0.272453	0.220994	0.069061	0.063536	0.157459	0.196133	0.133929	0.16369	0.157738	0.130952	0.107143	0.140063	0.0505184	0.154696	0.436464	0.494475	0.273481	0.262431	0.324309	0.138488
	4.43752	0.580009	1.48225	0.990116	0.779588	0.761244	0.701629	0.554883	0.835673	0.319575	0.988095	1.09524	1.20238	0.360119	0.911458	0.377827	0.470238	1.07143	0.916667	0.78869	0.811756	0.255345	0.19337	0.071823	0.058011	0.160221	0.21547	0.130952	0.172619	0.169643	0.130952	0.113095	0.141616	0.0506924	0.154696	0.444751	0.5	0.281768	0.262431	0.328729	0.141141
	4.44447	0.524352	1.37093	0.949106	0.775002	0.788759	0.692457	0.614498	0.816443	0.279586	1.34226	1.20536	1.125	0.339286	1.00298	0.45146	0.502976	1.04762	1.05357	0.797619	0.850446	0.260553	0.190608	0.063536	0.058011	0.149171	0.187845	0.125	0.169643	0.154762	0.133929	0.113095	0.13456	0.0462959	0.149171	0.436464	0.513812	0.273481	0.259669	0.326519	0.146544
	4.45141	0.527281	1.47053	0.922742	0.912576	0.76583	0.715386	0.600741	0.845012	0.312402	0.979167	1.10119	1.13691	0.395833	0.903274	0.344969	0.553571	1.125	1.09226	0.889881	0.915179	0.262541	0.20442	0.069061	0.060773	0.149171	0.212707	0.136905	0.178571	0.151786	0.139881	0.116071	0.141935	0.0505536	0.162983	0.433702	0.508287	0.276243	0.251381	0.326519	0.14093
	4.45835	0.515564	1.57012	0.896378	0.87589	0.692457	0.706215	0.605327	0.837422	0.350595	1.13393	1.10119	1.13691	0.366071	0.934524	0.379314	0.491071	1.10119	1.07441	0.9375	0.901042	0.282559	0.209945	0.071823	0.060773	0.140884	0.209945	0.127976	0.193452	0.139881	0.136905	0.122024	0.141361	0.0516681	0.146409	0.444751	0.494475	0.273481	0.251381	0.322099	0.144039
	4.4653	0.527281	1.35628	0.864155	0.972192	0.724558	0.664942	0.56864	0.81115	0.286991	1.125	1.08036	1.04762	0.401786	0.913691	0.34274	0.583333	1.21429	1.05059	0.71131	0.889881	0.292647	0.198895	0.063536	0.055249	0.160221	0.190608	0.133929	0.190476	0.151786	0.133929	0.113095	0.139172	0.0504927	0.151934	0.439227	0.5	0.267956	0.267956	0.325415	0.141538
	4.47224	0.57708	1.42952	0.963752	0.972192	0.742901	0.6787	0.545711	0.844265	0.308591	1.10417	1.12798	0.928571	0.369048	0.88244	0.353624	0.5	1.10119	1.06548	0.875	0.885417	0.27546	0.207182	0.066298	0.058011	0.151934	0.198895	0.119048	0.169643	0.151786	0.133929	0.116071	0.13728	0.0497446	0.154696	0.441989	0.497238	0.279006	0.259669	0.32652	0.140292
	4.47919	0.53314	1.4178	0.957894	0.894233	0.752073	0.706215	0.586984	0.835477	0.298429	1.02083	1.28869	1.12798	0.348214	0.946428	0.413723	0.5	1.13393	1.08333	0.904762	0.905506	0.287654	0.19337	0.063536	0.069061	0.146409	0.201657	0.133929	0.184524	0.145833	0.125	0.116071	0.137939	0.0475844	0.160221	0.450276	0.508287	0.301105	0.262431	0.336464	0.141659
	4.48613	0.538998	1.33285	0.981328	0.816274	0.7108	0.619084	0.596155	0.799355	0.279115	1.33036	1.04762	1.05952	0.366071	0.950893	0.411164	0.502976	1.08333	0.940476	0.833333	0.840029	0.246939	0.201657	0.060773	0.060773	0.146409	0.223757	0.136905	0.193452	0.151786	0.113095	0.119048	0.140765	0.0553517	0.149171	0.441989	0.516575	0.28453	0.259669	0.330387	0.147533
	4.49308	0.57708	1.47639	0.963752	0.830032	0.756659	0.729144	0.531954	0.837858	0.317181	1.08333	1.18155	0.979167	0.35119	0.898809	0.374315	0.491071	1.11905	1.05655	0.803571	0.86756	0.285658	0.198895	0.063536	0.058011	0.171271	0.207182	0.139881	0.166667	0.160714	0.116071	0.110119	0.139235	0.051778	0.154696	0.455801	0.516575	0.287293	0.267956	0.336464	0.147336
	4.50002	0.606373	1.40901	0.934459	0.807103	0.775002	0.73373	0.62367	0.841336	0.274064	0.97619	1.22619	1.18155	0.416667	0.950149	0.371943	0.505952	1.09524	1.04167	0.991071	0.908482	0.271703	0.18232	0.071823	0.060773	0.146409	0.223757	0.130952	0.166667	0.151786	0.139881	0.119048	0.139342	0.0484641	0.151934	0.450276	0.513812	0.270718	0.270718	0.331492	0.14746
	4.50697	0.538998	1.41194	0.966682	0.885061	0.738315	0.701629	0.577812	0.831491	0.298194	1.05655	1.13095	1.11607	0.357143	0.915178	0.37341	0.488095	1.19048	1.00893	0.892857	0.895089	0.297692	0.220994	0.058011	0.069061	0.165746	0.19337	0.136905	0.193452	0.157738	0.113095	0.116071	0.142444	0.0539998	0.154696	0.458564	0.524862	0.28453	0.273481	0.339227	0.150056
	4.51391	0.550716	1.45295	1.00769	0.857546	0.76583	0.715386	0.586984	0.848158	0.30887	1.10714	1.17559	1.14286	0.369048	0.948661	0.387418	0.556548	1.10417	1.06548	0.863095	0.897321	0.250572	0.207182	0.060773	0.052486	0.157459	0.20442	0.125	0.181548	0.142857	0.136905	0.110119	0.137875	0.0534587	0.149171	0.466851	0.508287	0.281768	0.267956	0.334807	0.149394
	4.52085	0.559504	1.35628	0.919812	0.885061	0.761244	0.729144	0.573226	0.826325	0.271409	1.08333	1.22024	1.14881	0.377976	0.957589	0.390433	0.541667	1.21131	0.973214	0.815476	0.885417	0.281052	0.226519	0.060773	0.058011	0.157459	0.209945	0.127976	0.181548	0.142857	0.125	0.122024	0.141211	0.0558711	0.151934	0.450276	0.519337	0.28453	0.267956	0.334807	0.148175
	4.5278	0.550716	1.40315	0.993046	0.788759	0.683286	0.692457	0.577812	0.812747	0.299095	1.08036	1.19643	1.30952	0.354167	0.985119	0.430914	0.5625	1.14286	1.03274	0.9375	0.918899	0.251981	0.201657	0.063536	0.063536	0.127072	0.190608	0.130952	0.199405	0.157738	0.125	0.125	0.13845	0.0500831	0.154696	0.444751	0.513812	0.301105	0.265193	0.335911	0.143654
	4.53474	0.553645	1.35042	0.940318	0.788759	0.701629	0.701629	0.554883	0.798755	0.277759	1.03274	1.29464	0.973214	0.309524	0.90253	0.419269	0.508929	1.10417	1.08333	0.863095	0.889881	0.276396	0.207182	0.063536	0.049724	0.138122	0.196133	0.127976	0.1875	0.14881	0.119048	0.119048	0.135708	0.0525321	0.151934	0.458564	0.516575	0.287293	0.265193	0.335912	0.149077
	4.54169	0.500917	1.368	0.911024	0.894233	0.719972	0.701629	0.56864	0.809202	0.289338	1.01786	1.10417	1.20536	0.327381	0.91369	0.398313	0.616071	1.07738	1.0625	0.922619	0.919643	0.214052	0.196133	0.060773	0.058011	0.149171	0.196133	0.139881	0.160714	0.154762	0.113095	0.116071	0.134474	0.0483313	0.151934	0.444751	0.51105	0.28453	0.265193	0.331492	0.144837
	4.54863	0.515564	1.36507	0.913954	0.848375	0.674114	0.637428	0.541126	0.78509	0.295317	1.03869	1.10714	1.05059	0.35119	0.886904	0.358389	0.532738	1.19941	1.18155	0.857143	0.942708	0.315349	0.218232	0.060773	0.058011	0.149171	0.190608	0.127976	0.172619	0.133929	0.130952	0.116071	0.135834	0.0510892	0.146409	0.450276	0.508287	0.287293	0.273481	0.333149	0.145711
	4.55558	0.565362	1.34457	0.88759	0.885061	0.747487	0.715386	0.573226	0.816954	0.26641	1.07738	1.09524	1.07441	0.416667	0.915923	0.332964	0.517857	1.14286	1.08631	0.875	0.905506	0.282977	0.19337	0.066298	0.049724	0.157459	0.220994	0.130952	0.175595	0.14881	0.125	0.116071	0.138427	0.0532231	0.151934	0.466851	0.51105	0.281768	0.265193	0.335359	0.149664
	4.56252	0.559504	1.50275	0.940318	0.999707	0.7108	0.651185	0.609913	0.853454	0.331035	1.34226	1.25	1.09524	0.4375	1.03125	0.408743	0.577381	0.991071	1.05357	0.83631	0.864583	0.212132	0.198895	0.060773	0.060773	0.162983	0.212707	0.130952	0.172619	0.14881	0.119048	0.119048	0.138661	0.0515542	0.149171	0.444751	0.513812	0.273481	0.265193	0.329282	0.147517
	4.56947	0.506776	1.52326	0.993046	0.788759	0.701629	0.706215	0.619084	0.834109	0.339001	1.07738	1.28274	1.16369	0.380952	0.97619	0.405658	0.616071	1.17857	1.24107	0.839286	0.96875	0.294011	0.187845	0.060773	0.063536	0.146409	0.190608	0.122024	0.160714	0.151786	0.133929	0.116071	0.13337	0.0448157	0.157459	0.461326	0.505525	0.309392	0.265193	0.339779	0.143154
	4.57641	0.462835	1.40022	0.969611	0.903405	0.779588	0.642013	0.577812	0.819355	0.312392	1.22024	1.09821	1.09821	0.327381	0.936012	0.409811	0.514881	1.01786	0.9375	0.747024	0.804316	0.223899	0.207182	0.060773	0.060773	0.149171	0.187845	0.136905	0.181548	0.14881	0.130952	0.122024	0.138598	0.0490343	0.146409	0.458564	0.519337	0.279006	0.273481	0.335359	0.151438
	4.58335	0.509705	1.40608	0.890519	0.903405	0.669528	0.697043	0.586984	0.809038	0.30081	0.994048	1.04762	1.18452	0.375	0.900298	0.359265	0.604167	1.08333	1.11905	0.85119	0.914435	0.238509	0.237569	0.058011	0.055249	0.162983	0.187845	0.119048	0.169643	0.145833	0.125	0.122024	0.138321	0.0558904	0.151934	0.455801	0.508287	0.29558	0.279006	0.338122	0.143853
	4.5903	0.527281	1.40901	0.960823	1.01805	0.729144	0.701629	0.600741	0.849526	0.304388	1.02679	1.20536	1	0.360119	0.898065	0.370033	0.654762	1.07143	1.03571	0.860119	0.905506	0.190977	0.196133	0.063536	0.055249	0.154696	0.207182	0.127976	0.169643	0.151786	0.125	0.122024	0.137322	0.0500538	0.146409	0.466851	0.516575	0.290055	0.267956	0.337569	0.151989
	4.59724	0.594656	1.45881	0.908095	0.761244	0.692457	0.715386	0.614498	0.820735	0.299864	1.09524	1.20238	1.33929	0.395833	1.00818	0.420275	0.58631	1.08333	1.12798	0.892857	0.922619	0.246299	0.21547	0.058011	0.069061	0.176796	0.209945	0.125	0.16369	0.160714	0.125	0.116071	0.141976	0.0534066	0.149171	0.455801	0.524862	0.31768	0.279006	0.345304	0.148389
	4.60419	0.497988	1.45002	0.966682	0.944677	0.756659	0.692457	0.559469	0.838279	0.32236	1.04464	1.32441	1.13393	0.383929	0.971727	0.408866	0.595238	1.11309	1.16369	0.946429	0.954613	0.256935	0.20442	0.055249	0.060773	0.154696	0.207182	0.127976	0.181548	0.154762	0.130952	0.119048	0.139661	0.0526492	0.146409	0.453039	0.513812	0.281768	0.259669	0.330939	0.149916
	4.61113	0.509705	1.40608	0.878802	0.825446	0.738315	0.687871	0.545711	0.798847	0.29986	0.967262	1.17262	0.991071	0.375	0.876488	0.346676	0.511905	1.05059	1.16667	0.973214	0.925595	0.287024	0.185083	0.060773	0.055249	0.151934	0.201657	0.130952	0.175595	0.16369	0.113095	0.119048	0.135708	0.049805	0.138122	0.464088	0.505525	0.28453	0.267956	0.332044	0.151246
	4.61808	0.497988	1.4383	0.957894	0.880475	0.715386	0.697043	0.582398	0.824213	0.313862	1.17262	1.27083	1.22321	0.416667	1.02083	0.404769	0.592262	1.08333	1.16667	0.907738	0.9375	0.254205	0.201657	0.060773	0.052486	0.151934	0.187845	0.127976	0.181548	0.160714	0.127976	0.127976	0.138089	0.0502452	0.151934	0.453039	0.524862	0.290055	0.265193	0.337017	0.150305
	4.62502	0.495058	1.49396	0.820215	0.96302	0.719972	0.619084	0.554883	0.809456	0.341602	1.08036	1.11905	1.22619	0.383929	0.952381	0.383955	0.64881	1.19345	1.10417	0.907738	0.963542	0.241388	0.232044	0.060773	0.052486	0.160221	0.198895	0.136905	0.169643	0.139881	0.130952	0.116071	0.139787	0.0556053	0.146409	0.466851	0.522099	0.292818	0.267956	0.339227	0.153413
	4.63197	0.571221	1.47053	0.966682	0.807103	0.724558	0.646599	0.559469	0.82088	0.319846	1.12202	1.21131	1.10714	0.354167	0.948661	0.39899	0.58631	1.16667	1.03274	0.866071	0.912946	0.250075	0.207182	0.055249	0.063536	0.149171	0.19337	0.130952	0.178571	0.154762	0.127976	0.107143	0.136791	0.0509728	0.154696	0.458564	0.524862	0.281768	0.270718	0.338122	0.150617
	4.63891	0.571221	1.33871	0.925671	0.885061	0.7108	0.7108	0.632842	0.825015	0.259824	1.22321	1.03869	0.982143	0.383929	0.906994	0.363586	0.60119	1.16071	1.15774	0.863095	0.945684	0.268764	0.207182	0.060773	0.055249	0.179558	0.198895	0.139881	0.181548	0.151786	0.133929	0.116071	0.142487	0.0531447	0.151934	0.475138	0.51105	0.290055	0.276243	0.340884	0.149537
	4.64585	0.445259	1.46467	0.9286	0.930919	0.738315	0.706215	0.56864	0.826088	0.332332	1.02083	1.15774	0.970238	0.372024	0.880208	0.347925	0.619048	1.16071	1.12202	0.875	0.944196	0.251006	0.198895	0.060773	0.060773	0.154696	0.207182	0.133929	0.1875	0.142857	0.127976	0.116071	0.139065	0.0513826	0.146409	0.461326	0.533149	0.292818	0.276243	0.341989	0.154738
	4.6528	0.544857	1.52618	0.949106	0.917162	0.7108	0.706215	0.609913	0.852034	0.332249	1.03274	1.26786	0.991071	0.309524	0.900298	0.412268	0.559524	1.11012	1.07441	0.895833	0.90997	0.251734	0.234807	0.060773	0.052486	0.179558	0.220994	0.136905	0.175595	0.142857	0.127976	0.113095	0.144505	0.0605522	0.143646	0.464088	0.522099	0.298343	0.287293	0.343094	0.151309
	4.65974	0.495058	1.37093	0.916883	0.912576	0.742901	0.715386	0.564055	0.816827	0.291374	1.08036	1.18155	1.06845	0.41369	0.936012	0.351892	0.639881	1.30655	1.13095	0.875	0.988095	0.292041	0.21547	0.058011	0.055249	0.174033	0.190608	0.145833	0.196429	0.136905	0.136905	0.113095	0.142254	0.0550056	0.146409	0.466851	0.522099	0.287293	0.270718	0.338674	0.15354
	4.66669	0.553645	1.41487	0.946176	0.96302	0.692457	0.600741	0.573226	0.820591	0.312631	1.20833	1.21429	1.08333	0.434524	0.985119	0.371996	0.616071	1.21429	1.07441	0.895833	0.950149	0.258048	0.198895	0.058011	0.060773	0.151934	0.207182	0.130952	0.205357	0.130952	0.130952	0.116071	0.139108	0.0539602	0.143646	0.483425	0.533149	0.290055	0.281768	0.346409	0.159775
	4.67363	0.53314	1.40608	0.97547	0.967606	0.692457	0.687871	0.541126	0.829107	0.311623	0.982143	1.26191	0.958333	0.425595	0.906994	0.34928	0.610119	1.35714	1.09821	0.952381	1.00446	0.311658	0.220994	0.063536	0.058011	0.154696	0.20442	0.136905	0.181548	0.151786	0.130952	0.113095	0.141594	0.0539031	0.146409	0.450276	0.513812	0.298343	0.273481	0.336464	0.146583
	4.68058	0.497988	1.42366	0.899307	0.857546	0.706215	0.683286	0.586984	0.807855	0.305695	1.10119	1.15476	1.20238	0.357143	0.953869	0.399959	0.577381	1.1875	1.34821	0.910714	1.00595	0.338056	0.229282	0.058011	0.049724	0.196133	0.240331	0.127976	0.16369	0.151786	0.127976	0.125	0.146991	0.0639323	0.146409	0.477901	0.524862	0.29558	0.273481	0.343647	0.155724
	4.68752	0.495058	1.42952	0.899307	1.05015	0.651185	0.6787	0.600741	0.829237	0.324628	1.25	1.16071	1.40179	0.377976	1.04762	0.457386	0.60119	1.23214	1.17559	0.997024	1.00149	0.285058	0.226519	0.055249	0.049724	0.171271	0.190608	0.133929	0.175595	0.151786	0.130952	0.116071	0.14017	0.0562277	0.143646	0.477901	0.524862	0.29558	0.279006	0.344199	0.156005
	4.69447	0.582938	1.43245	0.97547	0.903405	0.715386	0.715386	0.586984	0.844574	0.298433	1.19345	1.09226	1.15476	0.389881	0.957589	0.380761	0.633929	1.25298	1.38095	0.872024	1.03497	0.34381	0.201657	0.063536	0.046961	0.160221	0.207182	0.130952	0.16369	0.151786	0.133929	0.122024	0.138194	0.0520003	0.146409	0.472376	0.524862	0.301105	0.267956	0.342542	0.154795
	4.70141	0.512634	1.40608	0.984258	1.02264	0.719972	0.706215	0.545711	0.842501	0.316399	1.07441	1.16369	1.09524	0.366071	0.924851	0.374467	0.619048	1.25595	1.30655	0.919643	1.0253	0.320679	0.223757	0.055249	0.060773	0.171271	0.223757	0.133929	0.154762	0.14881	0.122024	0.113095	0.140743	0.0575827	0.157459	0.475138	0.538674	0.312155	0.279006	0.352486	0.153924
	4.70835	0.57415	1.40315	0.969611	0.87589	0.738315	0.651185	0.56864	0.825849	0.295559	1.0625	1.14881	1.26191	0.419643	0.973215	0.377972	0.633929	1.08631	1.21131	0.928571	0.96503	0.249212	0.201657	0.060773	0.055249	0.18232	0.229282	0.116071	0.16369	0.139881	0.125	0.122024	0.139595	0.056474	0.151934	0.469613	0.527624	0.29558	0.290055	0.346961	0.151325
	4.7153	0.547786	1.46174	0.960823	1.00429	0.719972	0.674114	0.596155	0.852126	0.319869	1.05357	1.17559	1.15476	0.360119	0.936012	0.38761	0.630952	1.37202	1.35417	1.06845	1.1064	0.346138	0.232044	0.055249	0.049724	0.154696	0.207182	0.133929	0.166667	0.145833	0.133929	0.127976	0.140723	0.0572443	0.143646	0.477901	0.527624	0.309392	0.281768	0.348066	0.155545
	4.72224	0.524352	1.39437	0.952035	0.903405	0.724558	0.655771	0.53654	0.813004	0.304899	1.02976	1.15774	1.20833	0.383929	0.944941	0.381483	0.622024	1.36012	1.28571	0.928571	1.04911	0.341389	0.237569	0.058011	0.063536	0.157459	0.21547	0.127976	0.181548	0.157738	0.122024	0.113095	0.143443	0.0588814	0.140884	0.466851	0.527624	0.298343	0.28453	0.343646	0.154666
	4.72919	0.512634	1.47932	0.957894	0.898819	0.756659	0.701629	0.559469	0.83806	0.326092	1.00298	1.13095	1.13393	0.3125	0.895089	0.39316	0.675595	1.42262	1.44941	0.860119	1.10193	0.393198	0.237569	0.058011	0.058011	0.176796	0.198895	0.122024	0.1875	0.14881	0.122024	0.113095	0.142273	0.0591035	0.146409	0.472376	0.527624	0.30663	0.281768	0.346961	0.153676
	4.73613	0.547786	1.45295	0.934459	0.866718	0.724558	0.6787	0.554883	0.822865	0.3134	1.0625	1.32441	1.30059	0.410714	1.02455	0.425969	0.657738	1.41369	1.39881	1.07143	1.13542	0.355473	0.218232	0.055249	0.058011	0.176796	0.212707	0.127976	0.172619	0.14881	0.127976	0.113095	0.141147	0.0565753	0.143646	0.469613	0.535912	0.309392	0.292818	0.350276	0.155218
	4.74308	0.521422	1.48517	0.984258	0.972192	0.701629	0.646599	0.577812	0.841298	0.336974	1.00298	1.09821	1.02083	0.39881	0.880208	0.323583	0.610119	1.40774	1.44643	0.877976	1.08557	0.409536	0.232044	0.060773	0.060773	0.154696	0.198895	0.113095	0.181548	0.14881	0.133929	0.122024	0.140659	0.0553714	0.157459	0.461326	0.538674	0.30663	0.281768	0.349171	0.151325
	4.75002	0.477482	1.41487	0.919812	0.880475	0.719972	0.655771	0.573226	0.805944	0.311261	1.00893	0.988095	1.23214	0.377976	0.901786	0.366261	0.642857	1.46726	1.23809	0.925595	1.06845	0.360263	0.226519	0.055249	0.063536	0.18232	0.19337	0.130952	0.172619	0.145833	0.127976	0.113095	0.141147	0.0549642	0.151934	0.464088	0.541436	0.301105	0.298343	0.351381	0.153251
	4.75697	0.515564	1.44709	0.937388	1.22441	0.669528	0.6787	0.605327	0.868287	0.350149	1.05655	1.25595	1.21131	0.372024	0.973959	0.410285	0.645833	1.40774	1.32738	0.979167	1.09003	0.349702	0.254144	0.063536	0.052486	0.157459	0.198895	0.130952	0.175595	0.14881	0.125	0.116071	0.142295	0.0600732	0.151934	0.480663	0.535912	0.320442	0.281768	0.354144	0.155169
	4.76391	0.521422	1.45295	0.993046	0.985949	0.674114	0.664942	0.53654	0.832709	0.334616	1.02679	1.10119	1.03571	0.401786	0.891369	0.32807	0.625	1.36012	1.33631	1.05952	1.09524	0.341895	0.20442	0.066298	0.055249	0.157459	0.218232	0.127976	0.178571	0.14881	0.127976	0.116071	0.140106	0.0533507	0.143646	0.477901	0.533149	0.298343	0.276243	0.345856	0.158514
	4.77086	0.550716	1.41487	0.952035	0.852961	0.724558	0.687871	0.577812	0.822975	0.297227	1.03274	1.15774	1.01488	0.333333	0.884672	0.373014	0.616071	1.4375	1.25893	0.988095	1.07515	0.357493	0.251381	0.066298	0.058011	0.168508	0.229282	0.125	0.160714	0.160714	0.119048	0.110119	0.144908	0.0628208	0.146409	0.475138	0.530387	0.303867	0.279006	0.346961	0.15554
	4.7778	0.536069	1.40315	1.00183	0.898819	0.600741	0.6787	0.591569	0.815841	0.310929	1.00298	1.08929	1.16369	0.369048	0.90625	0.364106	0.64881	1.34821	1.25	1	1.06176	0.311893	0.229282	0.058011	0.069061	0.160221	0.229282	0.113095	0.169643	0.14881	0.119048	0.119048	0.14155	0.0583477	0.143646	0.48895	0.560773	0.312155	0.29558	0.360221	0.165971
	4.78474	0.556574	1.54083	0.981328	0.958434	0.701629	0.669528	0.531954	0.848611	0.3531	1.08333	1.13393	0.97619	0.401786	0.898809	0.337812	0.627976	1.36905	1.32441	0.848214	1.04241	0.363172	0.251381	0.060773	0.066298	0.162983	0.196133	0.119048	0.1875	0.14881	0.125	0.110119	0.142805	0.0592601	0.146409	0.475138	0.546961	0.290055	0.292818	0.350276	0.160285
	4.79169	0.565362	1.55255	0.995975	1.15562	0.646599	0.674114	0.53654	0.875252	0.377582	1.10714	1.09821	1.08036	0.372024	0.914435	0.361778	0.723214	1.31548	1.32738	1	1.09152	0.288567	0.21547	0.055249	0.063536	0.157459	0.201657	0.125	0.178571	0.154762	0.107143	0.107143	0.136599	0.0545749	0.146409	0.469613	0.563536	0.303867	0.290055	0.354696	0.163528
	4.79863	0.53314	1.44709	0.943247	0.949263	0.747487	0.586984	0.577812	0.826432	0.32284	1.13393	1.20238	1.07143	0.33631	0.936012	0.403362	0.657738	1.46429	1.16964	0.901786	1.04836	0.347262	0.256906	0.058011	0.063536	0.154696	0.209945	0.130952	0.175595	0.154762	0.125	0.122024	0.145143	0.0607314	0.143646	0.475138	0.549724	0.314917	0.287293	0.354144	0.16063
	4.80558	0.585868	1.52912	0.902236	1.14187	0.669528	0.687871	0.550297	0.866683	0.357213	1.04464	1.24107	1.15179	0.404762	0.960565	0.379137	0.645833	1.33929	1.21726	1.09524	1.0744	0.302588	0.218232	0.055249	0.055249	0.174033	0.209945	0.122024	0.175595	0.136905	0.104167	0.116071	0.136747	0.057626	0.143646	0.472376	0.544199	0.320442	0.281768	0.352486	0.158721
	4.81252	0.538998	1.49689	0.925671	0.953848	0.756659	0.614498	0.655771	0.848905	0.32496	1	1.25	1.22321	0.372024	0.96131	0.40853	0.672619	1.41071	1.30059	1.01191	1.09896	0.330249	0.256906	0.055249	0.058011	0.185083	0.201657	0.130952	0.169643	0.136905	0.130952	0.113095	0.143845	0.0623913	0.149171	0.483425	0.552486	0.301105	0.281768	0.353591	0.162878
	4.81947	0.57708	1.36214	0.940318	1.11894	0.770416	0.642013	0.577812	0.855531	0.300201	0.943452	1.13691	1.07738	0.4375	0.89881	0.318002	0.672619	1.40774	1.24405	0.940476	1.06622	0.326083	0.226519	0.066298	0.052486	0.185083	0.226519	0.133929	0.175595	0.142857	0.125	0.125	0.145929	0.0591653	0.149171	0.486188	0.558011	0.309392	0.281768	0.356906	0.16448
	4.82641	0.556574	1.44124	0.919812	0.985949	0.719972	0.660357	0.596155	0.840008	0.309737	1	1.13691	1.17559	0.354167	0.916667	0.382491	0.702381	1.47619	1.1875	0.985119	1.0878	0.326536	0.218232	0.055249	0.063536	0.20442	0.20442	0.130952	0.157738	0.157738	0.116071	0.119048	0.14274	0.0568597	0.149171	0.483425	0.546961	0.29558	0.287293	0.352486	0.161083
	4.83336	0.506776	1.4676	0.981328	0.921748	0.697043	0.646599	0.600741	0.831691	0.328171	1.04464	1.13393	0.946429	0.297619	0.855655	0.379823	0.708333	1.33631	1.29464	0.934524	1.06845	0.300296	0.218232	0.063536	0.063536	0.162983	0.226519	0.142857	0.16369	0.151786	0.133929	0.122024	0.144909	0.054421	0.149171	0.483425	0.555249	0.303867	0.28453	0.355248	0.163201
	4.8403	0.53021	1.52326	0.893448	0.940091	0.76583	0.692457	0.559469	0.843537	0.337037	1.02976	1.09821	1.13691	0.306548	0.892857	0.393375	0.714286	1.38691	1.41964	0.910714	1.10789	0.350638	0.243094	0.055249	0.058011	0.174033	0.201657	0.14881	0.16369	0.142857	0.122024	0.122024	0.143145	0.0583928	0.143646	0.48895	0.555249	0.31768	0.292818	0.359669	0.164213
	4.84724	0.4892	1.39437	0.861226	0.830032	0.742901	0.692457	0.577812	0.798285	0.294021	1.04167	1.08929	1.08333	0.318452	0.883185	0.377084	0.889881	1.40774	1.26191	1	1.13988	0.237138	0.254144	0.060773	0.066298	0.19337	0.209945	0.136905	0.175595	0.151786	0.127976	0.125	0.150179	0.0607612	0.146409	0.5	0.566298	0.320442	0.29558	0.365746	0.168322
	4.85419	0.468694	1.42366	0.872943	1.06849	0.742901	0.697043	0.600741	0.839211	0.321177	1.02679	1.10417	1.09524	0.455357	0.920387	0.311941	0.672619	1.40179	1.23214	0.973214	1.06994	0.318146	0.240331	0.055249	0.060773	0.176796	0.220994	0.139881	0.172619	0.154762	0.133929	0.119048	0.147438	0.0602259	0.140884	0.494475	0.552486	0.320442	0.290055	0.359668	0.165532
	4.86113	0.580009	1.39144	0.949106	0.96302	0.697043	0.586984	0.573226	0.820118	0.303197	1.01786	1.18452	1.19941	0.377976	0.94494	0.386832	0.71131	1.36607	1.20536	0.848214	1.03274	0.304562	0.223757	0.058011	0.063536	0.162983	0.201657	0.127976	0.1875	0.142857	0.116071	0.116071	0.140042	0.0552451	0.146409	0.483425	0.535912	0.31768	0.292818	0.355249	0.156518
	4.86808	0.477482	1.47932	0.916883	0.912576	0.683286	0.664942	0.591569	0.818008	0.332881	1.03274	1.17262	1.11309	0.315476	0.908482	0.399471	0.6875	1.34226	1.26191	1.10417	1.09896	0.29159	0.232044	0.052486	0.069061	0.174033	0.226519	0.139881	0.172619	0.16369	0.116071	0.110119	0.145652	0.0601647	0.151934	0.491713	0.552486	0.31768	0.298343	0.362431	0.160666
	4.87502	0.524352	1.46174	0.88759	0.917162	0.756659	0.669528	0.573226	0.82718	0.316343	0.89881	1.32738	1.02679	0.357143	0.90253	0.405544	0.6875	1.34226	1.26191	1.10417	1.13579	0.333188	0.245856	0.063536	0.055249	0.162983	0.198895	0.145833	0.16369	0.142857	0.127976	0.113095	0.141997	0.0574106	0.143646	0.486188	0.558011	0.31768	0.290055	0.359116	0.164788
	4.88197	0.536069	1.40022	0.834861	1.05015	0.683286	0.660357	0.541126	0.815153	0.314179	1.03274	1.11905	1.01191	0.360119	0.880953	0.350307	0.732143	1.60119	1.36309	0.994048	1.17262	0.385513	0.240331	0.063536	0.066298	0.174033	0.207182	0.139881	0.169643	0.145833	0.125	0.119048	0.145078	0.0561105	0.149171	0.5	0.549724	0.320442	0.301105	0.364088	0.162014
	4.88891	0.57415	1.47053	0.916883	0.967606	0.73373	0.655771	0.577812	0.842354	0.317378	0.940476	1.22321	1.26191	0.392857	0.954613	0.400976	0.776786	1.56548	1.375	1.00595	1.1808	0.355663	0.232044	0.060773	0.066298	0.179558	0.207182	0.145833	0.169643	0.145833	0.130952	0.119048	0.145716	0.0551766	0.146409	0.491713	0.552486	0.323204	0.292818	0.361326	0.162695
	4.89586	0.48627	1.40901	0.905166	0.985949	0.742901	0.701629	0.600741	0.833095	0.305487	1.07441	1.09821	1.03274	0.386905	0.898066	0.341846	0.776786	1.69643	1.32143	1.05357	1.21205	0.39207	0.232044	0.060773	0.060773	0.174033	0.209945	0.133929	0.172619	0.14881	0.127976	0.116071	0.143697	0.0566033	0.146409	0.505525	0.549724	0.31768	0.292818	0.362431	0.165128
	4.9028	0.57415	1.53497	0.97547	1.03639	0.73373	0.609913	0.577812	0.863206	0.351139	1.00893	1.39881	1.27083	0.33631	1.00372	0.473606	0.690476	1.72917	1.26191	1.0625	1.18601	0.432662	0.254144	0.052486	0.058011	0.187845	0.179558	0.127976	0.169643	0.151786	0.116071	0.119048	0.141657	0.0609281	0.138122	0.48895	0.546961	0.325967	0.287293	0.357459	0.163726
	4.90974	0.541928	1.54669	0.963752	0.953848	0.692457	0.6787	0.600741	0.854017	0.346456	0.991071	1.10714	1.11607	0.407738	0.905506	0.336694	0.785714	1.72321	1.28571	1.04464	1.20982	0.398532	0.256906	0.055249	0.071823	0.179558	0.212707	0.125	0.175595	0.142857	0.122024	0.127976	0.14697	0.0613108	0.135359	0.494475	0.549724	0.309392	0.298343	0.357459	0.166488
	4.91669	0.544857	1.49982	0.981328	1.14187	0.715386	0.609913	0.582398	0.867939	0.356589	0.985119	1.27679	0.997024	0.303571	0.890625	0.413925	0.672619	1.61012	1.24107	1.07143	1.14881	0.389043	0.237569	0.055249	0.058011	0.149171	0.218232	0.127976	0.16369	0.151786	0.133929	0.122024	0.141764	0.0585022	0.143646	0.505525	0.552486	0.320442	0.298343	0.364088	0.166072
	4.92363	0.57415	1.49689	0.954964	0.866718	0.687871	0.655771	0.564055	0.828632	0.328745	1.00595	1.41667	1.08036	0.386905	0.97247	0.429324	0.723214	1.63691	1.25595	1.02381	1.15997	0.385562	0.243094	0.063536	0.071823	0.171271	0.212707	0.136905	0.172619	0.154762	0.127976	0.116071	0.147076	0.0566621	0.146409	0.48895	0.549724	0.314917	0.29558	0.359116	0.161573
	4.93058	0.556574	1.47346	0.97547	0.903405	0.729144	0.7108	0.550297	0.842735	0.320632	1.18452	1.25	0.857143	0.354167	0.911458	0.409349	0.770833	1.76786	1.32738	1.08631	1.2381	0.420314	0.237569	0.058011	0.055249	0.196133	0.226519	0.136905	0.166667	0.154762	0.130952	0.122024	0.148479	0.0620804	0.143646	0.491713	0.560773	0.331492	0.292818	0.364088	0.165612
	4.93752	0.536069	1.47639	0.952035	0.990535	0.756659	0.7108	0.605327	0.861116	0.318372	1.04762	1.13095	1.20536	0.342262	0.931547	0.398105	0.785714	1.64583	1.3125	1.15774	1.22545	0.356956	0.251381	0.055249	0.074586	0.171271	0.223757	0.14881	0.178571	0.151786	0.127976	0.116071	0.149946	0.060821	0.146409	0.505525	0.549724	0.320442	0.29558	0.363536	0.164656
	4.94447	0.527281	1.4881	0.952035	0.802517	0.655771	0.692457	0.582398	0.814366	0.328952	1.00298	1.28571	1.19643	0.360119	0.96131	0.417806	0.770833	1.66667	1.28869	1.13988	1.21652	0.370743	0.267956	0.058011	0.069061	0.165746	0.18232	0.139881	0.172619	0.16369	0.125	0.119048	0.146333	0.0600641	0.140884	0.48895	0.569061	0.314917	0.301105	0.362983	0.168674
	4.95141	0.547786	1.40022	0.916883	1.24734	0.756659	0.637428	0.596155	0.871782	0.334526	1.01786	1.15774	1.08929	0.389881	0.91369	0.353846	0.684524	1.71726	1.47917	1.13691	1.25446	0.448451	0.243094	0.069061	0.071823	0.160221	0.198895	0.142857	0.172619	0.14881	0.127976	0.119048	0.14544	0.053358	0.151934	0.508287	0.588398	0.314917	0.298343	0.372376	0.17501
	4.95836	0.500917	1.38558	0.893448	0.985949	0.839203	0.701629	0.564055	0.838683	0.297789	0.997024	1.37202	1.25595	0.380952	1.00149	0.442393	0.693452	1.65774	1.56548	1.16369	1.27009	0.440211	0.220994	0.060773	0.077348	0.171271	0.19337	0.142857	0.166667	0.136905	0.125	0.119048	0.141423	0.0493975	0.146409	0.491713	0.569061	0.312155	0.301105	0.364089	0.167593
	4.9653	0.477482	1.43245	0.960823	0.958434	0.687871	0.664942	0.554883	0.819555	0.327412	1.01786	1.27976	1.00595	0.419643	0.930803	0.363448	0.6875	1.64286	1.54464	1.08929	1.24107	0.440858	0.251381	0.055249	0.077348	0.174033	0.223757	0.127976	0.181548	0.14881	0.127976	0.119048	0.148713	0.0609737	0.146409	0.491713	0.571823	0.309392	0.29558	0.362983	0.169193
	4.97224	0.4892	1.41487	0.978399	0.972192	0.614498	0.697043	0.573226	0.819918	0.323985	1.05357	1.23214	1.15774	0.422619	0.966518	0.369922	0.705357	1.72024	1.52976	1.13691	1.27307	0.4497	0.237569	0.069061	0.08011	0.160221	0.229282	0.133929	0.172619	0.154762	0.130952	0.113095	0.14816	0.0557551	0.151934	0.5	0.558011	0.325967	0.298343	0.366851	0.16342
	4.97919	0.53021	1.45295	0.987187	0.807103	0.793345	0.674114	0.56864	0.830507	0.31547	1.12202	1.35714	1.13988	0.363095	0.995536	0.434962	0.717262	1.70833	1.55357	1.24702	1.30655	0.437132	0.262431	0.060773	0.074586	0.168508	0.218232	0.122024	0.16369	0.130952	0.10119	0.116071	0.141846	0.0627952	0.149171	0.513812	0.558011	0.31768	0.30663	0.369061	0.166991
	4.98613	0.544857	1.4676	0.934459	1.10059	0.738315	0.701629	0.591569	0.868432	0.327457	1.07738	1.16369	1.02976	0.377976	0.912202	0.360439	0.732143	1.55357	1.41964	1.14583	1.2128	0.362595	0.281768	0.052486	0.060773	0.18232	0.209945	0.127976	0.175595	0.151786	0.127976	0.122024	0.149265	0.0682128	0.143646	0.5	0.571823	0.328729	0.309392	0.370718	0.168999
	4.99308	0.527281	1.45295	0.899307	0.930919	0.738315	0.614498	0.559469	0.817534	0.321881	1.08631	1.25	1.00595	0.422619	0.94122	0.360339	0.732143	1.62202	1.50893	1.21131	1.2686	0.397381	0.251381	0.055249	0.069061	0.198895	0.218232	0.136905	0.166667	0.151786	0.127976	0.119048	0.14952	0.0621347	0.149171	0.508287	0.577348	0.320442	0.309392	0.372928	0.171003
	5.00002	0.568292	1.4881	0.925671	1.20148	0.719972	0.674114	0.564055	0.877384	0.351226	1.13095	1.29167	0.997024	0.330357	0.9375	0.422305	0.809524	1.62202	1.53571	1.04167	1.25223	0.390485	0.240331	0.058011	0.071823	0.19337	0.234807	0.145833	0.172619	0.14881	0.130952	0.113095	0.150965	0.061511	0.143646	0.491713	0.574586	0.328729	0.298343	0.367403	0.169344
	5.00697	0.527281	1.41487	0.946176	0.985949	0.729144	0.637428	0.577812	0.831237	0.311548	1.16071	1.13095	1.22619	0.416667	0.983631	0.380064	0.735119	1.66667	1.38691	1.18452	1.2433	0.392243	0.254144	0.060773	0.071823	0.19337	0.19337	0.133929	0.196429	0.14881	0.125	0.119048	0.14967	0.0602571	0.143646	0.494475	0.569061	0.345304	0.312155	0.372928	0.166034
	5.01391	0.527281	1.52033	0.960823	1.03639	0.7108	0.683286	0.554883	0.856256	0.349881	0.991071	1.11309	1.14881	0.35119	0.901042	0.372737	0.714286	1.8125	1.55952	1.14286	1.30729	0.4822	0.245856	0.063536	0.077348	0.165746	0.220994	0.136905	0.196429	0.160714	0.127976	0.113095	0.15086	0.0591724	0.146409	0.51105	0.569061	0.320442	0.303867	0.370166	0.170545
	5.02086	0.527281	1.46467	0.911024	1.05015	0.724558	0.687871	0.619084	0.854948	0.321694	1.00893	1.03571	1.01191	0.395833	0.863095	0.311739	0.83631	1.625	1.41964	1.12202	1.25074	0.344925	0.267956	0.063536	0.074586	0.174033	0.209945	0.136905	0.175595	0.157738	0.122024	0.119048	0.150137	0.0613504	0.151934	0.505525	0.58011	0.31768	0.30663	0.372376	0.170873
	5.0278	0.550716	1.55548	0.984258	1.01346	0.701629	0.692457	0.591569	0.869939	0.351865	0.979167	1.13095	1.03571	0.372024	0.879464	0.344043	0.747024	1.83929	1.49702	1.1875	1.31771	0.464339	0.281768	0.063536	0.069061	0.171271	0.21547	0.136905	0.175595	0.157738	0.127976	0.113095	0.151242	0.0656986	0.154696	0.502762	0.58011	0.323204	0.312155	0.374585	0.168492
	5.03474	0.471623	1.44124	0.916883	1.05015	0.761244	0.6787	0.550297	0.83859	0.332514	0.928571	1.1875	0.979167	0.380952	0.869047	0.34415	0.806548	1.58333	1.46131	1.125	1.24405	0.350188	0.256906	0.066298	0.074586	0.187845	0.223757	0.139881	0.181548	0.145833	0.119048	0.116071	0.151177	0.0616486	0.146409	0.516575	0.59116	0.325967	0.334254	0.382873	0.175198
	5.04169	0.538998	1.51447	0.943247	0.949263	0.761244	0.660357	0.582398	0.849996	0.334724	0.967262	0.982143	1.26191	0.386905	0.899554	0.367656	0.809524	1.79762	1.53274	1.13393	1.31845	0.435345	0.267956	0.055249	0.077348	0.198895	0.218232	0.139881	0.181548	0.142857	0.133929	0.122024	0.153792	0.0643444	0.143646	0.513812	0.571823	0.334254	0.301105	0.372928	0.172215
	5.04863	0.565362	1.53204	0.913954	1.02722	0.706215	0.697043	0.554883	0.856675	0.344614	1.13393	1.125	1.11012	0.383929	0.938244	0.369674	0.803571	1.64286	1.42262	1.30357	1.29315	0.355365	0.290055	0.060773	0.074586	0.196133	0.223757	0.127976	0.190476	0.151786	0.122024	0.122024	0.155959	0.0700549	0.151934	0.519337	0.588398	0.337017	0.30663	0.380663	0.174705
	5.05558	0.500917	1.45002	0.911024	0.981363	0.706215	0.6787	0.586984	0.830747	0.321317	1.05357	1.21429	1.15476	0.339286	0.940476	0.406247	0.931548	1.69048	1.4375	1.22024	1.31994	0.322442	0.232044	0.063536	0.071823	0.190608	0.201657	0.136905	0.1875	0.151786	0.125	0.119048	0.147991	0.0555377	0.143646	0.51105	0.574586	0.331492	0.325967	0.377348	0.170395
	5.06252	0.521422	1.46467	0.940318	1.12352	0.729144	0.683286	0.591569	0.864847	0.335757	1.02679	1.28869	1.15774	0.428571	0.975446	0.379939	0.877976	1.75595	1.47321	1.125	1.30804	0.385731	0.28453	0.058011	0.074586	0.176796	0.21547	0.122024	0.178571	0.145833	0.125	0.113095	0.149392	0.0673725	0.151934	0.51105	0.574586	0.323204	0.325967	0.377348	0.168198
	5.06947	0.565362	1.55548	0.987187	1.12811	0.73373	0.6787	0.53654	0.883587	0.366994	0.952381	1.26786	1.15179	0.360119	0.933036	0.403553	0.857143	1.64881	1.53869	1.21429	1.31473	0.356484	0.298343	0.060773	0.069061	0.20442	0.223757	0.133929	0.181548	0.142857	0.133929	0.116071	0.156469	0.0724304	0.151934	0.51105	0.588398	0.345304	0.331492	0.385636	0.170306
	5.07641	0.477482	1.47346	0.946176	0.990535	0.6787	0.729144	0.56864	0.837733	0.336286	0.907738	1.09821	1.11607	0.395833	0.879464	0.335923	0.901786	1.72917	1.47321	1.08631	1.29762	0.373453	0.262431	0.060773	0.077348	0.201657	0.196133	0.133929	0.166667	0.151786	0.122024	0.130952	0.15037	0.0599635	0.146409	0.508287	0.582873	0.334254	0.320442	0.378453	0.171616
	5.08336	0.524352	1.48517	0.899307	1.1327	0.816274	0.605327	0.53654	0.857096	0.35373	1.02083	1.02976	1.05059	0.425595	0.881696	0.304323	0.904762	1.75298	1.40179	1.16369	1.3058	0.360651	0.256906	0.058011	0.066298	0.174033	0.209945	0.139881	0.166667	0.157738	0.130952	0.113095	0.147353	0.0607021	0.149171	0.519337	0.585635	0.320442	0.314917	0.3779	0.175174
	5.0903	0.57415	1.45588	0.890519	0.967606	0.834617	0.683286	0.53654	0.848943	0.312233	1.10714	1.40179	1.15774	0.383929	1.01265	0.438443	0.830357	1.75893	1.52083	1.27679	1.34673	0.396549	0.245856	0.066298	0.082873	0.18232	0.209945	0.136905	0.172619	0.130952	0.130952	0.125	0.148372	0.0551217	0.146409	0.519337	0.566298	0.331492	0.314917	0.375691	0.169693
	5.09725	0.556574	1.61992	0.969611	1.06391	0.793345	0.6787	0.564055	0.892302	0.37433	1.05952	1.33333	1.03571	0.357143	0.946429	0.415417	0.863095	1.72321	1.42262	1.17262	1.29539	0.365683	0.243094	0.066298	0.077348	0.165746	0.201657	0.130952	0.154762	0.157738	0.136905	0.116071	0.145057	0.0531151	0.140884	0.513812	0.593923	0.331492	0.325967	0.381216	0.17756
	5.10419	0.515564	1.47932	0.990116	0.967606	0.742901	0.692457	0.582398	0.852908	0.328935	1.13095	1.06548	1.24405	0.389881	0.957589	0.385593	0.869048	1.6875	1.35119	1.21131	1.27976	0.338981	0.259669	0.063536	0.077348	0.185083	0.232044	0.130952	0.175595	0.14881	0.130952	0.122024	0.152601	0.062219	0.154696	0.522099	0.588398	0.334254	0.314917	0.382873	0.173689
	5.11113	0.562433	1.44124	0.957894	0.857546	0.697043	0.655771	0.509025	0.811564	0.319112	1.09524	1.16667	1.14881	0.357143	0.941964	0.391061	0.866071	1.61012	1.42559	1.09821	1.25	0.332144	0.292818	0.063536	0.09116	0.201657	0.212707	0.125	0.154762	0.142857	0.130952	0.116071	0.153152	0.0667076	0.146409	0.516575	0.582873	0.339779	0.314917	0.380111	0.17337
	5.11808	0.524352	1.54083	0.969611	1.00888	0.729144	0.692457	0.545711	0.858712	0.354573	1.02381	1.25893	1.04762	0.4375	0.941965	0.352521	0.85119	1.70536	1.47619	1.17559	1.30208	0.370696	0.262431	0.066298	0.08011	0.198895	0.223757	0.125	0.16369	0.125	0.122024	0.116071	0.148328	0.0629863	0.149171	0.51105	0.59116	0.342541	0.31768	0.38232	0.173425
	5.12502	0.53021	1.42952	0.990116	0.866718	0.719972	0.692457	0.554883	0.826268	0.311688	1.00298	1.00595	1.29464	0.348214	0.912946	0.400571	0.863095	1.65476	1.40476	1.05655	1.24479	0.353456	0.254144	0.060773	0.074586	0.190608	0.209945	0.133929	0.169643	0.157738	0.119048	0.127976	0.149839	0.0595202	0.151934	0.51105	0.599448	0.337017	0.325967	0.385083	0.174631
	5.13197	0.527281	1.57598	0.957894	0.903405	0.73373	0.642013	0.586984	0.846756	0.358603	0.991071	1.18155	1.22619	0.363095	0.940476	0.398195	0.904762	1.64881	1.44048	1.27976	1.31845	0.314464	0.290055	0.058011	0.08011	0.185083	0.207182	0.139881	0.172619	0.157738	0.133929	0.113095	0.15377	0.0663447	0.151934	0.516575	0.588398	0.342541	0.323204	0.38453	0.172208
	5.13891	0.538998	1.45588	0.943247	1.16021	0.770416	0.637428	0.605327	0.873072	0.335757	1.04762	1.10714	1.13095	0.342262	0.906994	0.378116	0.96131	1.66667	1.43155	1.22321	1.32068	0.300358	0.276243	0.066298	0.09116	0.176796	0.19337	0.133929	0.166667	0.160714	0.125	0.116071	0.150625	0.0590927	0.140884	0.524862	0.585635	0.350829	0.320442	0.38453	0.176595
	5.14586	0.571221	1.51154	0.940318	0.930919	0.784173	0.6787	0.573226	0.855728	0.326626	1.07441	1.3125	0.964286	0.321429	0.918155	0.42353	0.89881	1.66964	1.36607	1.22024	1.28869	0.320315	0.298343	0.069061	0.08011	0.18232	0.201657	0.139881	0.175595	0.142857	0.122024	0.113095	0.152494	0.0667044	0.146409	0.513812	0.588398	0.342541	0.323204	0.382873	0.173557
	5.1528	0.509705	1.48225	0.902236	1.03181	0.797931	0.6787	0.545711	0.849762	0.335649	0.946429	1.17262	1.02976	0.419643	0.892113	0.328537	0.895833	1.5625	1.48809	1.20536	1.28795	0.303322	0.243094	0.069061	0.082873	0.209945	0.212707	0.142857	0.172619	0.139881	0.125	0.110119	0.150816	0.0578534	0.146409	0.522099	0.596685	0.345304	0.325967	0.387293	0.177177
	5.15975	0.582938	1.59942	0.984258	1.05474	0.793345	0.655771	0.619084	0.898507	0.358394	0.967262	1.07441	1.05655	0.422619	0.880208	0.308639	1.09226	1.73214	1.42857	1.11012	1.34077	0.303226	0.279006	0.058011	0.088398	0.207182	0.207182	0.136905	0.16369	0.139881	0.122024	0.113095	0.151537	0.0649967	0.154696	0.522099	0.585635	0.356354	0.323204	0.388398	0.170786
	5.16669	0.518493	1.50275	0.960823	0.898819	0.830032	0.596155	0.56864	0.839388	0.340063	1.10714	1.09821	1.125	0.404762	0.93378	0.352854	0.943452	1.60417	1.32738	1.16071	1.25893	0.278715	0.287293	0.063536	0.08011	0.212707	0.220994	0.133929	0.175595	0.14881	0.122024	0.113095	0.155809	0.0690445	0.149171	0.522099	0.596685	0.350829	0.320442	0.387845	0.176435
	5.17363	0.536069	1.59356	0.949106	1.07308	0.747487	0.669528	0.554883	0.874816	0.373471	0.985119	1.15179	1.19345	0.386905	0.929316	0.372641	1.08036	1.61607	1.39286	1.17857	1.31696	0.2383	0.290055	0.071823	0.082873	0.187845	0.207182	0.142857	0.16369	0.142857	0.127976	0.116071	0.153323	0.0639013	0.154696	0.533149	0.582873	0.348066	0.320442	0.387845	0.17294
	5.18058	0.492129	1.59942	0.922742	0.999707	0.729144	0.692457	0.564055	0.857093	0.373774	0.979167	1.25893	1.20238	0.395833	0.959078	0.394443	1.0625	1.68155	1.34524	1.07738	1.29167	0.290582	0.28453	0.063536	0.09116	0.176796	0.20442	0.142857	0.166667	0.145833	0.122024	0.116071	0.151389	0.0623402	0.149171	0.538674	0.577348	0.359116	0.320442	0.38895	0.173917
	5.18752	0.544857	1.58477	0.893448	1.02264	0.738315	0.7108	0.531954	0.860969	0.36443	1.00595	1.28274	1	0.434524	0.930804	0.356177	0.934524	1.77976	1.42262	1.17857	1.32887	0.360643	0.298343	0.063536	0.074586	0.196133	0.218232	0.127976	0.190476	0.151786	0.127976	0.119048	0.156809	0.0707568	0.146409	0.519337	0.577348	0.345304	0.334254	0.38453	0.170382
	5.19447	0.524352	1.52912	0.934459	1.04557	0.697043	0.642013	0.564055	0.848086	0.35614	1.07143	1.14583	1.14881	0.318452	0.921131	0.403377	0.916667	1.64881	1.39881	1.25298	1.30432	0.305785	0.265193	0.063536	0.088398	0.218232	0.220994	0.136905	0.172619	0.145833	0.122024	0.116071	0.154981	0.0637898	0.146409	0.549724	0.632597	0.350829	0.334254	0.402763	0.192048
	5.20141	0.527281	1.44709	0.969611	1.02722	0.719972	0.706215	0.545711	0.849015	0.325717	1.08036	1.03274	0.949405	0.348214	0.852679	0.340636	0.943452	1.58631	1.33929	1.12202	1.24777	0.277732	0.267956	0.063536	0.09116	0.209945	0.21547	0.133929	0.175595	0.157738	0.127976	0.125	0.156831	0.0617776	0.149171	0.527624	0.616022	0.350829	0.339779	0.396685	0.181561
	5.20836	0.541928	1.40022	1.00183	1.01805	0.82086	0.683286	0.596155	0.866048	0.300063	1.19643	1.17559	1.13095	0.416667	0.979911	0.376488	0.97619	1.59821	1.37202	1.07738	1.25595	0.283296	0.273481	0.058011	0.09116	0.176796	0.229282	0.136905	0.160714	0.145833	0.116071	0.116071	0.150432	0.0639266	0.151934	0.527624	0.574586	0.356354	0.328729	0.387845	0.169227
	5.2153	0.495058	1.44709	1.01648	0.930919	0.82086	0.683286	0.577812	0.853073	0.321307	1.11607	1.15179	1.13691	0.369048	0.943453	0.383216	0.934524	1.58333	1.36012	1.05059	1.23214	0.295098	0.281768	0.063536	0.088398	0.218232	0.220994	0.136905	0.169643	0.145833	0.122024	0.113095	0.156043	0.0672339	0.149171	0.522099	0.60221	0.353591	0.328729	0.39116	0.177169
	5.22225	0.524352	1.55841	0.963752	0.935505	0.784173	0.651185	0.573226	0.8558	0.353169	0.943452	1.12202	1.17857	0.348214	0.898065	0.380016	0.916667	1.63988	1.31548	1.11607	1.24702	0.308387	0.273481	0.060773	0.088398	0.226519	0.196133	0.116071	0.16369	0.133929	0.113095	0.113095	0.148518	0.0660691	0.151934	0.533149	0.610497	0.364641	0.339779	0.4	0.1792
	5.22919	0.541928	1.48517	0.946176	1.04557	0.770416	0.692457	0.591569	0.867612	0.327012	0.949405	1.19643	1.16369	0.383929	0.923363	0.375939	0.946429	1.66667	1.36309	1.06548	1.26042	0.322579	0.290055	0.063536	0.085635	0.176796	0.218232	0.119048	0.172619	0.145833	0.125	0.116071	0.151283	0.0665454	0.157459	0.522099	0.60221	0.350829	0.323204	0.39116	0.175034
	5.23613	0.515564	1.45002	0.913954	0.976777	0.830032	0.697043	0.591569	0.853566	0.31159	0.997024	1.04762	1.22024	0.383929	0.912203	0.364916	0.985119	1.55059	1.38988	1.15774	1.27083	0.249574	0.30663	0.069061	0.082873	0.20442	0.229282	0.133929	0.172619	0.151786	0.119048	0.116071	0.158572	0.0722533	0.151934	0.546961	0.607735	0.361878	0.325967	0.398895	0.182494
	5.24308	0.471623	1.40315	0.952035	0.885061	0.784173	0.6787	0.53654	0.815898	0.312138	0.919643	1.19345	1.1875	0.33631	0.909226	0.402725	0.946429	1.61012	1.45536	1.09524	1.27679	0.308271	0.292818	0.063536	0.085635	0.187845	0.209945	0.130952	0.178571	0.145833	0.122024	0.127976	0.154514	0.0660824	0.151934	0.544199	0.61326	0.345304	0.353591	0.401658	0.182306
	5.25002	0.512634	1.51154	0.899307	0.871304	0.747487	0.674114	0.554883	0.824467	0.336232	0.901786	1.17559	1.03869	0.440476	0.889137	0.319312	0.931548	1.57441	1.25	1.12798	1.22098	0.269674	0.30663	0.069061	0.08011	0.176796	0.201657	0.125	0.172619	0.154762	0.125	0.119048	0.153068	0.0683157	0.157459	0.535912	0.596685	0.378453	0.337017	0.401105	0.173499
	5.25697	0.515564	1.52618	0.861226	0.930919	0.692457	0.632842	0.527368	0.812366	0.351639	0.883929	1.39286	1.08929	0.348214	0.928571	0.439772	0.946429	1.66369	1.27381	1.13691	1.25521	0.303614	0.298343	0.069061	0.09116	0.190608	0.220994	0.130952	0.166667	0.14881	0.107143	0.113095	0.153683	0.0686482	0.149171	0.552486	0.607735	0.353591	0.342541	0.401105	0.183555
	5.26391	0.524352	1.55255	0.995975	1.05015	0.738315	0.6787	0.564055	0.872014	0.360828	1.05952	1.02083	1.01488	0.348214	0.860863	0.342339	1	1.54762	1.3125	1.09524	1.23884	0.243883	0.298343	0.074586	0.088398	0.187845	0.212707	0.133929	0.172619	0.145833	0.122024	0.110119	0.15464	0.0664975	0.151934	0.538674	0.599448	0.367403	0.350829	0.401658	0.176078
	5.27086	0.556574	1.40608	0.905166	1.04557	0.830032	0.706215	0.541126	0.855823	0.303549	1.06845	1.31548	1.36309	0.339286	1.02158	0.472839	0.982143	1.52679	1.27083	1.0625	1.21057	0.243398	0.323204	0.069061	0.096685	0.179558	0.234807	0.133929	0.166667	0.125	0.10119	0.113095	0.15432	0.0761417	0.157459	0.566298	0.627072	0.361878	0.334254	0.409392	0.189326
	5.2778	0.495058	1.50275	0.925671	0.972192	0.788759	0.697043	0.564055	0.849361	0.337054	0.997024	1.21131	1.38393	0.366071	0.989583	0.444782	1	1.77976	1.3125	1.08036	1.29315	0.35042	0.290055	0.071823	0.096685	0.179558	0.201657	0.142857	0.16369	0.145833	0.10119	0.113095	0.150644	0.0633401	0.154696	0.558011	0.618785	0.350829	0.331492	0.402763	0.187137
	5.28475	0.527281	1.43245	0.893448	1.1648	0.724558	0.692457	0.518196	0.850455	0.340349	1.03869	1.43452	1.19941	0.383929	1.01414	0.450487	0.892857	1.66964	1.45833	1.10714	1.28199	0.348027	0.276243	0.069061	0.093923	0.223757	0.20442	0.133929	0.166667	0.145833	0.125	0.116071	0.15549	0.0633007	0.149171	0.535912	0.616022	0.359116	0.331492	0.398343	0.183306
	5.29169	0.512634	1.48517	1.01648	0.926334	0.738315	0.697043	0.564055	0.848577	0.333773	0.928571	1.07738	1.03869	0.404762	0.862351	0.311505	0.988095	1.68155	1.45238	1.08929	1.30283	0.321689	0.301105	0.077348	0.099448	0.196133	0.20442	0.133929	0.154762	0.136905	0.119048	0.127976	0.155107	0.0644558	0.149171	0.533149	0.607735	0.356354	0.345304	0.398343	0.17936
	5.29863	0.582938	1.54376	0.916883	1.10977	0.756659	0.62367	0.577812	0.87307	0.354701	0.952381	1.18452	1.17559	0.410714	0.930804	0.362976	1.17262	1.51786	1.30357	1.14881	1.28571	0.169059	0.328729	0.066298	0.093923	0.198895	0.20442	0.127976	0.157738	0.142857	0.127976	0.119048	0.156786	0.0738057	0.154696	0.530387	0.61326	0.356354	0.334254	0.39779	0.179484
	5.30558	0.4892	1.44416	0.908095	1.03639	0.802517	0.715386	0.591569	0.855332	0.318404	0.952381	1.46131	1.08929	0.363095	0.966518	0.456147	0.970238	1.66667	1.32441	1.02679	1.24702	0.320002	0.339779	0.071823	0.088398	0.21547	0.220994	0.130952	0.142857	0.14881	0.107143	0.119048	0.158527	0.0800915	0.157459	0.544199	0.616022	0.361878	0.337017	0.403315	0.181418
	5.31252	0.553645	1.46174	0.922742	0.953848	0.761244	0.687871	0.573226	0.844902	0.313239	1.02083	1.16071	1.08631	0.464286	0.933036	0.317682	0.994048	1.41071	1.26191	1.17857	1.21131	0.173778	0.325967	0.066298	0.096685	0.201657	0.212707	0.136905	0.16369	0.139881	0.119048	0.125	0.158784	0.0735499	0.146409	0.544199	0.604972	0.367403	0.334254	0.399447	0.182002
	5.31947	0.536069	1.42073	0.913954	0.976777	0.811688	0.683286	0.56864	0.844449	0.303495	1.07738	1.18452	1.01191	0.377976	0.912946	0.363675	0.907738	1.58929	1.40476	1.11607	1.25446	0.302251	0.265193	0.071823	0.085635	0.190608	0.212707	0.133929	0.14881	0.145833	0.122024	0.116071	0.149263	0.0589826	0.151934	0.535912	0.61326	0.359116	0.334254	0.398895	0.181298
	5.32641	0.53314	1.46174	0.969611	0.990535	0.761244	0.664942	0.596155	0.85391	0.320192	1.17857	1.10714	1.09226	0.389881	0.941964	0.369978	0.958333	1.6875	1.40774	1.20238	1.31399	0.309433	0.320442	0.069061	0.09116	0.20442	0.223757	0.142857	0.172619	0.151786	0.122024	0.113095	0.161122	0.0737404	0.151934	0.560773	0.61326	0.356354	0.339779	0.40442	0.185942
	5.33336	0.483341	1.50568	0.902236	0.958434	0.729144	0.724558	0.573226	0.839517	0.33789	0.91369	1.19941	1.00595	0.35119	0.867559	0.364252	0.946429	1.55059	1.38095	0.985119	1.21577	0.297286	0.267956	0.071823	0.09116	0.18232	0.201657	0.136905	0.157738	0.142857	0.119048	0.119048	0.149051	0.0571449	0.151934	0.544199	0.632597	0.370166	0.331492	0.406078	0.188302
	5.3403	0.538998	1.40608	0.990116	0.926334	0.742901	0.646599	0.632842	0.840553	0.297429	1.01191	1.12798	1.12798	0.324405	0.898066	0.386335	1.00595	1.59524	1.23809	1.12202	1.24033	0.254882	0.298343	0.066298	0.093923	0.209945	0.198895	0.122024	0.16369	0.133929	0.125	0.122024	0.153407	0.0672147	0.151934	0.549724	0.604972	0.392265	0.350829	0.409945	0.178851
	5.34725	0.524352	1.50275	0.934459	0.830032	0.706215	0.697043	0.596155	0.827287	0.32776	0.949405	1.10417	1.07143	0.375	0.875	0.339921	0.967262	1.37202	1.33333	1.15179	1.2061	0.185932	0.273481	0.071823	0.09116	0.190608	0.212707	0.122024	0.154762	0.133929	0.127976	0.116071	0.149454	0.0606441	0.149171	0.538674	0.621547	0.367403	0.364641	0.408287	0.182482
	5.35419	0.497988	1.49689	0.940318	0.898819	0.816274	0.6787	0.62367	0.85038	0.325225	1.05059	1.25	1.19048	0.354167	0.961309	0.413301	0.919643	1.57738	1.29464	1.11012	1.22545	0.280156	0.298343	0.066298	0.096685	0.209945	0.232044	0.136905	0.16369	0.154762	0.122024	0.113095	0.159379	0.0697817	0.149171	0.549724	0.607735	0.370166	0.361878	0.407735	0.180645
	5.36113	0.538998	1.47346	0.978399	0.866718	0.715386	0.692457	0.609913	0.839333	0.316747	1.03571	1.21726	1.04762	0.41369	0.928571	0.353127	0.988095	1.51488	1.30655	1.03571	1.21131	0.246228	0.328729	0.069061	0.096685	0.201657	0.20442	0.122024	0.169643	0.136905	0.119048	0.125	0.157317	0.0740535	0.157459	0.558011	0.610497	0.383978	0.356354	0.41326	0.179851
	5.36808	0.565362	1.4881	0.896378	1.27027	0.793345	0.632842	0.550297	0.885228	0.3648	0.982143	1.31548	0.973214	0.333333	0.901042	0.410624	1	1.45238	1.36012	1.13393	1.23661	0.206833	0.342541	0.069061	0.096685	0.187845	0.218232	0.130952	0.157738	0.145833	0.107143	0.113095	0.156912	0.0786797	0.151934	0.546961	0.61326	0.367403	0.342541	0.40442	0.182264
	5.37502	0.512634	1.54962	0.899307	0.967606	0.830032	0.692457	0.596155	0.863973	0.343471	0.997024	1.47619	1.19643	0.401786	1.01786	0.455315	0.931548	1.55952	1.27381	1.02679	1.19792	0.280926	0.350829	0.066298	0.099448	0.196133	0.220994	0.113095	0.16369	0.139881	0.122024	0.10119	0.157358	0.0825548	0.151934	0.546961	0.638122	0.370166	0.348066	0.41105	0.188953
	5.38197	0.483341	1.44124	0.97547	0.944677	0.752073	0.683286	0.609913	0.841428	0.317074	1.10119	1.08631	1.24107	0.333333	0.940476	0.410722	1.02679	1.57143	1.30357	0.934524	1.20908	0.288003	0.290055	0.066298	0.096685	0.185083	0.201657	0.130952	0.151786	0.151786	0.122024	0.113095	0.150942	0.0631296	0.154696	0.544199	0.627072	0.367403	0.356354	0.409945	0.183713
	5.38891	0.500917	1.65215	0.946176	1.07767	0.756659	0.664942	0.605327	0.886262	0.391578	0.967262	0.967262	1.17262	0.33631	0.860863	0.362854	1.06548	1.48214	1.28571	1.01191	1.21131	0.21596	0.309392	0.074586	0.09116	0.179558	0.196133	0.125	0.160714	0.139881	0.116071	0.113095	0.150559	0.0674202	0.146409	0.552486	0.624309	0.367403	0.348066	0.407735	0.187973
	5.39586	0.48627	1.62285	0.978399	0.889647	0.797931	0.642013	0.596155	0.859038	0.378042	0.854167	1.10417	0.973214	0.419643	0.837798	0.296879	1.02381	1.45238	1.25595	1.05952	1.19792	0.197978	0.320442	0.077348	0.099448	0.19337	0.19337	0.130952	0.178571	0.145833	0.119048	0.116071	0.157445	0.0694403	0.149171	0.549724	0.635359	0.375691	0.348066	0.411602	0.189302
	5.4028	0.497988	1.45295	0.902236	1.09601	0.802517	0.669528	0.62367	0.863557	0.325442	1.08036	1.26786	0.988095	0.395833	0.933036	0.376575	1.05357	1.625	1.27381	1.05059	1.25074	0.270516	0.320442	0.069061	0.099448	0.198895	0.196133	0.142857	0.172619	0.136905	0.119048	0.116071	0.157148	0.0707173	0.149171	0.541436	0.640884	0.372928	0.359116	0.412707	0.188773
	5.40975	0.53314	1.47346	0.954964	1.01346	0.903405	0.674114	0.642013	0.884937	0.314997	1.00893	1.11012	1.09226	0.425595	0.909226	0.325423	1.22321	1.52976	1.36012	1.05357	1.29167	0.202279	0.279006	0.08011	0.099448	0.19337	0.212707	0.130952	0.154762	0.139881	0.125	0.110119	0.152535	0.0601248	0.146409	0.552486	0.61326	0.361878	0.345304	0.403867	0.185345
	5.41669	0.492129	1.57598	0.905166	1.07308	0.797931	0.655771	0.642013	0.877439	0.362021	1.05357	1.21726	1.00298	0.339286	0.903274	0.386954	1.11905	1.50595	1.32441	1.05357	1.25074	0.205571	0.29558	0.071823	0.096685	0.190608	0.223757	0.127976	0.157738	0.14881	0.116071	0.122024	0.155107	0.0662119	0.143646	0.569061	0.616022	0.381215	0.345304	0.41105	0.189538
	5.42363	0.471623	1.56427	0.913954	0.976777	0.784173	0.719972	0.642013	0.86754	0.350203	0.949405	1.39881	1.07143	0.375	0.948661	0.426925	1.10119	1.49405	1.38095	1.07143	1.2619	0.208305	0.279006	0.082873	0.10221	0.218232	0.220994	0.136905	0.157738	0.14881	0.125	0.113095	0.158486	0.0620285	0.160221	0.566298	0.629834	0.381215	0.345304	0.416574	0.187045
	5.43058	0.53314	1.59942	0.875872	1.10059	0.802517	0.692457	0.577812	0.883116	0.369455	1.02083	1.07441	1.06845	0.431548	0.898809	0.312429	1.08036	1.5625	1.43452	1	1.26935	0.271715	0.287293	0.071823	0.096685	0.212707	0.198895	0.145833	0.160714	0.145833	0.119048	0.119048	0.155788	0.0631198	0.151934	0.560773	0.649171	0.370166	0.353591	0.417127	0.194325
	5.43752	0.550716	1.42073	0.957894	1.14645	0.797931	0.642013	0.62367	0.877058	0.31804	0.970238	1.47917	1.12798	0.315476	0.973214	0.487363	1.07738	1.54762	1.35714	1.13095	1.27827	0.216663	0.303867	0.08011	0.09116	0.21547	0.198895	0.127976	0.157738	0.145833	0.098214	0.113095	0.153236	0.0692822	0.146409	0.541436	0.643646	0.375691	0.356354	0.412707	0.190633
	5.44447	0.500917	1.45881	0.881731	1.01805	0.82086	0.655771	0.577812	0.84485	0.325124	0.970238	1.38691	1.05357	0.324405	0.93378	0.444349	1.30655	1.48512	1.27976	0.931548	1.25074	0.231498	0.328729	0.071823	0.09116	0.201657	0.207182	0.127976	0.160714	0.142857	0.116071	0.116071	0.156424	0.0745331	0.151934	0.571823	0.638122	0.370166	0.367403	0.41989	0.192183
	5.45141	0.515564	1.44124	0.960823	1.19231	0.775002	0.646599	0.591569	0.874729	0.341655	0.967262	1.16964	1.14583	0.443452	0.931548	0.337698	1.16964	1.47024	1.33929	1.05059	1.25744	0.18482	0.281768	0.08011	0.096685	0.209945	0.226519	0.136905	0.151786	0.136905	0.122024	0.110119	0.155277	0.0641	0.149171	0.558011	0.640884	0.403315	0.345304	0.419337	0.19173
	5.45836	0.495058	1.4676	0.905166	1.27486	0.830032	0.719972	0.591569	0.89775	0.355689	0.910714	1.09226	1.11012	0.357143	0.86756	0.352001	1.12202	1.5	1.24702	0.994048	1.21577	0.215803	0.353591	0.088398	0.099448	0.226519	0.218232	0.136905	0.157738	0.14881	0.119048	0.113095	0.166178	0.0804472	0.160221	0.577348	0.638122	0.367403	0.361878	0.420994	0.191024
	5.4653	0.547786	1.50861	0.913954	1.11894	0.848375	0.706215	0.577812	0.888813	0.338067	1	1.11905	1.15774	0.419643	0.924107	0.342943	1.15476	1.48809	1.30059	1.05655	1.25	0.187744	0.314917	0.088398	0.10221	0.196133	0.196133	0.130952	0.157738	0.139881	0.122024	0.116071	0.156446	0.0663126	0.157459	0.552486	0.635359	0.381215	0.359116	0.417127	0.185762
	5.47225	0.459906	1.59063	0.846579	0.953848	0.811688	0.683286	0.628256	0.853456	0.362825	0.96131	1.13691	1.18155	0.428571	0.927083	0.34567	1.14286	1.34821	1.32441	1.02976	1.21131	0.151854	0.348066	0.093923	0.099448	0.201657	0.21547	0.116071	0.181548	0.142857	0.122024	0.113095	0.163416	0.0777655	0.146409	0.574586	0.629834	0.375691	0.356354	0.416575	0.192831
	5.47919	0.48627	1.59649	0.97254	0.995121	0.811688	0.683286	0.586984	0.876054	0.369529	0.91369	1.46429	0.967262	0.35119	0.924107	0.455338	1.11607	1.50893	1.25893	1.08631	1.24256	0.192902	0.323204	0.088398	0.093923	0.212707	0.218232	0.127976	0.151786	0.157738	0.116071	0.116071	0.160611	0.072458	0.157459	0.571823	0.649171	0.375691	0.370166	0.424862	0.19289
	5.48614	0.544857	1.49982	0.957894	1.12352	0.756659	0.628256	0.62367	0.876383	0.343043	1.06548	1.05357	0.952381	0.422619	0.873512	0.304848	1.10119	1.52976	1.21429	1.00298	1.21205	0.228727	0.303867	0.085635	0.09116	0.229282	0.196133	0.136905	0.172619	0.14881	0.119048	0.110119	0.159358	0.0683547	0.151934	0.563536	0.643646	0.381215	0.378453	0.423757	0.190814
	5.49308	0.518493	1.48225	0.97254	1.03181	0.807103	0.724558	0.582398	0.874163	0.327312	0.964286	1.10417	1.10119	0.357143	0.881696	0.355738	1.10714	1.42857	1.17559	1.11309	1.2061	0.151511	0.320442	0.077348	0.088398	0.187845	0.218232	0.127976	0.166667	0.151786	0.113095	0.113095	0.156488	0.0724802	0.154696	0.558011	0.649171	0.378453	0.356354	0.419337	0.192177
	5.50002	0.547786	1.56427	0.981328	0.82086	0.779588	0.697043	0.619084	0.858565	0.341753	1.05952	1.45536	1.05059	0.41369	0.994791	0.430931	1.03869	1.4375	1.27083	1.04762	1.19866	0.192057	0.287293	0.08011	0.088398	0.229282	0.207182	0.127976	0.169643	0.130952	0.127976	0.110119	0.155893	0.0667052	0.149171	0.560773	0.627072	0.383978	0.367403	0.417679	0.187137
	5.50697	0.553645	1.57012	0.963752	0.96302	0.802517	0.706215	0.619084	0.882623	0.34179	0.901786	1.12202	1.0625	0.386905	0.868304	0.334142	1.14286	1.43452	1.29167	1.125	1.24851	0.144777	0.309392	0.09116	0.11326	0.209945	0.220994	0.139881	0.16369	0.142857	0.122024	0.116071	0.162927	0.0662108	0.154696	0.555249	0.657459	0.375691	0.359116	0.420442	0.194123
	5.51391	0.544857	1.45002	0.922742	1.11894	0.830032	0.687871	0.605327	0.87997	0.319119	1.125	1.41071	1.23214	0.375	1.03571	0.455969	1.10417	1.41369	1.19048	1.07441	1.19568	0.153447	0.281768	0.071823	0.10221	0.229282	0.198895	0.136905	0.16369	0.151786	0.098214	0.113095	0.154767	0.0655009	0.154696	0.546961	0.646409	0.375691	0.364641	0.41768	0.188923
	5.52086	0.521422	1.5877	0.919812	1.00429	0.747487	0.7108	0.554883	0.863771	0.364348	1.02976	1.09821	1.18452	0.404762	0.929315	0.355389	1.19345	1.48512	1.27083	1.04167	1.24777	0.184658	0.314917	0.093923	0.09116	0.196133	0.207182	0.127976	0.181548	0.14881	0.122024	0.113095	0.159677	0.0682254	0.157459	0.569061	0.651934	0.38674	0.361878	0.425414	0.193183
	5.5278	0.515564	1.52033	0.922742	0.917162	0.719972	0.674114	0.632842	0.843246	0.333084	1.01786	1.51786	1.25298	0.3125	1.0253	0.517232	1.06845	1.47917	1.27083	1.09524	1.22842	0.189737	0.30663	0.085635	0.107735	0.185083	0.198895	0.133929	0.154762	0.130952	0.116071	0.116071	0.153576	0.0640329	0.154696	0.560773	0.638122	0.395028	0.359116	0.421547	0.18848
	5.53475	0.503846	1.57891	0.896378	0.96302	0.811688	0.729144	0.586984	0.867139	0.353378	0.979167	1.19643	1.09524	0.369048	0.90997	0.371379	1.12798	1.42262	1.29167	1.11012	1.2381	0.147674	0.309392	0.071823	0.09116	0.20442	0.18232	0.125	0.166667	0.14881	0.116071	0.113095	0.152876	0.0685731	0.151934	0.569061	0.632597	0.383978	0.370166	0.421547	0.189107
	5.54169	0.588797	1.4676	0.934459	1.07767	0.697043	0.6787	0.56864	0.858986	0.326588	1.10714	1.27679	1.24107	0.369048	0.998512	0.425949	1.10714	1.32738	1.32738	1.01191	1.19345	0.15946	0.348066	0.088398	0.107735	0.19337	0.209945	0.142857	0.1875	0.142857	0.116071	0.116071	0.165287	0.0758356	0.160221	0.558011	0.640884	0.389503	0.356354	0.420995	0.187282
	5.54864	0.518493	1.57891	0.934459	1.10518	0.784173	0.715386	0.605327	0.891704	0.361387	0.863095	1.29167	1.19643	0.380952	0.933036	0.411372	1.11309	1.43452	1.28869	1.13095	1.24182	0.150769	0.298343	0.093923	0.10221	0.18232	0.218232	0.119048	0.169643	0.139881	0.122024	0.110119	0.155574	0.0638079	0.165746	0.566298	0.660221	0.392265	0.361878	0.429282	0.19201
	5.55558	0.524352	1.52326	0.913954	1.07308	0.843789	0.628256	0.577812	0.869214	0.349735	0.925595	1.20536	1.12798	0.389881	0.912202	0.367649	1.09226	1.29167	1.44643	1.05952	1.22247	0.181155	0.350829	0.096685	0.104972	0.240331	0.209945	0.133929	0.184524	0.125	0.125	0.110119	0.168133	0.0802481	0.151934	0.577348	0.629834	0.411602	0.359116	0.425967	0.1899
	5.56252	0.477482	1.5672	0.946176	0.972192	0.862132	0.674114	0.554883	0.864882	0.363764	0.925595	1.44345	1.16667	0.372024	0.976935	0.455408	1.10417	1.39881	1.37202	1.00298	1.21949	0.196299	0.312155	0.099448	0.10221	0.223757	0.220994	0.125	0.181548	0.145833	0.116071	0.113095	0.164011	0.0697627	0.154696	0.574586	0.635359	0.38674	0.381215	0.426519	0.189117
	5.56947	0.53314	1.63164	0.872943	0.990535	0.852961	0.687871	0.541126	0.872888	0.376314	1.00298	1.19048	1.01191	0.422619	0.906994	0.334265	1.17857	1.41071	1.44345	1.07441	1.27679	0.179182	0.345304	0.085635	0.09116	0.201657	0.190608	0.139881	0.166667	0.130952	0.116071	0.116071	0.158401	0.0763077	0.154696	0.563536	0.638122	0.38674	0.367403	0.422099	0.188691
	5.57641	0.541928	1.50568	0.925671	1.15562	0.802517	0.642013	0.582398	0.879404	0.350007	1.11309	1.18155	1.22321	0.369048	0.971726	0.404342	1.09524	1.36012	1.38393	1.08036	1.22991	0.164498	0.314917	0.082873	0.093923	0.212707	0.190608	0.130952	0.16369	0.133929	0.122024	0.116071	0.156169	0.0689534	0.160221	0.563536	0.646409	0.417127	0.381215	0.433702	0.187031
	5.58336	0.544857	1.57306	0.919812	1.23817	0.825446	0.660357	0.637428	0.914161	0.370677	0.946429	1.27083	0.958333	0.428571	0.901041	0.348959	1.10119	1.33631	1.47917	1.07441	1.24777	0.194015	0.301105	0.107735	0.107735	0.207182	0.201657	0.133929	0.172619	0.139881	0.107143	0.122024	0.160101	0.0621959	0.160221	0.563536	0.646409	0.389503	0.367403	0.425414	0.18901
	5.5903	0.512634	1.4383	0.97547	1.23358	0.752073	0.715386	0.554883	0.883191	0.348781	1.10714	1.36012	1.02083	0.321429	0.952381	0.444593	1.18155	1.45833	1.47619	0.952381	1.26711	0.249437	0.331492	0.09116	0.110497	0.190608	0.218232	0.136905	0.178571	0.139881	0.098214	0.104167	0.159973	0.0738953	0.154696	0.569061	0.660221	0.39779	0.383978	0.433149	0.194447
	5.59725	0.451118	1.50861	0.837791	0.981363	0.784173	0.719972	0.56864	0.835952	0.343827	0.830357	1.23214	1.10714	0.422619	0.898065	0.35868	1.06845	1.31548	1.44345	1.05952	1.22173	0.18952	0.303867	0.085635	0.10221	0.245856	0.209945	0.139881	0.178571	0.14881	0.125	0.110119	0.164989	0.0697395	0.162983	0.616022	0.654696	0.383978	0.364641	0.436464	0.201601
	5.60419	0.53314	1.51154	0.949106	1.40784	0.816274	0.683286	0.573226	0.924916	0.392703	1.08929	1.23214	1.49107	0.339286	1.03795	0.494569	1.11905	1.42559	1.53274	1.02381	1.2753	0.242573	0.320442	0.099448	0.096685	0.196133	0.190608	0.127976	0.16369	0.133929	0.098214	0.113095	0.154022	0.0691524	0.165746	0.59116	0.649171	0.403315	0.364641	0.434807	0.192813
	5.61114	0.509705	1.57012	0.946176	1.09601	0.76583	0.697043	0.541126	0.875145	0.370947	0.928571	1.3125	1.22619	0.360119	0.956845	0.430472	1.11905	1.38095	1.42857	1.02381	1.2381	0.197298	0.375691	0.110497	0.10221	0.209945	0.223757	0.133929	0.181548	0.139881	0.116071	0.119048	0.171258	0.0835069	0.162983	0.58011	0.660221	0.40884	0.370166	0.436464	0.194069
	5.61808	0.538998	1.59063	0.913954	0.990535	0.802517	0.752073	0.545711	0.876346	0.357928	0.949405	1.30655	1.22321	0.372024	0.962798	0.422364	1.23214	1.40179	1.41667	1.11607	1.29167	0.143908	0.292818	0.088398	0.104972	0.212707	0.201657	0.139881	0.16369	0.14881	0.119048	0.113095	0.158508	0.0620997	0.162983	0.574586	0.660221	0.395028	0.370166	0.432597	0.193633
	5.62502	0.565362	1.50568	0.93153	0.967606	0.793345	0.674114	0.550297	0.855419	0.330448	1.03274	1.15476	1.07441	0.360119	0.905506	0.367101	1.13691	1.38988	1.38393	1.02083	1.23289	0.184065	0.328729	0.107735	0.11326	0.196133	0.209945	0.136905	0.178571	0.145833	0.098214	0.119048	0.163437	0.0696349	0.154696	0.58011	0.649171	0.39779	0.370166	0.430387	0.194279
	5.63197	0.518493	1.55841	1.00476	1.28861	0.871304	0.738315	0.554883	0.93354	0.382806	0.982143	1.31548	1.05357	0.410714	0.940476	0.381138	1.20833	1.38988	1.35119	1.02083	1.24256	0.167171	0.381215	0.110497	0.104972	0.226519	0.209945	0.116071	0.196429	0.145833	0.113095	0.113095	0.171767	0.0867993	0.149171	0.574586	0.668508	0.39779	0.381215	0.434254	0.199989
	5.63891	0.585868	1.4676	0.9286	1.03639	0.852961	0.724558	0.559469	0.87935	0.31258	0.949405	1.29464	1.06548	0.345238	0.913691	0.405207	1.20238	1.26191	1.48809	1.04464	1.24926	0.183728	0.367403	0.099448	0.093923	0.198895	0.21547	0.139881	0.166667	0.136905	0.125	0.113095	0.165669	0.0814622	0.168508	0.574586	0.662983	0.39779	0.364641	0.433702	0.192876
	5.64586	0.538998	1.63164	0.940318	1.09601	0.7108	0.7108	0.550297	0.882695	0.386751	0.955357	1.08929	1.12798	0.360119	0.883185	0.356467	1.19345	1.46726	1.45238	1.02083	1.28348	0.215555	0.375691	0.09116	0.104972	0.198895	0.218232	0.136905	0.169643	0.136905	0.116071	0.113095	0.166157	0.0843958	0.160221	0.59116	0.660221	0.406077	0.383978	0.440331	0.196158
	5.6528	0.518493	1.55255	0.990116	0.839203	0.807103	0.664942	0.541126	0.84479	0.354617	1.03274	1.38095	1.05952	0.383929	0.964286	0.418003	1.09226	1.42559	1.48214	1.02976	1.25744	0.229411	0.325967	0.099448	0.096685	0.21547	0.220994	0.130952	0.160714	0.133929	0.119048	0.113095	0.16163	0.0725658	0.157459	0.58011	0.665746	0.39779	0.375691	0.435359	0.19763
	5.65975	0.547786	1.47346	0.916883	0.871304	0.857546	0.697043	0.53654	0.842937	0.317889	0.973214	1.18155	1.06845	0.416667	0.90997	0.339715	1.07738	1.30059	1.38095	0.985119	1.18601	0.185553	0.309392	0.10221	0.124309	0.209945	0.201657	0.136905	0.16369	0.145833	0.116071	0.113095	0.162311	0.0632328	0.160221	0.599448	0.671271	0.400552	0.381215	0.442541	0.201349
	5.66669	0.500917	1.54962	0.902236	0.903405	0.816274	0.715386	0.541126	0.846995	0.349167	0.9375	1.23512	1.36012	0.375	0.976935	0.438699	1.16071	1.40179	1.42262	1.01786	1.25074	0.19553	0.30663	0.104972	0.10221	0.223757	0.207182	0.133929	0.16369	0.145833	0.119048	0.119048	0.16263	0.0652671	0.171271	0.577348	0.671271	0.400552	0.381215	0.440331	0.193376
	5.67364	0.468694	1.57012	0.966682	1.26568	0.811688	0.7108	0.586984	0.911522	0.390279	0.982143	1.22917	1.21726	0.416667	0.96131	0.380495	1.14881	1.41964	1.38095	1.01786	1.24182	0.191302	0.323204	0.099448	0.096685	0.185083	0.232044	0.125	0.142857	0.139881	0.110119	0.119048	0.157337	0.0716072	0.160221	0.588398	0.685083	0.39779	0.39779	0.445856	0.202334
	5.68058	0.568292	1.55548	0.922742	1.22441	0.880475	0.701629	0.564055	0.916726	0.364252	1.06845	1.24702	1.05655	0.333333	0.926339	0.404823	1.20833	1.39881	1.39881	1.00893	1.25372	0.186266	0.320442	0.118785	0.127072	0.187845	0.218232	0.127976	0.154762	0.154762	0.113095	0.119048	0.164202	0.0645255	0.168508	0.599448	0.671271	0.406077	0.370166	0.443094	0.199122
	5.68752	0.541928	1.36214	0.954964	1.01805	0.917162	0.719972	0.586984	0.8716	0.283956	0.907738	1.30059	1.19345	0.372024	0.943452	0.415474	1.33333	1.32441	1.34524	0.967262	1.24256	0.18373	0.345304	0.096685	0.107735	0.198895	0.20442	0.130952	0.166667	0.142857	0.116071	0.122024	0.163161	0.0738001	0.162983	0.58011	0.668508	0.422652	0.38674	0.444199	0.194701
	5.69447	0.480412	1.43538	0.849508	0.985949	0.761244	0.632842	0.545711	0.813006	0.325523	0.940476	1.24107	1.22917	0.306548	0.929315	0.437823	1.08631	1.40179	1.42559	1.11905	1.25818	0.180321	0.353591	0.099448	0.104972	0.218232	0.209945	0.116071	0.16369	0.14881	0.113095	0.113095	0.164095	0.0791332	0.168508	0.577348	0.671271	0.403315	0.381215	0.440331	0.194203
	5.70141	0.53314	1.5877	0.954964	0.894233	0.852961	0.692457	0.554883	0.867191	0.357638	0.863095	1.19048	0.91369	0.401786	0.842262	0.327011	1.25893	1.38095	1.37202	1.10417	1.27902	0.129122	0.361878	0.096685	0.104972	0.18232	0.201657	0.125	0.169643	0.125	0.119048	0.113095	0.15993	0.079194	0.162983	0.604972	0.687845	0.406077	0.381215	0.448618	0.205923
	5.70836	0.527281	1.57306	0.913954	1.10059	0.802517	0.76583	0.591569	0.8964	0.354706	1.01191	1.20536	1.13095	0.33631	0.921131	0.397938	1.30952	1.36309	1.44941	1.08929	1.30283	0.153582	0.328729	0.107735	0.118785	0.209945	0.20442	0.142857	0.160714	0.142857	0.113095	0.116071	0.164521	0.0682163	0.176796	0.599448	0.665746	0.422652	0.383978	0.449724	0.192761
	5.7153	0.465765	1.41487	0.93153	0.917162	0.793345	0.76583	0.545711	0.833459	0.310602	0.991071	1.19048	1.29762	0.431548	0.977679	0.385609	1.09821	1.40774	1.38095	1.125	1.25298	0.16397	0.375691	0.118785	0.10221	0.237569	0.207182	0.133929	0.157738	0.154762	0.116071	0.113095	0.171703	0.0838494	0.162983	0.585635	0.674033	0.433702	0.389503	0.449171	0.196779
	5.72225	0.518493	1.50568	0.949106	1.33906	0.903405	0.669528	0.554883	0.920022	0.382319	0.964286	1.26488	0.985119	0.389881	0.901042	0.367302	1.12798	1.375	1.32143	1.00893	1.20833	0.170086	0.31768	0.10221	0.093923	0.209945	0.212707	0.125	0.169643	0.16369	0.116071	0.110119	0.162099	0.0695596	0.168508	0.574586	0.660221	0.414365	0.383978	0.440332	0.189812
	5.72919	0.553645	1.47346	0.934459	0.990535	0.788759	0.747487	0.522782	0.858732	0.322543	0.943452	1.09524	1.08333	0.46131	0.895833	0.297767	1.13393	1.37202	1.32143	1	1.20685	0.17177	0.314917	0.11326	0.104972	0.218232	0.196133	0.142857	0.157738	0.133929	0.119048	0.10119	0.160228	0.0666853	0.171271	0.58011	0.674033	0.40884	0.389503	0.444751	0.193666
	5.73614	0.448189	1.5379	0.952035	0.995121	0.76583	0.724558	0.550297	0.853419	0.360253	1.05655	1.19048	1.19048	0.315476	0.938244	0.419951	1.10417	1.39286	1.25595	0.854167	1.15179	0.230803	0.361878	0.107735	0.124309	0.196133	0.209945	0.119048	0.145833	0.14881	0.10119	0.107143	0.162202	0.0794196	0.174033	0.604972	0.668508	0.403315	0.389503	0.448066	0.196049
	5.74308	0.541928	1.46467	0.966682	1.05474	0.90799	0.719972	0.550297	0.886611	0.323771	1.11607	1.13393	1.12202	0.333333	0.926339	0.395407	1.22619	1.40179	1.30952	1.01488	1.2381	0.16519	0.328729	0.118785	0.104972	0.190608	0.229282	0.130952	0.16369	0.14881	0.119048	0.110119	0.164499	0.0698239	0.168508	0.60221	0.662983	0.417127	0.381215	0.446409	0.195905
	5.75003	0.553645	1.5379	0.875872	1.03181	0.87589	0.706215	0.541126	0.874637	0.343331	0.964286	1.25	1.49702	0.380952	1.02307	0.480243	1.19643	1.32441	1.41667	1.11607	1.26339	0.133421	0.303867	0.104972	0.099448	0.190608	0.207182	0.136905	0.178571	0.133929	0.113095	0.10119	0.156977	0.064705	0.168508	0.585635	0.698895	0.411602	0.389503	0.450829	0.202925
	5.75697	0.518493	1.49689	0.998904	0.985949	0.834617	0.738315	0.531954	0.872161	0.336513	0.9375	1.10119	1.23512	0.321429	0.89881	0.403703	1.11012	1.39583	1.32441	0.973214	1.20089	0.194366	0.312155	0.104972	0.10221	0.209945	0.21547	0.136905	0.169643	0.125	0.116071	0.113095	0.160547	0.0675513	0.165746	0.588398	0.671271	0.411602	0.381215	0.443646	0.196799
	5.76391	0.53021	1.5672	0.902236	1.00429	0.843789	0.646599	0.518196	0.858931	0.363803	0.907738	1.14286	1.02381	0.35119	0.856399	0.350217	1.08631	1.42262	1.32738	1.04167	1.21949	0.184626	0.325967	0.118785	0.121547	0.20442	0.20442	0.139881	0.172619	0.142857	0.116071	0.110119	0.165669	0.0663518	0.165746	0.616022	0.674033	0.403315	0.38674	0.449171	0.202936
	5.77086	0.571221	1.49982	0.984258	0.930919	0.889647	0.747487	0.586984	0.887191	0.315207	1.01191	1.21429	1.18155	0.431548	0.959822	0.363181	1.19643	1.43452	1.26786	1.04464	1.23586	0.161874	0.353591	0.124309	0.110497	0.240331	0.212707	0.136905	0.190476	0.125	0.104167	0.113095	0.171108	0.0797243	0.171271	0.582873	0.676796	0.414365	0.392265	0.447514	0.194521
	5.7778	0.588797	1.63457	0.981328	1.18772	0.843789	0.742901	0.518196	0.928187	0.385982	0.997024	1.15774	1.01786	0.386905	0.889881	0.342826	1.27679	1.34821	1.33036	0.991071	1.23661	0.166481	0.30663	0.107735	0.118785	0.190608	0.212707	0.142857	0.166667	0.136905	0.116071	0.113095	0.161206	0.0620327	0.168508	0.610497	0.671271	0.425414	0.392265	0.453591	0.19864
	5.78475	0.527281	1.53204	0.922742	1.02722	0.921748	0.752073	0.564055	0.892452	0.339096	0.985119	1.29762	1.16071	0.46131	0.976191	0.366309	1.23809	1.36309	1.32441	0.96131	1.22173	0.181303	0.364641	0.116022	0.11326	0.201657	0.212707	0.127976	0.14881	0.142857	0.116071	0.110119	0.165412	0.0789371	0.165746	0.599448	0.671271	0.40884	0.389503	0.446962	0.198371
	5.79169	0.418895	1.49396	0.919812	0.921748	0.90799	0.747487	0.53654	0.849491	0.347056	0.934524	1.19941	1.26786	0.33631	0.934524	0.423923	1.13095	1.38988	1.36309	1	1.22098	0.187671	0.334254	0.11326	0.10221	0.207182	0.212707	0.133929	0.178571	0.133929	0.092262	0.113095	0.16214	0.074042	0.168508	0.593923	0.68232	0.417127	0.400552	0.452486	0.19838
	5.79864	0.48627	1.53497	0.97254	0.972192	0.972192	0.747487	0.596155	0.897401	0.342925	0.955357	1.17559	1.06845	0.446429	0.911458	0.322797	1.19941	1.31548	1.30357	1.08333	1.22545	0.108141	0.342541	0.104972	0.110497	0.237569	0.190608	0.133929	0.157738	0.125	0.113095	0.113095	0.162904	0.0759965	0.168508	0.60221	0.665746	0.422652	0.389503	0.449724	0.195806
	5.80558	0.524352	1.59942	0.916883	1.09601	0.848375	0.738315	0.527368	0.89296	0.373345	1.12798	1.21131	1.17559	0.330357	0.96131	0.422018	1.125	1.44345	1.30655	1.125	1.25	0.154781	0.375691	0.121547	0.116022	0.21547	0.20442	0.136905	0.145833	0.133929	0.119048	0.110119	0.167898	0.0816091	0.171271	0.607735	0.685083	0.444751	0.395028	0.460774	0.200189
	5.81253	0.565362	1.59942	1.03406	0.990535	0.802517	0.715386	0.509025	0.888043	0.370311	0.96131	1.00893	1.16071	0.339286	0.86756	0.362301	1.20238	1.44345	1.34821	1.04464	1.25967	0.174293	0.353591	0.118785	0.110497	0.196133	0.187845	0.133929	0.151786	0.133929	0.116071	0.119048	0.162161	0.0735562	0.162983	0.588398	0.665746	0.422652	0.40884	0.449724	0.193985
	5.81947	0.527281	1.66679	0.937388	0.935505	0.880475	0.802517	0.531954	0.897416	0.381848	0.946429	1.38393	1.02976	0.303571	0.915923	0.450146	1.19048	1.40179	1.23214	0.988095	1.20312	0.170006	0.356354	0.116022	0.110497	0.190608	0.207182	0.133929	0.16369	0.133929	0.119048	0.107143	0.16384	0.0758646	0.171271	0.621547	0.676796	0.41989	0.39779	0.457459	0.20119
	5.82641	0.451118	1.54376	0.899307	1.07308	0.834617	0.747487	0.56864	0.874001	0.360204	0.955357	1.19643	1.29167	0.386905	0.957589	0.40593	1.26488	1.36607	1.29762	1.03869	1.24182	0.141828	0.359116	0.127072	0.11326	0.251381	0.20442	0.130952	0.157738	0.139881	0.116071	0.107143	0.170703	0.0803267	0.165746	0.61326	0.68232	0.417127	0.422652	0.460221	0.201701
	5.83336	0.512634	1.61699	0.987187	1.00429	0.852961	0.752073	0.53654	0.894669	0.373856	0.9375	1.27381	1.13988	0.345238	0.924107	0.409927	1.25893	1.32143	1.31845	1.01786	1.22917	0.143784	0.342541	0.118785	0.116022	0.198895	0.209945	0.130952	0.175595	0.139881	0.113095	0.116071	0.166178	0.0716482	0.171271	0.610497	0.685083	0.417127	0.389503	0.454696	0.202079
	5.8403	0.538998	1.53497	0.902236	1.02722	0.862132	0.756659	0.509025	0.875892	0.346525	0.934524	1.33631	1.34524	0.357143	0.993304	0.465355	1.16071	1.33036	1.37202	0.952381	1.20387	0.190948	0.345304	0.127072	0.10221	0.256906	0.229282	0.130952	0.139881	0.139881	0.119048	0.116071	0.170661	0.0796352	0.174033	0.60221	0.679558	0.417127	0.417127	0.458011	0.196127
	5.84725	0.506776	1.50568	0.981328	0.967606	0.889647	0.793345	0.541126	0.883644	0.33443	0.895833	1.24107	1.20238	0.372024	0.927827	0.401432	1.17262	1.26786	1.27083	1.02083	1.18304	0.117362	0.364641	0.11326	0.116022	0.20442	0.187845	0.136905	0.172619	0.142857	0.113095	0.113095	0.166476	0.0772531	0.171271	0.616022	0.679558	0.430939	0.392265	0.458011	0.200827
	5.85419	0.509705	1.54083	1.01062	1.01805	0.73373	0.637428	0.531954	0.854617	0.366697	0.931548	1.11012	1.05357	0.375	0.86756	0.336722	1.19941	1.42559	1.27976	0.967262	1.21801	0.191595	0.342541	0.140884	0.118785	0.212707	0.21547	0.133929	0.14881	0.142857	0.125	0.113095	0.169408	0.0706156	0.171271	0.618785	0.69337	0.436464	0.425414	0.469061	0.202718
	5.86114	0.609302	1.52326	0.913954	1.09142	0.87589	0.788759	0.545711	0.906899	0.328617	0.922619	1.57738	1.28274	0.357143	1.03497	0.525253	1.19048	1.3125	1.33631	1.04464	1.22098	0.133794	0.39779	0.121547	0.127072	0.196133	0.237569	0.130952	0.14881	0.133929	0.110119	0.107143	0.171106	0.0895214	0.168508	0.61326	0.685083	0.436464	0.39779	0.460221	0.202202
	5.86808	0.536069	1.57012	0.981328	0.981363	0.830032	0.724558	0.518196	0.877382	0.358844	0.916667	1.25893	1.3125	0.422619	0.977679	0.40948	1.16964	1.40476	1.22917	0.994048	1.19941	0.169425	0.375691	0.11326	0.10221	0.207182	0.229282	0.125	0.16369	0.145833	0.119048	0.110119	0.169132	0.0842244	0.165746	0.618785	0.68232	0.417127	0.389503	0.454696	0.204873
	5.87503	0.600514	1.54962	0.984258	0.90799	0.898819	0.724558	0.522782	0.884077	0.339156	0.910714	1.12202	0.985119	0.380952	0.849702	0.324523	1.27679	1.30357	1.30357	1.08929	1.2433	0.103452	0.342541	0.124309	0.110497	0.201657	0.207182	0.127976	0.175595	0.136905	0.104167	0.107143	0.163797	0.0734667	0.174033	0.61326	0.707182	0.447514	0.403315	0.469061	0.205745
	5.88197	0.524352	1.66679	0.922742	0.848375	0.82086	0.660357	0.513611	0.851013	0.393374	1.06548	1.17559	1.36012	0.330357	0.982887	0.451685	1.26786	1.39583	1.19941	0.925595	1.19717	0.198512	0.350829	0.132597	0.116022	0.212707	0.212707	0.119048	0.139881	0.130952	0.113095	0.107143	0.163498	0.0763428	0.168508	0.616022	0.68232	0.444751	0.41989	0.466298	0.200237
	5.88891	0.53021	1.53497	0.995975	1.03181	0.788759	0.779588	0.495267	0.879511	0.354557	1.01488	1.03274	1.16369	0.35119	0.890625	0.365691	1.12202	1.33036	1.22321	1.06548	1.18527	0.116677	0.356354	0.116022	0.099448	0.218232	0.232044	0.136905	0.16369	0.14881	0.113095	0.116071	0.170067	0.0792502	0.174033	0.61326	0.701657	0.439227	0.403315	0.466298	0.204396
	5.89586	0.541928	1.57598	0.998904	1.00888	0.87589	0.706215	0.518196	0.889428	0.362843	1.03274	1.10417	0.997024	0.380952	0.87872	0.334822	1.21726	1.25298	1.25	1.04167	1.19048	0.100517	0.312155	0.138122	0.10221	0.229282	0.21547	0.130952	0.160714	0.130952	0.104167	0.119048	0.164307	0.0676127	0.174033	0.607735	0.687845	0.436464	0.41989	0.465193	0.198459
	5.9028	0.565362	1.47639	0.946176	1.16021	0.894233	0.775002	0.527368	0.906391	0.333735	0.949405	1.12798	1.05655	0.333333	0.866816	0.363147	1.16667	1.25298	1.34821	0.955357	1.1808	0.167592	0.364641	0.116022	0.127072	0.20442	0.190608	0.133929	0.172619	0.142857	0.125	0.110119	0.168729	0.0759315	0.174033	0.60221	0.69337	0.425414	0.395028	0.458011	0.201159
	5.90975	0.53021	1.62578	0.940318	1.20148	0.830032	0.655771	0.509025	0.898946	0.402786	0.875	1.52679	1.17857	0.339286	0.979911	0.503304	1.22321	1.32738	1.23809	0.958333	1.18676	0.159078	0.367403	0.132597	0.118785	0.19337	0.212707	0.122024	0.172619	0.130952	0.113095	0.110119	0.167367	0.0788443	0.168508	0.61326	0.690608	0.422652	0.400552	0.459116	0.20406
	5.91669	0.565362	1.58477	0.937388	1.03181	0.839203	0.724558	0.495267	0.882622	0.364197	0.916667	1.23214	1.25	0.404762	0.950893	0.394967	1.27381	1.35714	1.22917	0.967262	1.20685	0.168297	0.303867	0.124309	0.124309	0.212707	0.21547	0.133929	0.169643	0.14881	0.10119	0.113095	0.164733	0.0627455	0.176796	0.604972	0.685083	0.430939	0.400552	0.459668	0.19765
	5.92364	0.518493	1.53497	0.93153	1.05015	0.830032	0.802517	0.564055	0.89025	0.341289	0.964286	1.49702	1.1875	0.431548	1.02009	0.449069	1.19941	1.33929	1.24405	0.970238	1.18824	0.156609	0.334254	0.135359	0.116022	0.209945	0.20442	0.127976	0.16369	0.133929	0.116071	0.107143	0.164881	0.0695841	0.168508	0.599448	0.696133	0.433702	0.40884	0.461326	0.202159
	5.93058	0.538998	1.51154	1.00476	1.229	0.894233	0.775002	0.486096	0.919947	0.366903	0.943452	1.16071	1.08036	0.348214	0.883184	0.367752	1.39881	1.26191	1.27381	0.96131	1.22396	0.185726	0.361878	0.124309	0.110497	0.196133	0.209945	0.127976	0.166667	0.142857	0.119048	0.110119	0.166943	0.0769749	0.174033	0.635359	0.685083	0.433702	0.403315	0.466298	0.204265
	5.93753	0.521422	1.52033	0.97254	0.953848	0.857546	0.752073	0.518196	0.87085	0.341516	0.997024	1.09524	1.28869	0.446429	0.956845	0.361207	1.44048	1.33631	1.21131	1.02679	1.25372	0.177948	0.337017	0.146409	0.104972	0.234807	0.218232	0.139881	0.166667	0.142857	0.116071	0.113095	0.172001	0.07224	0.176796	0.621547	0.701657	0.444751	0.414365	0.471823	0.203909
	5.94447	0.53314	1.51447	1.00476	0.917162	0.90799	0.752073	0.495267	0.87498	0.342734	1.08929	1.18155	1.375	0.318452	0.991071	0.463949	1.36607	1.30357	1.25298	0.955357	1.21949	0.182065	0.41989	0.129834	0.104972	0.234807	0.21547	0.136905	0.178571	0.127976	0.098214	0.113095	0.175973	0.0974815	0.179558	0.616022	0.707182	0.439227	0.417127	0.471823	0.203507
	5.95141	0.477482	1.49982	0.934459	1.24734	0.811688	0.747487	0.499853	0.888304	0.376466	0.943452	1.13988	1.19643	0.33631	0.904018	0.393693	1.59821	1.30357	1.26191	0.830357	1.24851	0.316415	0.422652	0.129834	0.129834	0.212707	0.223757	0.127976	0.169643	0.127976	0.113095	0.107143	0.176462	0.095497	0.176796	0.632597	0.712707	0.425414	0.40884	0.471271	0.210377
	5.95836	0.556574	1.63457	0.946176	1.14187	0.871304	0.729144	0.56864	0.921182	0.377457	1.06845	1.3125	1.21131	0.321429	0.978423	0.449292	1.52679	1.29762	1.20536	0.934524	1.24107	0.245002	0.381215	0.129834	0.10221	0.21547	0.185083	0.127976	0.16369	0.133929	0.119048	0.107143	0.16656	0.0834341	0.174033	0.618785	0.696133	0.444751	0.411602	0.469061	0.203047
	5.9653	0.538998	1.71366	0.963752	1.04557	0.697043	0.715386	0.509025	0.883347	0.417097	0.928571	1.23809	0.967262	0.389881	0.880952	0.355161	1.77976	1.22321	1.24107	0.919643	1.29092	0.357716	0.361878	0.140884	0.118785	0.254144	0.201657	0.139881	0.169643	0.139881	0.116071	0.113095	0.175592	0.0788941	0.179558	0.618785	0.709945	0.439227	0.417127	0.472928	0.204797
	5.97225	0.477482	1.64922	0.990116	0.953848	0.802517	0.747487	0.559469	0.882877	0.386769	0.997024	1.16369	1.10119	0.377976	0.90997	0.361264	1.51488	1.28869	1.20833	0.97619	1.24702	0.22236	0.403315	0.129834	0.129834	0.190608	0.187845	0.133929	0.154762	0.127976	0.116071	0.110119	0.168429	0.0870341	0.176796	0.621547	0.69337	0.444751	0.39779	0.466851	0.202874
	5.97919	0.509705	1.55548	1.01355	1.05015	0.816274	0.761244	0.591569	0.89971	0.350907	0.997024	1.59226	1.22619	0.3125	1.03199	0.538673	1.97917	1.1875	1.27381	1.02976	1.36756	0.420072	0.361878	0.138122	0.10221	0.201657	0.20442	0.142857	0.157738	0.142857	0.116071	0.104167	0.167198	0.0770306	0.174033	0.624309	0.68232	0.450276	0.411602	0.468508	0.200172
	5.98614	0.556574	1.59649	0.990116	0.940091	0.843789	0.825446	0.541126	0.89909	0.353617	0.964286	1.125	1.07143	0.318452	0.869792	0.373583	1.50298	1.27679	1.26191	1.10119	1.28571	0.165226	0.389503	0.135359	0.116022	0.201657	0.212707	0.136905	0.157738	0.139881	0.107143	0.113095	0.171001	0.0846254	0.179558	0.624309	0.685083	0.436464	0.430939	0.471271	0.198161
	5.99308	0.512634	1.5672	0.943247	0.871304	0.802517	0.839203	0.573226	0.872761	0.344646	0.988095	1.16369	1.30357	0.363095	0.954613	0.414929	1.64583	1.28869	1.19048	0.952381	1.26934	0.287984	0.364641	0.140884	0.121547	0.218232	0.198895	0.122024	0.16369	0.142857	0.113095	0.119048	0.170491	0.076849	0.179558	0.61326	0.696133	0.428177	0.40884	0.465194	0.200867
	6.00003	0.506776	1.65215	1.00476	0.848375	0.848375	0.761244	0.522782	0.87778	0.386166	0.892857	1.43155	1.12202	0.386905	0.958334	0.440282	1.58929	1.26488	1.16071	1.04464	1.26488	0.234232	0.383978	0.135359	0.121547	0.20442	0.220994	0.139881	0.145833	0.142857	0.122024	0.116071	0.173296	0.0819544	0.185083	0.640884	0.709945	0.453039	0.417127	0.481216	0.206402
	6.00697	0.53314	1.56134	0.867084	0.999707	0.871304	0.674114	0.564055	0.867249	0.35123	1.04464	1.45833	1.13095	0.455357	1.02232	0.417873	1.49405	1.35119	1.27083	0.964286	1.27009	0.223794	0.430939	0.149171	0.104972	0.20442	0.218232	0.133929	0.154762	0.139881	0.10119	0.116071	0.175357	0.0977863	0.18232	0.638122	0.709945	0.441989	0.422652	0.479006	0.206893
	6.01391	0.483341	1.59942	0.88759	0.976777	0.811688	0.779588	0.550297	0.869814	0.366754	0.934524	1.36905	1.18155	0.348214	0.958334	0.443968	1.38988	1.29464	1.125	0.952381	1.19048	0.192864	0.350829	0.138122	0.107735	0.209945	0.212707	0.145833	0.142857	0.142857	0.113095	0.107143	0.167112	0.074666	0.185083	0.640884	0.69337	0.461326	0.422652	0.480663	0.20126
	6.02086	0.474553	1.59649	0.960823	0.830032	0.802517	0.701629	0.513611	0.839951	0.375856	1.02083	1.27381	1.27083	0.434524	1	0.395188	1.46726	1.20536	1.22619	0.925595	1.2061	0.22158	0.364641	0.149171	0.118785	0.220994	0.187845	0.133929	0.175595	0.142857	0.113095	0.110119	0.171703	0.0765396	0.185083	0.61326	0.698895	0.439227	0.433702	0.474033	0.19766
	6.0278	0.582938	1.51154	0.987187	1.13728	0.775002	0.775002	0.518196	0.898164	0.345305	0.979167	1.54167	1.07441	0.354167	0.987351	0.488478	1.56845	1.22321	1.14881	0.97619	1.22917	0.248733	0.334254	0.135359	0.121547	0.190608	0.198895	0.136905	0.178571	0.136905	0.113095	0.127976	0.167412	0.0658178	0.190608	0.632597	0.729282	0.441989	0.428177	0.484531	0.208088
	6.03475	0.497988	1.56134	1.01941	1.03181	0.802517	0.802517	0.522782	0.891194	0.363173	0.928571	1.21726	1.04167	0.375	0.890625	0.363691	1.53571	1.25893	1.24702	1.01786	1.26488	0.211916	0.353591	0.132597	0.118785	0.265193	0.20442	0.136905	0.154762	0.119048	0.116071	0.119048	0.172042	0.0798334	0.190608	0.616022	0.709945	0.450276	0.422652	0.477901	0.199546
	6.04169	0.474553	1.58184	1.0282	1.18314	0.862132	0.784173	0.564055	0.925442	0.379845	0.9375	1.27083	1.22619	0.369048	0.950893	0.41508	1.42857	1.23809	1.22917	0.892857	1.19717	0.222749	0.375691	0.129834	0.129834	0.220994	0.185083	0.127976	0.16369	0.122024	0.113095	0.113095	0.168132	0.0809062	0.185083	0.627072	0.696133	0.453039	0.422652	0.476796	0.199552
	6.04864	0.53314	1.63164	0.960823	0.930919	0.839203	0.7108	0.509025	0.87365	0.379042	1.10417	1.24702	1.08631	0.369048	0.951637	0.394996	1.49405	1.21726	1.15476	0.988095	1.21354	0.210538	0.38674	0.138122	0.129834	0.20442	0.21547	0.136905	0.154762	0.142857	0.119048	0.116071	0.174423	0.0818067	0.187845	0.635359	0.71547	0.444751	0.425414	0.481768	0.205635
	6.05558	0.524352	1.60235	0.981328	0.90799	0.793345	0.770416	0.499853	0.868519	0.370232	0.907738	1.16667	1.06548	0.375	0.87872	0.35231	1.53274	1.20238	1.22619	1	1.24033	0.219773	0.325967	0.132597	0.124309	0.262431	0.185083	0.139881	0.169643	0.125	0.116071	0.110119	0.16911	0.0714934	0.187845	0.640884	0.709945	0.450276	0.425414	0.482873	0.204899
	6.06253	0.550716	1.57891	1.01062	1.07767	0.87589	0.674114	0.527368	0.899327	0.369049	1.06845	1.51191	1.22321	0.372024	1.0439	0.48415	1.41667	1.22321	1.1875	0.928571	1.18899	0.200689	0.414365	0.132597	0.121547	0.212707	0.190608	0.116071	0.169643	0.145833	0.116071	0.104167	0.172361	0.0921283	0.201657	0.635359	0.709945	0.441989	0.41989	0.481768	0.199705
	6.06947	0.465765	1.64043	1.06628	1.05932	0.830032	0.811688	0.495267	0.909826	0.401177	1.02381	1.125	1.17857	0.348214	0.918899	0.38583	1.47321	1.17857	1.15179	0.949405	1.18824	0.215774	0.367403	0.143646	0.121547	0.254144	0.21547	0.119048	0.172619	0.14881	0.107143	0.122024	0.177185	0.0816131	0.196133	0.649171	0.718232	0.450276	0.430939	0.48895	0.205453
	6.07641	0.512634	1.54669	0.993046	0.972192	0.839203	0.807103	0.53654	0.886773	0.347691	0.964286	1.20238	1.08631	0.383929	0.909227	0.363441	1.51191	1.26786	1.16667	0.964286	1.22768	0.227667	0.433702	0.146409	0.110497	0.212707	0.20442	0.136905	0.154762	0.136905	0.113095	0.104167	0.175357	0.0979526	0.187845	0.640884	0.726519	0.450276	0.430939	0.487293	0.209186
	6.08336	0.547786	1.61699	1.01355	1.05932	0.82086	0.742901	0.504439	0.900836	0.379434	1.02083	1.34821	1.12202	0.354167	0.961309	0.427274	1.58929	1.17559	1.20536	1.07738	1.2619	0.225	0.372928	0.149171	0.107735	0.176796	0.220994	0.130952	0.160714	0.127976	0.110119	0.116071	0.167346	0.0802342	0.179558	0.643646	0.723757	0.444751	0.41989	0.48232	0.212892
	6.0903	0.541928	1.46467	0.995975	1.04098	0.857546	0.797931	0.573226	0.896036	0.314919	1.01786	1.22917	1.10417	0.383929	0.93378	0.376692	1.42262	1.26191	1.15476	0.97619	1.20387	0.1875	0.392265	0.138122	0.107735	0.187845	0.229282	0.130952	0.169643	0.136905	0.122024	0.116071	0.173084	0.0855458	0.19337	0.649171	0.712707	0.464088	0.433702	0.490608	0.204183
	6.09725	0.603444	1.5672	0.949106	1.06391	0.96302	0.738315	0.527368	0.916051	0.348697	1.05357	1.11905	1.1875	0.449405	0.952381	0.339747	1.40476	1.09524	1.19345	0.973214	1.16667	0.182513	0.392265	0.154696	0.129834	0.212707	0.201657	0.133929	0.172619	0.142857	0.113095	0.113095	0.176675	0.0831002	0.187845	0.629834	0.707182	0.469613	0.430939	0.485083	0.201123
	6.10419	0.591726	1.53497	1.01648	0.921748	0.862132	0.770416	0.509025	0.886643	0.33717	1.07143	1.13095	1.22917	0.330357	0.940476	0.411913	1.45238	1.24107	1.14881	0.967262	1.20238	0.201782	0.395028	0.157459	0.127072	0.185083	0.229282	0.119048	0.157738	0.145833	0.113095	0.113095	0.174273	0.0856373	0.190608	0.635359	0.709945	0.461326	0.425414	0.48453	0.202475
	6.11114	0.474553	1.59942	1.01941	1.04557	0.843789	0.802517	0.527368	0.901803	0.377963	0.994048	1.16369	1.15774	0.372024	0.921875	0.3749	1.44643	1.21726	1.20833	0.9375	1.20238	0.208149	0.400552	0.157459	0.121547	0.209945	0.187845	0.136905	0.175595	0.14881	0.092262	0.122024	0.175294	0.0864185	0.19337	0.640884	0.726519	0.455801	0.441989	0.491713	0.20625
	6.11808	0.509705	1.55841	1.01062	1.03181	0.880475	0.830032	0.53654	0.908227	0.354106	0.970238	1.22917	0.985119	0.425595	0.90253	0.339394	1.45833	1.21429	1.13691	1.03571	1.21131	0.180184	0.406077	0.146409	0.140884	0.198895	0.174033	0.139881	0.166667	0.133929	0.122024	0.110119	0.173892	0.085598	0.196133	0.629834	0.71547	0.455801	0.425414	0.48453	0.201208
	6.12503	0.524352	1.65801	1.01062	0.972192	0.82086	0.834617	0.495267	0.902274	0.388897	0.991071	1.15179	1.24405	0.33631	0.930804	0.409882	1.375	1.20536	1.27679	0.949405	1.20164	0.181968	0.406077	0.160221	0.138122	0.201657	0.21547	0.127976	0.178571	0.142857	0.110119	0.122024	0.180309	0.0864836	0.19337	0.635359	0.720994	0.472376	0.430939	0.490608	0.203883
	6.13197	0.544857	1.4881	0.963752	1.01805	0.862132	0.775002	0.527368	0.882752	0.327573	1.00893	1.53274	1.21726	0.443452	1.0506	0.458475	1.42857	1.20238	1.13691	0.967262	1.18378	0.190915	0.359116	0.143646	0.110497	0.254144	0.198895	0.133929	0.145833	0.119048	0.113095	0.116071	0.169427	0.0806499	0.196133	0.657459	0.729282	0.450276	0.450276	0.496685	0.208919
	6.13892	0.57708	1.61699	1.03113	1.14187	0.889647	0.761244	0.495267	0.930461	0.380948	1.00595	1.17559	1.11012	0.422619	0.928571	0.344459	1.45238	1.11309	1.13988	0.946429	1.16295	0.211084	0.342541	0.151934	0.138122	0.232044	0.176796	0.113095	0.14881	0.119048	0.110119	0.110119	0.164263	0.0731317	0.196133	0.665746	0.732044	0.472376	0.433702	0.5	0.21143
	6.14586	0.471623	1.61992	0.990116	0.985949	0.756659	0.830032	0.582398	0.890957	0.374844	0.925595	1.31548	1.16964	0.327381	0.934524	0.435549	1.33631	1.25595	1.13095	0.928571	1.16295	0.177633	0.414365	0.157459	0.127072	0.190608	0.207182	0.133929	0.178571	0.122024	0.113095	0.113095	0.17574	0.0902741	0.190608	0.635359	0.723757	0.475138	0.430939	0.49116	0.205615
	6.1528	0.53021	1.61114	1.03406	1.01805	0.788759	0.784173	0.541126	0.901073	0.371694	0.982143	1.16369	1.16964	0.339286	0.91369	0.392699	1.56548	1.12798	1.125	0.964286	1.19568	0.258116	0.389503	0.151934	0.124309	0.223757	0.232044	0.127976	0.166667	0.133929	0.110119	0.107143	0.176738	0.0865999	0.198895	0.635359	0.718232	0.469613	0.444751	0.49337	0.20023
	6.15975	0.57708	1.40901	0.978399	0.999707	0.82086	0.761244	0.559469	0.872253	0.293129	0.958333	1.26786	1.17857	0.360119	0.94122	0.408656	1.38691	1.22619	1.17559	0.934524	1.1808	0.187277	0.367403	0.154696	0.124309	0.240331	0.209945	0.127976	0.166667	0.139881	0.110119	0.119048	0.176038	0.0791156	0.201657	0.643646	0.71547	0.480663	0.455801	0.499447	0.198995
	6.16669	0.53314	1.53204	1.03406	0.995121	0.889647	0.738315	0.504439	0.889537	0.351908	1.01488	1.33631	1.05655	0.372024	0.944941	0.407738	1.42857	1.22917	1.18155	0.9375	1.1942	0.201831	0.392265	0.151934	0.146409	0.226519	0.209945	0.113095	0.169643	0.14881	0.104167	0.119048	0.178183	0.0849983	0.198895	0.640884	0.723757	0.475138	0.430939	0.493923	0.203582
	6.17364	0.518493	1.60235	1.00183	0.990535	0.949263	0.747487	0.541126	0.907298	0.367766	1.01786	1.19941	1.11905	0.318452	0.913691	0.403718	1.39881	1.23214	1.11012	0.985119	1.18155	0.176493	0.381215	0.162983	0.138122	0.198895	0.201657	0.119048	0.172619	0.122024	0.110119	0.113095	0.171978	0.0811061	0.201657	0.638122	0.740331	0.466851	0.441989	0.49779	0.206328
	6.18058	0.503846	1.66972	0.995975	1.08225	0.862132	0.770416	0.522782	0.915304	0.398062	0.863095	1.19345	1.0625	0.345238	0.866071	0.372844	1.43452	1.10417	1.11905	0.988095	1.16146	0.191225	0.381215	0.157459	0.129834	0.243094	0.201657	0.127976	0.166667	0.133929	0.116071	0.110119	0.176802	0.0828901	0.207182	0.651934	0.720994	0.461326	0.447514	0.49779	0.201178
	6.18753	0.430613	1.49982	1.01648	0.949263	0.843789	0.862132	0.586984	0.884155	0.340812	1.00595	1.21726	0.979167	0.321429	0.880953	0.387918	1.45833	1.125	1.09524	0.949405	1.15699	0.215047	0.414365	0.149171	0.135359	0.212707	0.209945	0.139881	0.154762	0.14881	0.116071	0.116071	0.179714	0.0889625	0.207182	0.654696	0.732044	0.461326	0.436464	0.498342	0.20557
	6.19447	0.536069	1.65508	1.01648	0.953848	0.857546	0.811688	0.531954	0.908952	0.379375	0.928571	1.11309	1.16667	0.389881	0.899554	0.354757	1.39881	1.13988	1.10714	0.955357	1.1503	0.184148	0.381215	0.143646	0.124309	0.201657	0.229282	0.119048	0.14881	0.133929	0.113095	0.116071	0.171106	0.0832606	0.207182	0.646409	0.729282	0.461326	0.458564	0.500553	0.201841
	6.20142	0.541928	1.53204	1.02234	1.01346	0.747487	0.82086	0.518196	0.885188	0.34864	0.973214	1.28571	1.04762	0.386905	0.923363	0.381667	1.31548	1.14881	1.05357	0.866071	1.09598	0.18764	0.378453	0.157459	0.127072	0.201657	0.19337	0.127976	0.16369	0.125	0.107143	0.113095	0.169491	0.0802901	0.20442	0.651934	0.732044	0.491713	0.447514	0.505525	0.204308
	6.20836	0.57708	1.58184	1.02234	1.18772	0.747487	0.811688	0.531954	0.922874	0.371886	0.9375	1.05059	1.02083	0.410714	0.854911	0.299975	1.42559	1.10119	1.09524	1.01786	1.15997	0.181106	0.350829	0.151934	0.140884	0.240331	0.212707	0.133929	0.14881	0.122024	0.113095	0.110119	0.172466	0.0756149	0.209945	0.674033	0.718232	0.486188	0.453039	0.508287	0.202545
	6.2153	0.53314	1.59649	1.05749	0.903405	0.793345	0.816274	0.509025	0.887024	0.368458	0.943452	1.35417	1.15476	0.35119	0.950893	0.433548	1.375	1.22024	1.15476	0.970238	1.18006	0.167612	0.428177	0.18232	0.121547	0.245856	0.196133	0.113095	0.16369	0.139881	0.113095	0.107143	0.181094	0.0976021	0.201657	0.646409	0.718232	0.469613	0.447514	0.496685	0.201055
	6.22225	0.541928	1.52326	1.05163	0.944677	0.839203	0.852961	0.509025	0.894669	0.34162	0.866071	1.19643	1.1875	0.342262	0.898065	0.401138	1.375	1.20536	1.07143	0.940476	1.14807	0.185964	0.38674	0.162983	0.129834	0.240331	0.229282	0.127976	0.151786	0.136905	0.095238	0.113095	0.177417	0.0872863	0.198895	0.660221	0.732044	0.477901	0.461326	0.506077	0.207352
	6.22919	0.559504	1.64043	1.06921	0.972192	0.742901	0.770416	0.518196	0.896121	0.384092	0.9375	1.46726	1.32738	0.363095	1.02381	0.494233	1.35714	1.22321	1.07143	0.952381	1.15104	0.176532	0.364641	0.154696	0.143646	0.21547	0.187845	0.122024	0.145833	0.133929	0.095238	0.098214	0.166154	0.0788679	0.212707	0.649171	0.723757	0.466851	0.450276	0.500552	0.199014
	6.23614	0.495058	1.54083	1.06921	0.944677	0.848375	0.692457	0.504439	0.870721	0.365486	0.907738	1.20833	1.28869	0.434524	0.959821	0.386679	1.30357	1.20238	1.06548	0.97619	1.1369	0.144909	0.370166	0.157459	0.124309	0.251381	0.226519	0.139881	0.184524	0.130952	0.116071	0.107143	0.18084	0.0819591	0.20442	0.651934	0.740331	0.497238	0.439227	0.50663	0.207178
	6.24308	0.512634	1.59942	1.05749	0.999707	0.87589	0.862132	0.53654	0.920545	0.366321	0.857143	1.22024	1.00595	0.321429	0.85119	0.383332	1.47321	1.12202	1.09821	0.919643	1.15327	0.231627	0.400552	0.149171	0.140884	0.21547	0.234807	0.122024	0.151786	0.130952	0.110119	0.104167	0.175993	0.0897045	0.209945	0.657459	0.745856	0.461326	0.444751	0.503867	0.208473
	6.25003	0.521422	1.59356	1.06335	0.898819	0.885061	0.816274	0.509025	0.898216	0.367674	0.940476	1.13095	1.28571	0.339286	0.924107	0.41466	1.38988	1.08333	1.11309	0.967262	1.13839	0.179075	0.395028	0.154696	0.154696	0.207182	0.196133	0.125	0.169643	0.139881	0.113095	0.119048	0.17744	0.0825863	0.218232	0.638122	0.723757	0.472376	0.458564	0.50221	0.19429
	6.25697	0.44233	1.59063	1.06628	0.935505	0.724558	0.793345	0.577812	0.87578	0.377976	1.01786	1.22917	1.44048	0.318452	1.00149	0.486948	1.38988	1.16964	1.12202	0.919643	1.1503	0.193025	0.433702	0.162983	0.140884	0.218232	0.21547	0.130952	0.166667	0.133929	0.116071	0.110119	0.182901	0.0957406	0.20442	0.676796	0.734807	0.497238	0.458564	0.514365	0.208837
	6.26392	0.436471	1.51447	0.966682	0.976777	0.76583	0.830032	0.499853	0.85573	0.358717	0.964286	1.16667	1.26488	0.300595	0.924107	0.434106	1.27976	1.16369	1.08036	0.979167	1.12574	0.127418	0.411602	0.157459	0.118785	0.207182	0.207182	0.133929	0.142857	0.133929	0.107143	0.095238	0.171531	0.0923596	0.21547	0.665746	0.726519	0.48895	0.444751	0.508287	0.201601
	6.27086	0.48627	1.50861	0.981328	0.990535	0.880475	0.779588	0.504439	0.875892	0.347292	0.919643	1.29762	0.970238	0.327381	0.87872	0.403939	1.36012	1.14286	1.14286	0.916667	1.14063	0.181057	0.383978	0.165746	0.135359	0.243094	0.212707	0.130952	0.157738	0.136905	0.113095	0.113095	0.179267	0.0833728	0.20442	0.660221	0.729282	0.483425	0.439227	0.503315	0.205865
	6.2778	0.497988	1.54669	1.00476	0.935505	0.825446	0.797931	0.527368	0.876527	0.351907	0.997024	1.14286	1.05952	0.357143	0.889137	0.359659	1.38095	1.08036	1.09821	1.00595	1.14137	0.164644	0.41989	0.162983	0.124309	0.256906	0.207182	0.133929	0.145833	0.133929	0.113095	0.107143	0.18052	0.0959084	0.20442	0.646409	0.734807	0.48895	0.444751	0.503867	0.204351
	6.28475	0.495058	1.65215	1.01648	0.967606	0.857546	0.797931	0.476924	0.894813	0.395573	0.97619	1.16369	1.19345	0.354167	0.921875	0.3905	1.33036	1.12798	1.04464	0.892857	1.09896	0.182405	0.395028	0.168508	0.143646	0.243094	0.201657	0.133929	0.14881	0.113095	0.095238	0.113095	0.17561	0.0889322	0.207182	0.668508	0.720994	0.48895	0.455801	0.508287	0.202921
	6.29169	0.433542	1.59063	1.03406	1.18314	0.87589	0.811688	0.48151	0.915779	0.403002	0.928571	1.16964	1.25595	0.404762	0.939732	0.38261	1.3125	1.125	1.09524	1.45833	1.24777	0.170162	0.339779	0.162983	0.151934	0.209945	0.196133	0.133929	0.151786	0.130952	0.110119	0.107143	0.16947	0.0684516	0.212707	0.646409	0.732044	0.491713	0.458564	0.508287	0.199537
	6.29864	0.597585	1.52033	0.993046	0.894233	0.90799	0.797931	0.495267	0.886626	0.331157	1.02083	1.48214	0.985119	0.39881	0.971726	0.443978	1.26786	1.08036	1.08036	1.16071	1.14732	0.0888382	0.422652	0.174033	0.127072	0.198895	0.21547	0.122024	0.136905	0.133929	0.107143	0.113095	0.175122	0.0944102	0.218232	0.662983	0.734807	0.480663	0.461326	0.511602	0.201425
	6.30558	0.565362	1.50861	1.07214	0.949263	0.811688	0.793345	0.509025	0.887061	0.337962	0.97619	1.19643	1.07738	0.377976	0.906994	0.363984	1.36012	1.08333	1.15476	1.50298	1.2753	0.191843	0.364641	0.151934	0.132597	0.223757	0.207182	0.130952	0.154762	0.130952	0.110119	0.116071	0.172297	0.0771764	0.218232	0.654696	0.732044	0.48895	0.458564	0.510497	0.199033
	6.31253	0.500917	1.56134	1.05456	0.999707	0.784173	0.825446	0.486096	0.887463	0.369607	1.02976	1.27976	1.39881	0.33631	1.01116	0.475461	1.28869	1.07441	1.09821	1.19048	1.16295	0.0976374	0.422652	0.160221	0.116022	0.21547	0.19337	0.136905	0.166667	0.125	0.107143	0.125	0.176845	0.0931515	0.218232	0.660221	0.737569	0.475138	0.455801	0.509392	0.202258
	6.31947	0.556574	1.56134	1.1483	0.90799	0.788759	0.775002	0.518196	0.893737	0.362979	0.967262	1.16071	1.12202	0.404762	0.91369	0.349429	1.41071	1.05655	1.06845	1.18452	1.18006	0.164249	0.400552	0.160221	0.121547	0.232044	0.209945	0.133929	0.136905	0.127976	0.110119	0.116071	0.174931	0.0891042	0.218232	0.676796	0.734807	0.486188	0.453039	0.513812	0.204467
	6.32642	0.57415	1.48225	1.14537	1.14645	0.857546	0.839203	0.513611	0.93694	0.344329	0.952381	1.21726	1.05655	0.383929	0.90253	0.362496	1.30357	0.991071	1.09226	1.18452	1.14286	0.133121	0.41989	0.162983	0.135359	0.232044	0.196133	0.133929	0.145833	0.14881	0.113095	0.116071	0.180415	0.0916653	0.21547	0.654696	0.734807	0.502762	0.453039	0.512155	0.200933
	6.33336	0.445259	1.60528	1.08093	1.07308	0.784173	0.816274	0.550297	0.907898	0.389268	1.01488	1.22024	1.21131	0.321429	0.941965	0.424407	1.34821	1.07738	1.05059	1.19048	1.16667	0.135365	0.436464	0.179558	0.143646	0.220994	0.179558	0.125	0.14881	0.130952	0.113095	0.116071	0.179415	0.0964593	0.226519	0.674033	0.743094	0.494475	0.464088	0.520442	0.202117
	6.3403	0.57708	1.51154	1.03113	0.857546	0.894233	0.82086	0.495267	0.88395	0.333056	0.9375	1.23512	1.01488	0.348214	0.883929	0.378745	1.28869	1.14286	1.03571	1.1875	1.16369	0.104887	0.417127	0.174033	0.124309	0.201657	0.259669	0.133929	0.196429	0.130952	0.095238	0.110119	0.184346	0.0959512	0.218232	0.660221	0.740331	0.486188	0.477901	0.516575	0.201326
	6.34725	0.53021	1.57598	1.06921	1.09601	0.807103	0.811688	0.527368	0.916796	0.368343	0.982143	1.24405	1.06845	0.318452	0.903274	0.404824	1.47024	1.09226	1.05655	1.27083	1.22247	0.189923	0.411602	0.174033	0.160221	0.248619	0.190608	0.136905	0.157738	0.130952	0.092262	0.107143	0.181008	0.0922809	0.229282	0.662983	0.748619	0.48895	0.458564	0.51768	0.201208
	6.35419	0.580009	1.5174	1.11022	0.903405	0.793345	0.797931	0.545711	0.892574	0.335337	0.889881	1.29464	1.17559	0.366071	0.931547	0.41348	1.31548	1.125	1.09226	1.14286	1.1689	0.0999389	0.389503	0.168508	0.149171	0.207182	0.21547	0.133929	0.169643	0.139881	0.113095	0.104167	0.179055	0.0823464	0.220994	0.662983	0.732044	0.494475	0.453039	0.512707	0.1998
	6.36114	0.468694	1.66386	1.03991	1.09142	0.802517	0.784173	0.509025	0.908516	0.408453	0.967262	1.28869	1.125	0.324405	0.926339	0.422202	1.40179	0.952381	1.05952	1.16667	1.14509	0.192195	0.403315	0.162983	0.165746	0.240331	0.209945	0.130952	0.145833	0.139881	0.113095	0.110119	0.18222	0.0878078	0.232044	0.671271	0.732044	0.486188	0.472376	0.518785	0.196321
	6.36808	0.541928	1.56134	1.10143	1.03181	0.857546	0.834617	0.495267	0.917705	0.363139	0.889881	1.07738	1.09226	0.321429	0.845238	0.361146	1.33333	1.13393	1.05357	1.14286	1.16592	0.11861	0.428177	0.179558	0.154696	0.212707	0.19337	0.110119	0.14881	0.142857	0.110119	0.104167	0.178458	0.0950595	0.212707	0.665746	0.734807	0.491713	0.477901	0.516575	0.202686
	6.37503	0.553645	1.63164	1.12487	1.06849	0.830032	0.825446	0.513611	0.935391	0.384101	0.967262	1.24107	1.05655	0.339286	0.901042	0.391474	1.27976	1.01786	1.05059	1.13691	1.12128	0.116981	0.38674	0.190608	0.154696	0.212707	0.220994	0.119048	0.151786	0.136905	0.10119	0.119048	0.179372	0.0833567	0.226519	0.662983	0.756906	0.5	0.480663	0.525414	0.202793
	6.38197	0.48627	1.56134	1.11315	1.11894	0.866718	0.862132	0.490682	0.928461	0.379982	1.04762	1.24405	1.11607	0.41369	0.955357	0.370174	1.40476	1.06845	1.07738	1.20238	1.18824	0.15676	0.389503	0.171271	0.140884	0.223757	0.223757	0.125	0.139881	0.139881	0.119048	0.095238	0.176822	0.0858745	0.220994	0.671271	0.754144	0.494475	0.472376	0.522652	0.206152
	6.38892	0.550716	1.54083	1.09557	1.06391	0.857546	0.816274	0.554883	0.925676	0.346671	0.982143	1.07441	1.00893	0.360119	0.856399	0.333115	1.25595	0.96131	1.04762	1.13393	1.0997	0.125765	0.389503	0.176796	0.149171	0.29558	0.226519	0.130952	0.157738	0.133929	0.098214	0.10119	0.185959	0.0930613	0.223757	0.662983	0.743094	0.494475	0.464088	0.517679	0.201076
	6.39586	0.497988	1.46174	1.1483	0.926334	0.917162	0.862132	0.559469	0.910447	0.330766	0.940476	1.19643	1.11012	0.300595	0.886905	0.405076	1.27679	1.08333	1.02976	1.15476	1.13616	0.106822	0.450276	0.168508	0.160221	0.198895	0.20442	0.116071	0.139881	0.133929	0.10119	0.107143	0.178053	0.102103	0.232044	0.671271	0.732044	0.48895	0.469613	0.518784	0.19638
	6.4028	0.468694	1.48225	1.04285	1.01805	0.848375	0.843789	0.513611	0.88823	0.344849	0.904762	1.28571	1.08036	0.354167	0.90625	0.399627	1.30655	1.07441	1.08631	1.125	1.14807	0.10784	0.381215	0.176796	0.132597	0.240331	0.220994	0.130952	0.145833	0.133929	0.107143	0.113095	0.178288	0.0840079	0.21547	0.674033	0.743094	0.505525	0.486188	0.524862	0.204616
	6.40975	0.524352	1.60235	0.987187	0.999707	0.834617	0.843789	0.495267	0.898181	0.370398	0.985119	1.16964	0.931548	0.372024	0.864584	0.343846	1.25893	1.05952	1.07441	1.25298	1.16146	0.109308	0.395028	0.168508	0.149171	0.232044	0.198895	0.125	0.145833	0.119048	0.110119	0.110119	0.175377	0.086824	0.223757	0.690608	0.759669	0.505525	0.458564	0.527625	0.210951
	6.41669	0.57708	1.62871	1.10729	1.17855	0.82086	0.825446	0.522782	0.951532	0.38544	0.919643	1.39583	1.22917	0.357143	0.975447	0.456987	1.27083	1.05059	1.06845	1.16369	1.13839	0.101293	0.41989	0.168508	0.140884	0.223757	0.20442	0.110119	0.151786	0.116071	0.110119	0.104167	0.174972	0.0953752	0.226519	0.676796	0.759669	0.505525	0.469613	0.527624	0.206528
	6.42364	0.509705	1.59649	1.06042	1.05015	0.797931	0.825446	0.531954	0.910299	0.373363	0.892857	1.23214	1.10417	0.345238	0.893601	0.39143	1.28869	1.09226	1	1.22619	1.15179	0.130206	0.436464	0.168508	0.143646	0.220994	0.20442	0.125	0.157738	0.142857	0.10119	0.113095	0.181391	0.0972239	0.223757	0.671271	0.732044	0.5	0.466851	0.518785	0.199263
	6.43058	0.559504	1.57012	1.07214	0.940091	0.788759	0.775002	0.495267	0.885841	0.362088	0.907738	1.22917	1.04464	0.333333	0.87872	0.386709	1.32738	0.97619	1.00298	1.23214	1.13467	0.172335	0.411602	0.185083	0.143646	0.190608	0.21547	0.127976	0.16369	0.133929	0.104167	0.110119	0.178629	0.0894848	0.232044	0.665746	0.770718	0.494475	0.469613	0.526519	0.206154
	6.43753	0.580009	1.4881	1.078	0.995121	0.830032	0.830032	0.522782	0.90344	0.326852	0.928571	1.26786	1.16071	0.345238	0.925595	0.412006	1.39286	1.06845	0.96131	1.24702	1.16741	0.190993	0.406077	0.179558	0.143646	0.212707	0.212707	0.136905	0.14881	0.136905	0.107143	0.098214	0.178267	0.0889609	0.229282	0.654696	0.759669	0.497238	0.472376	0.522652	0.201775
	6.44447	0.57708	1.54962	1.0487	1.05015	0.82086	0.807103	0.522782	0.9109	0.348161	1.04464	1.26786	1.22917	0.348214	0.97247	0.427415	1.44048	1.02381	1.04762	1.22619	1.18452	0.193063	0.383978	0.174033	0.151934	0.243094	0.207182	0.127976	0.151786	0.133929	0.113095	0.104167	0.179117	0.0836622	0.229282	0.665746	0.756906	0.51105	0.466851	0.525967	0.202861
	6.45142	0.483341	1.5379	1.12194	0.999707	0.816274	0.825446	0.495267	0.897125	0.368791	0.916667	1.29464	1.08929	0.401786	0.925596	0.381858	1.33036	1.06845	1.05952	1.19941	1.16443	0.127765	0.364641	0.168508	0.140884	0.256906	0.20442	0.127976	0.169643	0.116071	0.095238	0.113095	0.175738	0.0820875	0.232044	0.662983	0.748619	0.505525	0.469613	0.523757	0.198939
	6.45836	0.500917	1.57306	1.06628	1.08684	0.848375	0.90799	0.509025	0.927497	0.370838	0.922619	1.22321	1.13691	0.327381	0.90253	0.40372	1.43452	1.07143	0.991071	1.125	1.15551	0.193984	0.39779	0.174033	0.151934	0.229282	0.198895	0.130952	0.160714	0.116071	0.110119	0.113095	0.178289	0.0864333	0.220994	0.685083	0.759669	0.48895	0.461326	0.523204	0.211219
	6.46531	0.515564	1.5174	1.10729	1.01805	0.87589	0.816274	0.476924	0.903913	0.358783	1.02679	1.15774	1.14286	0.339286	0.916667	0.389347	1.22024	0.994048	1.00298	1.43452	1.16295	0.209088	0.39779	0.165746	0.151934	0.207182	0.201657	0.130952	0.16369	0.127976	0.113095	0.110119	0.177014	0.0845116	0.232044	0.651934	0.759669	0.5	0.480663	0.524862	0.199747
	6.47225	0.518493	1.61114	1.07507	0.990535	0.862132	0.885061	0.522782	0.923601	0.371967	1.00595	1.24702	1.19048	0.357143	0.950149	0.408518	1.22321	0.964286	0.988095	1.46726	1.16071	0.235414	0.389503	0.176796	0.151934	0.198895	0.187845	0.139881	0.166667	0.130952	0.083333	0.104167	0.172997	0.0842653	0.234807	0.665746	0.743094	0.505525	0.477901	0.525415	0.196331
	6.47919	0.62102	1.61407	1.04577	0.894233	0.784173	0.880475	0.490682	0.904346	0.362907	0.991071	1.28571	1.17262	0.375	0.956101	0.405966	1.26191	0.988095	1.0625	1.48512	1.1994	0.222811	0.378453	0.18232	0.154696	0.229282	0.19337	0.110119	0.133929	0.133929	0.110119	0.104167	0.173038	0.0829421	0.218232	0.676796	0.754144	0.497238	0.472376	0.523757	0.208079
	6.48614	0.527281	1.48517	1.16002	0.834617	0.87589	0.866718	0.531954	0.897379	0.339198	0.895833	1.05059	1.09821	0.321429	0.841518	0.357327	1.24405	0.970238	1.00893	1.43155	1.16369	0.2157	0.436464	0.162983	0.165746	0.232044	0.19337	0.127976	0.142857	0.122024	0.092262	0.110119	0.178585	0.0995336	0.240331	0.671271	0.756906	0.48895	0.466851	0.524862	0.200557
	6.49308	0.57415	1.51154	1.13658	0.871304	0.775002	0.857546	0.499853	0.889425	0.344895	0.964286	1.69941	1.21131	0.363095	1.05952	0.555749	1.29167	1.05952	1.05952	1.44048	1.2128	0.187122	0.406077	0.168508	0.149171	0.245856	0.212707	0.127976	0.139881	0.113095	0.104167	0.107143	0.177458	0.0927281	0.234807	0.698895	0.762431	0.5	0.491713	0.537569	0.207225
	6.50003	0.544857	1.57306	1.13072	1.00429	0.784173	0.871304	0.504439	0.916121	0.367906	1.125	1.18452	0.982143	0.446429	0.934524	0.336296	1.22619	1.05059	0.973214	1.41071	1.16518	0.194927	0.370166	0.176796	0.143646	0.240331	0.240331	0.125	0.151786	0.133929	0.098214	0.095238	0.177544	0.0846768	0.226519	0.676796	0.762431	0.5	0.469613	0.527072	0.207471
	6.50697	0.500917	1.65801	1.07214	0.930919	0.811688	0.793345	0.509025	0.896577	0.395049	0.994048	1.27679	1.03274	0.309524	0.903274	0.415151	1.29762	1.01488	0.946429	1.39583	1.16369	0.216928	0.400552	0.18232	0.121547	0.237569	0.212707	0.127976	0.145833	0.136905	0.104167	0.104167	0.177374	0.0904388	0.234807	0.668508	0.756906	0.524862	0.486188	0.534254	0.199791
	6.51392	0.553645	1.43245	1.13951	1.07767	0.926334	0.729144	0.486096	0.906406	0.339928	0.991071	1.36309	1.24107	0.366071	0.990327	0.444044	1.27679	1.04464	0.928571	1.52083	1.19271	0.262315	0.430939	0.168508	0.160221	0.267956	0.196133	0.122024	0.157738	0.130952	0.10119	0.113095	0.184876	0.0989962	0.229282	0.665746	0.779006	0.505525	0.486188	0.533149	0.208165
	6.52086	0.53021	1.53204	1.16588	1.04557	0.944677	0.843789	0.476924	0.934155	0.36608	0.979167	1.3125	0.985119	0.425595	0.925595	0.367926	1.20833	1.02976	1.01488	1.37202	1.15625	0.168578	0.455801	0.174033	0.160221	0.240331	0.185083	0.125	0.154762	0.130952	0.104167	0.107143	0.183749	0.103893	0.237569	0.679558	0.751381	0.513812	0.472376	0.530939	0.200294
	6.52781	0.506776	1.57012	1.10436	1.21982	0.862132	0.885061	0.472338	0.945803	0.391069	1.04167	1.14881	1.09524	0.372024	0.914435	0.364243	1.25595	1.04762	1.02083	1.38393	1.17708	0.173379	0.433702	0.179558	0.138122	0.243094	0.207182	0.113095	0.169643	0.130952	0.110119	0.107143	0.183261	0.0988336	0.240331	0.679558	0.765193	0.502762	0.483425	0.534254	0.202739
	6.53475	0.521422	1.55255	1.08971	1.00429	0.839203	0.871304	0.490682	0.909881	0.362258	1	1.24405	1.13691	0.339286	0.93006	0.406316	1.17559	0.931548	0.979167	1.45833	1.13616	0.239349	0.370166	0.179558	0.138122	0.220994	0.190608	0.104167	0.154762	0.133929	0.092262	0.107143	0.169171	0.0816862	0.237569	0.676796	0.751381	0.502762	0.472376	0.528177	0.200075
	6.54169	0.536069	1.52618	1.10729	1.05474	0.917162	0.871304	0.486096	0.928406	0.355493	0.955357	1.28571	1.24702	0.431548	0.979911	0.394195	1.18452	0.979167	0.997024	1.33631	1.12426	0.169153	0.381215	0.165746	0.151934	0.240331	0.209945	0.113095	0.154762	0.127976	0.095238	0.110119	0.175036	0.0854115	0.245856	0.668508	0.767956	0.513812	0.475138	0.534254	0.199829
	6.54864	0.495058	1.45881	1.08971	0.880475	0.90799	0.862132	0.48151	0.882241	0.338389	0.955357	1.47619	1.20536	0.33631	0.993304	0.486904	1.19643	0.955357	0.994048	1.33333	1.11979	0.177316	0.41989	0.165746	0.149171	0.220994	0.198895	0.125	0.145833	0.119048	0.110119	0.104167	0.175886	0.0937554	0.234807	0.70442	0.759669	0.519337	0.477901	0.539227	0.207793
	6.55558	0.541928	1.52326	1.13951	0.894233	0.839203	0.802517	0.486096	0.889535	0.35539	0.982143	1.24702	1.11905	0.306548	0.913691	0.418963	1.20833	0.96131	0.952381	1.37202	1.12351	0.203755	0.342541	0.20442	0.140884	0.254144	0.196133	0.125	0.160714	0.122024	0.107143	0.10119	0.175419	0.0762824	0.240331	0.674033	0.751381	0.516575	0.486188	0.533702	0.197291
	6.56253	0.503846	1.52912	1.08093	1.06391	0.802517	0.830032	0.48151	0.898836	0.36557	0.958333	1.14583	1.03571	0.324405	0.866071	0.369215	1.25298	0.925595	0.967262	1.38691	1.13318	0.22312	0.414365	0.187845	0.146409	0.273481	0.20442	0.130952	0.154762	0.125	0.107143	0.113095	0.185747	0.0948529	0.248619	0.679558	0.773481	0.508287	0.486188	0.539227	0.201737
	6.56947	0.562433	1.54376	1.15123	1.08684	0.852961	0.784173	0.486096	0.923927	0.367274	0.877976	1.38095	0.955357	0.300595	0.87872	0.444349	1.17559	1.02679	0.970238	1.35417	1.1317	0.171751	0.41989	0.171271	0.132597	0.234807	0.198895	0.136905	0.169643	0.136905	0.104167	0.10119	0.180627	0.0936961	0.245856	0.674033	0.787293	0.519337	0.48895	0.543094	0.20532
	6.57642	0.594656	1.61114	1.13072	0.898819	0.811688	0.82086	0.486096	0.907711	0.37353	0.991071	1.31548	1.08631	0.330357	0.930804	0.422817	1.20238	0.970238	0.985119	1.28274	1.11012	0.156526	0.381215	0.207182	0.160221	0.198895	0.179558	0.113095	0.160714	0.127976	0.110119	0.092262	0.173124	0.0827566	0.234807	0.671271	0.759669	0.5	0.497238	0.532597	0.201112
	6.58336	0.553645	1.4881	1.05163	1.00429	0.802517	0.825446	0.499853	0.889356	0.335182	0.910714	1.21131	0.997024	0.354167	0.868304	0.365311	1.17857	0.922619	1.01488	1.375	1.12277	0.198691	0.444751	0.179558	0.162983	0.196133	0.187845	0.130952	0.166667	0.125	0.104167	0.104167	0.180222	0.0987781	0.256906	0.679558	0.762431	0.524862	0.472376	0.539227	0.196146
	6.59031	0.527281	1.64922	1.11608	0.958434	0.779588	0.802517	0.513611	0.906675	0.392288	0.919643	1.23214	1.15476	0.366071	0.918155	0.39131	1.19643	0.979167	0.979167	1.33333	1.12202	0.174168	0.455801	0.171271	0.154696	0.20442	0.196133	0.125	0.16369	0.127976	0.107143	0.098214	0.180434	0.103081	0.240331	0.674033	0.767956	0.508287	0.475138	0.533149	0.202921
	6.59725	0.550716	1.47639	1.08678	0.999707	0.82086	0.761244	0.513611	0.887044	0.334836	0.872024	1.14286	1.16964	0.35119	0.883928	0.379749	1.21726	1	0.946429	1.36607	1.13244	0.194866	0.372928	0.209945	0.132597	0.220994	0.196133	0.119048	0.16369	0.113095	0.110119	0.107143	0.174569	0.0820973	0.254144	0.668508	0.765193	0.522099	0.483425	0.538674	0.195226
	6.60419	0.445259	1.59942	1.14537	1.08225	0.885061	0.917162	0.513611	0.941162	0.39314	0.875	1.37202	1.18155	0.345238	0.943453	0.448297	1.31548	0.875	0.943452	1.35119	1.12128	0.246879	0.422652	0.218232	0.135359	0.223757	0.212707	0.116071	0.166667	0.110119	0.089286	0.107143	0.180199	0.0988847	0.243094	0.668508	0.759669	0.516575	0.497238	0.537017	0.197012
	6.61114	0.53314	1.51154	1.13658	1.1648	0.848375	0.834617	0.490682	0.93139	0.365659	0.973214	1.30059	1.11905	0.354167	0.936756	0.410832	1.29464	1.00893	0.958333	1.37798	1.15997	0.207472	0.39779	0.171271	0.162983	0.237569	0.174033	0.110119	0.160714	0.113095	0.089286	0.104167	0.172103	0.0908207	0.240331	0.679558	0.765193	0.505525	0.48895	0.535911	0.2023
	6.61808	0.492129	1.57306	1.16002	0.981363	0.825446	0.871304	0.476924	0.911463	0.382546	0.967262	1.23214	0.985119	0.324405	0.877232	0.387868	1.19345	0.949405	0.910714	1.38095	1.10863	0.220513	0.39779	0.198895	0.127072	0.254144	0.226519	0.133929	0.169643	0.113095	0.095238	0.104167	0.182049	0.0930063	0.248619	0.668508	0.756906	0.502762	0.486188	0.532597	0.195239
	6.62503	0.53021	1.57306	1.14537	1.08225	0.871304	0.898819	0.495267	0.942325	0.373109	1.00893	1.21726	1.05357	0.348214	0.906994	0.383135	1.24107	1.01488	0.946429	1.33036	1.13318	0.182016	0.403315	0.196133	0.149171	0.220994	0.218232	0.110119	0.172619	0.116071	0.104167	0.110119	0.180094	0.0906036	0.245856	0.679558	0.765193	0.533149	0.477901	0.540331	0.200382
	6.63197	0.53021	1.44709	1.16295	0.885061	0.862132	0.834617	0.509025	0.890155	0.332494	0.970238	1.69643	1.21726	0.327381	1.05283	0.569899	1.12202	1.02381	0.952381	1.29762	1.09896	0.149589	0.436464	0.196133	0.135359	0.218232	0.201657	0.136905	0.166667	0.127976	0.10119	0.098214	0.18188	0.0986372	0.243094	0.676796	0.762431	0.524862	0.477901	0.537017	0.200239
	6.63892	0.480412	1.61407	1.15709	1.15562	0.866718	0.843789	0.495267	0.944709	0.402382	0.949405	1.26488	1.22321	0.333333	0.942708	0.429675	1.12798	0.949405	0.982143	1.32441	1.09598	0.170924	0.395028	0.190608	0.165746	0.21547	0.185083	0.125	0.166667	0.127976	0.107143	0.10119	0.177991	0.0851305	0.251381	0.69337	0.759669	0.513812	0.505525	0.544751	0.198015
	6.64586	0.600514	1.51447	1.15123	0.972192	0.958434	0.857546	0.527368	0.94025	0.333747	1.06548	1.34226	0.985119	0.315476	0.927083	0.435491	1.21131	0.964286	0.982143	1.35119	1.12723	0.18693	0.433702	0.20442	0.171271	0.212707	0.20442	0.130952	0.154762	0.136905	0.10119	0.107143	0.185747	0.095912	0.248619	0.685083	0.78453	0.51105	0.483425	0.542541	0.206006
	6.65281	0.471623	1.52618	1.08386	1.00888	0.866718	0.839203	0.504439	0.900129	0.361143	0.964286	1.16369	0.955357	0.363095	0.861607	0.345977	1.16071	0.994048	0.967262	1.33929	1.11533	0.172094	0.38674	0.198895	0.154696	0.265193	0.229282	0.110119	0.160714	0.130952	0.107143	0.116071	0.18598	0.0882696	0.248619	0.668508	0.779006	0.516575	0.486188	0.539779	0.201237
	6.65975	0.568292	1.53497	1.08678	0.944677	0.862132	0.903405	0.545711	0.920854	0.335169	0.866071	1.30059	1.02976	0.333333	0.88244	0.407572	1.16369	1.03274	0.952381	1.36607	1.12872	0.180616	0.444751	0.198895	0.135359	0.209945	0.187845	0.122024	0.181548	0.116071	0.104167	0.110119	0.181072	0.100816	0.254144	0.69337	0.776243	0.524862	0.502762	0.550276	0.20133
	6.66669	0.553645	1.46174	1.24204	0.949263	0.793345	0.779588	0.472338	0.893137	0.356691	0.985119	1.49702	1.43452	0.300595	1.05432	0.551795	1.26786	0.919643	1.01191	1.33631	1.13393	0.199752	0.364641	0.176796	0.129834	0.220994	0.201657	0.110119	0.166667	0.136905	0.092262	0.107143	0.170702	0.0801586	0.254144	0.671271	0.781768	0.527624	0.497238	0.546409	0.199483
	6.67364	0.497988	1.51154	1.11315	1.15104	0.839203	0.871304	0.504439	0.926951	0.365137	1	1.42559	1	0.39881	0.956101	0.422237	1.13393	0.940476	0.928571	1.33929	1.08557	0.193573	0.38674	0.226519	0.157459	0.229282	0.21547	0.125	0.157738	0.125	0.104167	0.110119	0.183749	0.0857253	0.254144	0.671271	0.779006	0.538674	0.502762	0.549171	0.19814
	6.68058	0.536069	1.57306	1.16881	1.03181	0.82086	0.866718	0.467753	0.923581	0.379779	0.985119	1.34226	1.03869	0.330357	0.924107	0.425928	1.18155	0.919643	0.934524	1.26191	1.07441	0.173353	0.400552	0.190608	0.149171	0.240331	0.209945	0.116071	0.139881	0.133929	0.104167	0.107143	0.17918	0.0901318	0.259669	0.69337	0.798343	0.51105	0.494475	0.551381	0.206828
	6.68753	0.57708	1.51154	1.13072	0.912576	0.830032	0.839203	0.513611	0.902109	0.338995	0.922619	1.55357	1.05655	0.354167	0.971726	0.493129	1.19941	0.991071	0.982143	1.36607	1.13467	0.184049	0.38674	0.18232	0.154696	0.229282	0.19337	0.110119	0.166667	0.130952	0.089286	0.107143	0.175058	0.0861228	0.254144	0.685083	0.781768	0.516575	0.502762	0.548066	0.201758
	6.69447	0.562433	1.45881	1.10729	0.995121	0.852961	0.848375	0.495267	0.902894	0.328346	0.877976	1.43452	0.970238	0.389881	0.918155	0.428189	1.20833	0.901786	0.940476	1.29464	1.08631	0.194601	0.425414	0.207182	0.165746	0.21547	0.179558	0.130952	0.151786	0.125	0.107143	0.107143	0.181539	0.0938366	0.251381	0.690608	0.776243	0.541436	0.494475	0.550829	0.202041
	6.70142	0.512634	1.57012	1.21568	1.03181	0.857546	0.852961	0.495267	0.933716	0.382102	0.916667	1.24702	1.24702	0.315476	0.931548	0.439248	1.18155	0.877976	0.970238	1.22917	1.06473	0.167821	0.41989	0.198895	0.154696	0.218232	0.185083	0.122024	0.151786	0.116071	0.104167	0.110119	0.178096	0.093615	0.256906	0.723757	0.798343	0.538674	0.5	0.563536	0.211827
	6.70836	0.556574	1.5379	1.06921	1.03639	0.784173	0.816274	0.476924	0.896779	0.358572	0.940476	1.52679	0.997024	0.354167	0.954613	0.479554	1.25298	0.886905	0.907738	1.22917	1.0692	0.198884	0.38674	0.187845	0.140884	0.240331	0.198895	0.10119	0.145833	0.125	0.110119	0.104167	0.1741	0.0875717	0.254144	0.679558	0.767956	0.530387	0.522099	0.550829	0.195564
	6.71531	0.515564	1.5379	1.18052	0.825446	0.839203	0.90799	0.513611	0.902891	0.363309	0.886905	1.27083	1.08631	0.309524	0.888393	0.416543	1.13691	0.922619	0.9375	1.28571	1.07068	0.173478	0.436464	0.218232	0.143646	0.207182	0.201657	0.113095	0.151786	0.130952	0.10119	0.113095	0.18173	0.098939	0.270718	0.687845	0.781768	0.558011	0.513812	0.562431	0.194498
	6.72225	0.512634	1.55841	1.078	1.02264	0.871304	0.871304	0.472338	0.912374	0.368272	0.916667	1.32738	1.04762	0.33631	0.906994	0.417243	1.22321	0.910714	0.931548	1.24702	1.07812	0.181741	0.383978	0.207182	0.140884	0.234807	0.19337	0.119048	0.142857	0.130952	0.095238	0.104167	0.175248	0.0864539	0.265193	0.707182	0.770718	0.513812	0.5	0.551381	0.198958
	6.72919	0.474553	1.51154	1.17759	0.944677	0.871304	0.779588	0.518196	0.896779	0.36402	0.96131	1.30655	0.97619	0.345238	0.897321	0.401072	1.24702	0.880952	0.940476	1.27083	1.08482	0.202738	0.364641	0.18232	0.151934	0.240331	0.198895	0.113095	0.14881	0.130952	0.104167	0.095238	0.173038	0.081095	0.265193	0.69337	0.792818	0.527624	0.505525	0.556906	0.201786
	6.73614	0.524352	1.64043	1.16881	1.01346	0.87589	0.912576	0.472338	0.943979	0.396773	1.01191	1.32143	1.01488	0.482143	0.957589	0.348645	1.15179	0.901786	0.994048	1.21429	1.06548	0.143167	0.395028	0.190608	0.151934	0.232044	0.18232	0.127976	0.139881	0.122024	0.107143	0.107143	0.17561	0.086892	0.265193	0.68232	0.79558	0.541436	0.497238	0.556353	0.20099
	6.74308	0.492129	1.57012	1.11315	1.06849	0.917162	0.898819	0.527368	0.941035	0.36892	0.886905	1.25298	1.15476	0.285714	0.895089	0.43471	1.20536	0.958333	0.907738	1.18155	1.06324	0.152075	0.370166	0.185083	0.171271	0.287293	0.21547	0.139881	0.154762	0.125	0.104167	0.098214	0.185131	0.0859476	0.265193	0.701657	0.798343	0.527624	0.5	0.558563	0.205197
	6.75003	0.541928	1.45881	1.16588	0.87589	0.894233	0.921748	0.490682	0.907024	0.336516	1.01786	1.26488	0.967262	0.372024	0.905506	0.378678	1.21429	0.89881	0.931548	1.28571	1.08259	0.195952	0.389503	0.20442	0.149171	0.209945	0.201657	0.119048	0.160714	0.122024	0.098214	0.104167	0.175886	0.0859733	0.267956	0.698895	0.79558	0.546961	0.513812	0.564641	0.201417
	6.75697	0.57415	1.42659	1.21568	1.00888	0.90799	0.802517	0.472338	0.915448	0.338075	0.949405	1.27679	1.14286	0.333333	0.925595	0.417085	1.1875	0.919643	0.922619	1.21726	1.06176	0.162838	0.433702	0.209945	0.149171	0.201657	0.218232	0.104167	0.14881	0.127976	0.104167	0.095238	0.179306	0.100279	0.265193	0.68232	0.801105	0.535912	0.519337	0.560773	0.201392
	6.76392	0.527281	1.59942	1.13365	0.921748	0.788759	0.857546	0.527368	0.907968	0.37322	0.889881	1.20238	1.14286	0.389881	0.90625	0.369947	1.1875	0.904762	0.907738	1.23809	1.05952	0.178191	0.425414	0.198895	0.149171	0.256906	0.21547	0.130952	0.142857	0.125	0.104167	0.104167	0.1853	0.0981715	0.262431	0.685083	0.776243	0.527624	0.508287	0.551934	0.196438
	6.77086	0.541928	1.45002	1.14537	0.944677	0.848375	0.73373	0.467753	0.87598	0.343039	0.943452	1.28869	1.49107	0.354167	1.01934	0.49776	1.13691	0.872024	0.89881	1.21726	1.03125	0.171908	0.41989	0.20442	0.143646	0.212707	0.179558	0.113095	0.151786	0.136905	0.107143	0.116071	0.178522	0.092519	0.270718	0.68232	0.773481	0.538674	0.491713	0.551381	0.192981
[truncated: 24 more rows]

## Sheet: Figure 2f
Figure 2f	Quantification and Comparison of Aggregation Inhibition
	Experiments	% Inhibition of Aggregation
		Tau	Tau:70	Tau:90	Tau:70Hop90	Tau:70Hop90p23
	Ind. Expt 1	54.4094	-42.6047	-7.43605	64.7697	78.5036
	Ind. Expt 2	-23.4744	-32.5259	-22.4471	81.4892	46.4579
[truncated: 17 more rows]

## Sheet: Figure 2g
Figure 2g	Quantification and Comparisong of Delay of Aggregation
[truncated: 16 more rows]

[truncated: 12 more sheets: Figure 3b, Figure 4b, Figure 4c, Figure 4f, Figure 5b, Figure 5c, Figure 5d, Figure 6b, Figure 6c, Figure 6f, Figure 6g, Figure 6h]
