# Supplementary material for: Hsp multichaperone complex buffers pathologically modified Tau
Source: Nat Commun. 2022 Jun 27;13:3668. doi: 10.1038/s41467-022-31396-z (PMC9237115; doi:10.1038/s41467-022-31396-z)
Supplement: Supplementary file 7 — Source Data [file 41467_2022_31396_MOESM7_ESM.zip › Source data for SI figures.xlsx]

## Sheet: SF 1b_c
Suppl. Figure 1b_c
	Mole ratio	Intensity (a.u.)		Comparison
	70Hop90:Tau	10 uM chaperones (S1b)	20 uM chaperones (S1c)	Average	Std. Dev	RSD (%)
	1:0	0	0	0	0	0
	1:0.5	0.0833505	0.181459	0.132405	0.0693728	52.3946
	1:1	0.467797	0.480785	0.474291	0.00918381	1.93633
	1:2.5	0.762692	0.659639	0.711165	0.07287	10.2466
	1:5	0.857343	0.809376	0.833359	0.0339174	4.06996
	1:10	0.871771	0.853086	0.862428	0.0132126	1.53202

## Sheet: SF_1e
Suppl. Figure 1e		Chemical Shift Perturbations, CSP
	Tau Residue	Tau:70Hop90	Tau:70Hop90	Tau:70Hop90
		1:0.2	1:1	1:2
	1
	2
	3
	4
	5
	6	0.000431266	7.07107e-05	0.000806323
	7	0.000523213	0.000188562	0.000961813
	8	0.000768183	0.000707107	0.00131993
	9	0.000862464	0.000801388	0.0013591
	10	0.000673902	0.00106548	0.00154767
	11	0.000428932	0.000740168	0.00137986
	12	0.000761266	0.00111729	0.0018368
	13	0.00143524	0.00165576	0.00177372
	14
	15	0.00152485	0.00251185	0.00312246
	16	0.00130495	0.00232329	0.00276776
	17	0.000725264	0.00199213	0.00287798
	18	0.000630983	0.00147109	0.00192653
	19	0.000612826	0.00142395	0.00187939
	20	0.000612826	0.000952546	0.00152127
	21	0.000980816	0.000651997	0.00137719
	22	0.000792254	0.000651997	0.00153936
	23	0.000891203	0.000812422	0.00153936
	24
	25	0.000476072	0.00133894	0.00154825
	26	0.000428932	0.00115037	0.00133097
	27	0.000442421	0.000895669	0.00126949
	28	0.000301	9.42809e-05	0.000798087
	29	0.00039528	0.000415319	0.0011798
	30	0.000188562	0.000895225	0.0016061
	31	0.000381791	0.00136663	0.00183098
	32	0.000527881	0.00150617	0.00212774
	33
	34	0.000716442	0.00123298	0.00176292
	35	0.000617494	0.00099728	0.00153008
	36	0.000617494	0.000791408	0.00121093
	37	0.000622162	0.00100895	0.00138049
	38	0.000669302	0.00117877	0.00180641
	39	0.000834449	0.0012451	0.00157772
	40	0.00064122	0.000773696	0.00147449
	41	0.00068836	0.000622038	0.0012451
	42	0.000523213	0.000494229	0.00111446
	43	0.000809406	0.000494229	0.000746278
	44	0.000620844	0.00048074	0.000782592
	45
	46	0.000634333	0.000573703	0.00122108
	47
	48	0.00034814	0.000856546	0.00195744
	49	0.00054137	0.000710457	0.00208393
	50	0.000589357	0.000745302	0.00197426
	51
	52	0.000730778	0.000737333	0.00152074
	53	0.000490408	0.000690193	0.00112691
	54	0.000428932	0.000802754	0.000825059
	55	0.000287511	0.000575021	0.000777919
	56	0.000287511	0.000575021	0.000791408
	57	0.000287511	0.000728491	0.00141932
	58	0.000334651	0.000822772	0.00143747
	59
	60	0.000428932	0.000917053	0.00148546
	61	0.000235702	0.000282843	0.000796075
	62	0.000381791	0.000633582	0.00106926
	63	0.000527881	0.000767034	0.00102128
	64	0.000575021	0.000814175	0.00102128
	65	0.000381791	0.000557716	0.000729931
	66	0.000381791	0.000282843	0.000711775
	67	0.000527881	0.000476072	0.000711775
	68	0.000716442	0.000381791	0.000750946
	69	0.000476072	0.000476072	0.000883422
	70
	71	0.000282843	0.000537548	0.000976386
	72	0.000282843	0.000649986	0.00100336
	73	0.000329983	0.000744267	0.0010799
	74	0.000518545	0.000489561	0.00093513
	75	0.000282843	0.000235702	0.000633284
	76	0.000282843	0.000287511	0.000188562
	77	0.000235702	0.00137957	0.000895669
	78
	79	0.000537548	0.00137957	0.000895669
	80	0.00072611	0.00139306	0.00113604
	81	0.000631829	0.000528733	0.000685092
	82	0.000803739	0.00103645	0.000779373
	83	0.000615177	0.000829732	0.000539003
	84	0.000615177	0.000808718	0.00034814
	85
	86	0.000188562	0.000554859	0.000507718
	87	0.000188562	0.00069628	0.000993059
	88	0.000235702	0.0008106	0.00110738
	89	0.000235702	0.0008106	0.0012217
	90	0.000442421	0.00119746	0.00137057
	91	0.00128532	0.00423972	0.00617174
	92	0.00233768	0.00738521	0.0107911
	93
	94	0.00265924	0.00944502	0.0139776
	95	0.00181634	0.00651992	0.00946483
	96
	97	0.000763984	0.00335627	0.00471766
	98
	99	0.000463436	0.000961413	0.00113266
	100	0.000369155	0.000729931	0.000750946
	101	0.000369155	0.00100195	0.000995917
	102	0.000334651	0.000855858	0.00104306
	103	0.000562384	0.000876873	0.00131793
	104	0.000562384	0.000876873	0.00227481
	105
	106	0.000369155	0.000782592	0.00224583
	107	0.000334651	0.000748088	0.00193178
	108	0.000523213	0.00024037	0.000630983
	109	0.000523213	0.000287511	0.000617494
	110	0.000536702	0.000287511	0.000853196
	111	0.00034814	0.000381791	0.00101362
	112
	113	0.000442421	0.000806056	0.00147404
	114	0.000235702	0.000612826	0.00127751
	115	0.000428932	0.000992301	0.00145641
	116
	117	0.000334651	0.00079577	0.00138982
	118	0.000732233	0.00149399	0.00204111
	119	0.000868986	0.00176559	0.00257252
	120	0.00174801	0.00468585	0.00662422
	121	0.00187871	0.00554327	0.00827316
	122	0.00154873	0.00524263	0.00789522
	123	0.00128923	0.00304639	0.00430576
	124	0.00108199	0.0021444	0.0030311
	125
	126
	127	0.00127055	0.0025243	0.00330242
	128	0.000698162	0.00194968	0.00273301
	129	0.000803739	0.0031398	0.00409675
	130	0.000936215	0.00298184	0.00411737
	131	0.00132728	0.00281144	0.00389217
	132	0.0009478	0.00101481	0.00146838
	133	0.000673902	0.000753658	0.000730778
	134	0.000594079	0.000753658	0.000921093
	135	0.000753658	0.000847938	0.000934582
	136	0.000913236	0.000489561	0.00102886
	137	0.000782592	0.000377124	0.000678123
	138	0.000764435	0.000329983	0.000829782
	139
	140
	141	0.000750946	0.000523213	0.000782641
	142	0.000476072	0.000617494	0.00068836
	143	0.00024037	0.000809406	0.000282843
	144	4.71405e-05	0.000804738	0.00068135
	145	0.000896977	0.0012357	0.00112637
	146	0.000991258	0.00115623	0.00138023
	147	0.000944117	0.000967666	0.000981722
	148	0.000396127	0.00054137	0.000729931
	149	0.000348987	0.000562384	0.000729931
	150	0.000589357	0.000609525	0.000748088
	151	0.000428932	0.000623014	0.000507718
	152	0.000428932	0.00039528	0.000507718
	153	0.000442421	0.000575873	0.000528733
	154
	155	0.00079316	0.000562384	0.00124984
	156	0.00079316	0.000515244	0.00113741
	157	0.000586442	0.000494229	0.00116438
	158	0.000188562	0.000507718	0.000697127
	159
	160
	161	0.000381791	0.00074342	0.000830579
	162	0.000428932	0.000536702	0.00093425
	163	0.000428932	0.000523213	0.000916093
	164	0.000188562	0.000570353	0.000974553
	165
	166	0.000586442	0.000758915	0.000870882
	167	0.000633582	0.000754247	0.000937026
	168
	169	0.00100176	0.00147029	0.00212685
	170	0.000763459	0.00137601	0.00201356
	171	0.000669178	0.00138068	0.00194742
	172
	173	0.00034814	0.000656665	0.000974011
	174	0.00034814	0.000986648	0.00149256
	175	0.000575873	0.00102115	0.00130399
	176
	177
	178	0.00154088	0.00111446	0.00155563
	179
	180	0.00175843	0.00112839	0.00141421
	181	0.00173741	0.00112839	0.00187479
	182
	183
	184	0.00133809	0.00147358	0.00145053
	185	0.00116853	0.00129008	0.00115972
	186	0.00128285	0.00125558	0.000746278
	187	0.000923884	0.00081709	0.000644028
	188
	189
	190	0.000875897	0.000755614	0.000604857
	191	0.000748088	0.000920761	0.000984332
	192	0.00054137	0.000645888	0.000709458
	193
	194	0.00054137	0.000645888	0.000709458
	195	0.000904692	0.000732531	0.00108554
	196	0.000904692	0.000968233	0.00156628
	197	0.0010751	0.00109604	0.00251285
	198	0.000942809	0.00132499	0.00194586
	199	0.00122565	0.00222849	0.00146512
	200
	201	0.00104176	0.00204887	0.000523213
	202	0.000806056	0.00146918	0.000515244
	203
	204	0.000729931	0.000570353	0.000755614
	205	0.00146139	0.000826514	0.00216449
	206
	207	0.00146139	0.0011565	0.00295836
	208	0.00130181	0.00139687	0.00297185
	209
	210	0.000803739	0.0014259	0.00179636
	211
	212	0.00104179	0.00120835	0.00120137
	213
	214	0.000947511	0.0017265	0.000947511
	215	0.000714126	0.00150661	0.000727615
	216
	217	0.000494229	0.00162093	0.000727615
	218
	219
	220	0.000734599	0.00112976	0.00125466
	221	0.000494229	0.000875897	0.00109508
	222	0.00024037	0.000875897	0.000861697
	223
	224	0.000188562	0.000839583	0.000947477
	225	0.000329983	0.00107529	0.00148741
	226	0.000424264	0.000942809	0.00124704
	227	0.000848528	0.00113807	0.00063421
	228	0.000947477	0.00142942	0.000773161
	229	0.0014228	0.00171226	0.00195261
	230	0.00105034	0.00128129	0.00219298
	231	0.000857111	0.00108758	0.00174981
	232
	233
	234	0.00109855	0.00130085	0.00151786
	235	0.00224542	0.004032	0.00561365
	236
	237	0.0025754	0.00436534	0.00625435
	238
	239	0.00204721	0.0040017	0.00613146
	240	0.00113137	0.00169481	0.00263063
	241	0.000801388	0.00199997	0.00283846
	242	0.000612826	0.00224462	0.00294001
	243	0.000377124	0.00177321	0.00262322
	244	0.000735501	0.00113472	0.0021455
	245	0.000916093	0.000569036	0.00121934
	246	0.000955265	0.000521895	0.000842215
	247
	248
	249
	250	0.000596888	0.000662317	0.000586143
	251
	252	0.000557716	0.000890051	0.00106688
	253	0.000377124	0.00198601	0.00258612
	254	0.000377124	0.00195698	0.0031414
	255	0.000377124	0.00195698	0.0031877
	256	0.000557716	0.00119335	0.00203476
	257	0.000699138	0.00149399	0.00164759
	258	0.000604857	0.00216662	0.00159195
	259	0.000518545	0.00202285	0.00127279
	260	0.000471405	0.0015132	0.00160395
	261	0.000707107	0.00153751	0.00213144
	262
	263	0.000565685	0.00134895	0.00224472
	264	0.000659966	0.00111325	0.00178147
	265	0.000536702	0.000377124	0.00138628
	266	0.000729931	0.00064122	0.00148995
	267	0.000827563	0.00208729	0.0030368
	268	0.00190704	0.00237863	0.00271595
	269	0.00166667	0.00202025	0.00254613
	270
	271
	272
	273	0.00142761	0.000857029	0.000963267
	274	0.000235702	0.000707107	0.00133701
	275	0.000329983	0.00110469	0.00162836
	276	0.000476072	0.000916127	0.00151697
	277	0.000609525	0.000907182	0.00156117
	278	0.00081709	0.00111905	0.00103413
	279	0.00105048	0.00168136	0.00110631
	280	0.00101597	0.00155355	0.000594079
	281	0.00104746	0.00122694	0.00116368
	282	0.000814074	0.000872199	0.00128521
	283
	284	0.000573703	0.000885688	0.00135051
	285	0.000334651	0.000796075	0.000922327
	286	0.000141421	0.000682791	0.000819545
	287	0.000141421	0.000476072	0.000840559
	288	0.000141421	0.000537548	0.00120686
	289	0.00034814	0.0010701	0.00149127
	290	0.00190877	0.00214743	0.00542459
	291
	292	0.00206834	0.00189273	0.00519971
	293	0.00222	0.00187241	0.00485921
	294	0.00189676	0.00150951	0.000839583
	295
	296	0.0016429	0.00197009	0.00103748
	297	0.00133166	0.00141072	0.00114306
	298	0.000329983	0.000902999	0.00125634
	299	0.00110314	0.00106195	0.00173708
	300
	301
	302	0.00100886	0.00139193	0.00215277
	303
	304
	305
	306	0.000867442	0.00154359	0.00218091
	307	0.000369155	0.0011518	0.00188609
	308	0.000737333	0.00112511	0.0015237
	309	0.000896912	0.00133242	0.00193007
	310	0.000999161	0.00146307	0.00159339
	311	0.000725264	0.00106548	0.00106634
	312
	313	0.000725264	0.000785991	0.00117982
	314	0.00039528	0.000569036	0.00117982
	315	0.00034814	0.0009933	0.00165358
	316	0.000427614	0.00093484	0.00117192
	317	0.000427614	0.0008877	0.00114378
	318	0.000427614	0.000604857	0.00114378
	319	0.000568037	0.000801388	0.00107745
	320	0.00124201	0.002786	0.00239767
	321
	322
	323	0.00133629	0.00293077	0.00281336
	324	0.00113741	0.0025065	0.00275188
	325	0.000749628	0.000521895	0.00149799
	326	0.000655347	0.000909672	0.000985672
	327	0.000474755	0.00116438	0.00154669
	328	0.000377124	0.00127682	0.00141888
	329
	330
	331	0.00105109	0.000796075	0.00229431
	332
	333	0.00105109	0.000734599	0.00177577
	334
	335
	336	0.000956813	0.000669302	0.00198012
	337	0.000282843	0.000476072	0.00109574
	338	0.000188562	0.000471405	0.00114623
	339	0.000188562	0.000754247	0.00114623
	340	0.000615177	0.00183158	0.00105293
	341	0.000890051	0.00159588	0.00120494
	342	0.00100249	0.00167422	0.0015616
	343	0.000670154	0.00125054	0.00180527
	344	0.000630983	0.0015044	0.00157379
	345	0.00067897	0.00158886	0.000772404
	346
	347	0.00072611	0.00107663	0.00034814
	348	0.000823741	0.00115611	0.000471405
	349	0.000762265	0.00102961	0.00108423
	350	0.000573703	0.000841052	0.000989949
	351	0.000494229	0.000601999	0.00151836
	352	0.00034814	0.000565685	0.000999819
	353	0.00034814	0.000707107	0.00127469
	354	0.000235702	0.000848528	0.00131314
	355	0.000141421	0.000617494	0.00147272
	356	0.000141421	0.0019853	0.00119785
	357	0.000141421	0.0019853	0.000678123
	358	0.000282843	0.00251809	0.00193349
	359	0.000518545	0.0014896	0.00291782
	360	0.000612826	0.00155575	0.00310638
	361
	362	0.00141892	0.0022553	0.00216675
	363
	364
	365	0.00123035	0.00201493	0.00228696
	366
	367
	368
	369	0.00146841	0.00218449	0.00230835
	370	0.000662317	0.00141257	0.00225729
	371	0.00094516	0.0018793	0.00230842
	372	0.000773251	0.00229734	0.00277874
	373	0.000933676	0.00206796	0.00307123
	374
	375	0.000745114	0.00212243	0.00244262
	376
	377	0.000820391	0.00171832	0.00388759
	378	0.000851878	0.00195559	0.00340989
	379	0.000946159	0.00152735	0.00335425
	380
	381	0.000663316	0.00141019	0.00118186
	382
	383	0.000424264	0.000890074	0.00121671
	384	0.000428932	0.000924919	0.000839583
	385	0.000617494	0.00152742	0.00189618
	386	0.000763583	0.00159272	0.00200176
	387	0.000777072	0.00177429	0.00278434
	388	0.00146605	0.00124833	0.00299986
	389	0.00171103	0.00357043	0.00617424
	390	0.00164573	0.0033978	0.00576878
	391	0.00134057	0.00328306	0.00463808
	392	0.00115707	0.00098198	0.00156537
	393	0.00130185	0.00107626	0.00161251
	394	0.000968513	0.00111446	0.0019438
	395	0.000666667	0.000839583	0.00136838
	396	0.000427614	0.000643052	0.000849837
	397
	398	0.000141421	0.00102023	0.000274874
	399	0.000188562	0.00111451	0.000322014
	400	0.000282843	0.00107534	0.000871762
	401	0.000709458	0.000583842	0.00106829
	402	0.00103944	0.000630983	0.001323
	403	0.00094516	0.000630983	0.00125399
	404	0.000707107	0.000630983	0.00105746
	405
	406	0.00117982	0.00254491	0.00265064
	407	0.00132591	0.00254491	0.0024056
	408	0.00113735	0.0027648	0.00257545
	409
	410	0.000428932	0.000756598	0.000727565
	411	0.000463436	0.00079577	0.000977203
	412	0.00102912	0.00175574	0.00130564
	413	0.0011234	0.00215332	0.00177705
	414	0.0010889	0.0021323	0.00152741
	415	0.000523213	0.000745722	0.000989949
	416	0.000334651	0.00039528	0.000801388
	417	9.42809e-05	0.00039528	0.000565685
	418	9.42809e-05	0.000442421	0.000570353
	419	4.71405e-05	0.000678123	0.000542216
	420	4.71405e-05	0.000471405	0.000782586
	421	9.42809e-05	0.000630983	0.000782586
	422	0.000282843	0.000602846	0.000716442
	423
	424	0.000377124	0.000809564	0.000570353
	425	0.000282843	0.000889039	0.000518545
	426	0.000427614	0.000862066	0.000790561
	427	0.000587192	0.000796769	0.00126197
	428	0.000634333	0.000746278	0.00149767
	429	0.00054137	0.000707107	0.00126482
	430	0.000428932	0.000518545	0.00100098
	431	0.000428932	0.000565685	0.000878566
	432	0.000329983	0.000377124	0.000697973
	433
	434	0.000424264	0.000617494	0.000396127
	435	0.000377124	0.000381791	0.000396127
	436	0.000471405	0.000667984	0.000670025
	437	0.000282843	0.000521895	0.00107554
	438	0.000282843	0.000616176	0.000962258
	439
	440	0.000287511	0.000536702	0.00068836
	441	0.000360555	0.000663631	0.000424264

## Sheet: SF 1g
Suppl. Figure 1g	Binding of the Chaperone Machinery to K32							Binding of the Chaperone Machinery to K18
	Mole ratio	Intensity of 70Hop90:K32 Band (a.u.)			Intensity (a.u.)			Mole ratio	Intensity (a.u.) of 70:K18 Band			Intensity (a.u.)
	70Hop90:K32	Ind. Experiment 1	Ind. Experiment 2	Ind. Experiment 3	Average	Standard Deviation		70Hop90:K18	Ind. Experiment 1	Ind. Experiment 2	Ind. Experiment 3	Average	Standard Deviation
	1:0	0.174464	0.17982	0.134438	0.162907	0.0248002		1:0	0.173655	0.0352156	0.108378	0.105749	0.069257
	1:0.5	0.322423	0.405665	0.375155	0.367748	0.0421125		1:0.5	0.193247	0.0522658	0.105942	0.117152	0.0711561
	1:1	0.393966	0.51492	0.469688	0.459525	0.0611143		1:1	0.213588	0.125606	0.125242	0.154812	0.0509019
	1:2.5	0.528965	0.625593	0.628358	0.594306	0.0566031		1:2.5	0.289713	0.189568	0.178662	0.219314	0.06121
	1:5	0.648539	0.721482	0.750284	0.706769	0.0524438		1:5	0.313997	0.286257	0.201723	0.267326	0.0584821
	1:10	0.676761	0.719078	0.792241	0.72936	0.0584223		1:10	0.354218	0.297347	0.212853	0.288139	0.0711307
	Mole ratio	Intensity of 70Hop90 Band (a.u.)			Intensity (a.u.)			Mole ratio	Intensity (a.u.) of 70Hop90 Band			Intensity (a.u.)
	70Hop90:K32	Ind. Experiment 1	Ind. Experiment 2	Ind. Experiment 3	Average	Standard Deviation		70Hop90:K18	Ind. Experiment 1	Ind. Experiment 2	Ind. Experiment 3	Average	Standard Deviation
	1:0	0.913032	0.985639	0.936012	0.944894	0.0371094		1:0	0.91312	0.943755	0.961284	0.939386	0.0243775
	1:0.5	0.89188	0.966188	0.954257	0.937442	0.0399061		1:0.5	0.941702	0.958021	0.947469	0.949064	0.00827561
	1:1	0.870497	0.956414	0.93824	0.921717	0.0452789		1:1	0.923377	0.946717	0.919039	0.929711	0.0148867
	1:2.5	0.799069	0.868212	0.868609	0.845297	0.0400345		1:2.5	0.923588	0.925224	0.918994	0.922602	0.00322955
	1:5	0.791127	0.852997	0.855357	0.83316	0.0364211		1:5	0.832956	0.967193	0.919972	0.906707	0.0680947
	1:10	0.705578	0.754282	0.841594	0.767151	0.0689152		1:10	0.919395	0.943933	0.892164	0.918498	0.0258962
								Mole ratio	Intensity (a.u.) of 70 Band			Intensity (a.u.)
								70Hop90:K18	Ind. Experiment 1	Ind. Experiment 2	Ind. Experiment 3	Average	Standard Deviation
								1:0	0.558144	0.66137	0.707893	0.642469	0.0766426
								1:0.5	0.5618	0.657177	0.708248	0.642408	0.0743329
								1:1	0.534944	0.634675	0.640631	0.603417	0.0593737
								1:2.5	0.497486	0.585175	0.577405	0.553355	0.0485399
								1:5	0.465229	0.561201	0.509406	0.511945	0.0480366
								1:10	0.468539	0.493402	0.44073	0.467557	0.0263496

## Sheet: SF 2d
Suppl. Figure 2d
	p23:70Hop90	Intensity (a.u.)			Intensity (a.u.)			p23:70Hop90+Tau	Intensity (a.u.)			Intensity (a.u.)
	Mole ratio	Ind. Experiment 1	Ind. Experiment 2	Ind. Experiment 3	Average	Standard Deviation		Mole ratio	Ind. Experiment 1	Ind. Experiment 2	Ind. Experiment 3	Average	Standard Deviation
	1:0	1	1	1	1	0		1:0	1	1	1	1	0
	1:1	1.34806	1.36564	1.23628	1.31666	0.0701652		1:1	0.584503	0.914404	0.931975	0.810294	0.195738
	1:5	1.37214	1.36928	1.28863	1.34335	0.0474101		1:5	0.430077	0.594358	0.491147	0.505194	0.0830367
	1:10	1.14039	1.20861	1.0306	1.12654	0.0898111		1:10	0.362966	0.382967	0.391391	0.379108	0.0145999

## Sheet: SF_2g
Suppl. Figure 2g	Aggregation Curves for Individual Proteins with ThT																																							Aggregation Curves for Tau:Machinery at Low Salt and Low Mole Ratio Conditions (1:0.2)
	Time (d)	Tau, ThT Fluorescence Intensity (a.u.)									Hsp70, ThT Fluorescence Intensity (a.u.)							Hsp90, ThT Fluorescence Intensity (a.u.)							Hop, ThT Fluorescence Intensity (a.u.)							p23, ThT Fluorescence Intensity (a.u.)								Time (d)	Tau, ThT Fluorescence Intensity (a.u.)
		Ind. Expt 1	Ind. Expt 2	Ind. Expt 3	Ind. Expt 4	Ind. Expt 5	Ind. Expt 6	Ind. Expt 7	Average	Std. Deviation	Ind. Expt 1	Ind. Expt 2	Ind. Expt 3	Ind. Expt 4	Ind. Expt 5	Average	Std. Deviation	Ind. Expt 1	Ind. Expt 2	Ind. Expt 3	Ind. Expt 4	Ind. Expt 5	Average	Std. Deviation	Ind. Expt 1	Ind. Expt 2	Ind. Expt 3	Ind. Expt 4	Ind. Expt 5	Average	Std. Deviation	Ind. Expt 1	Ind. Expt 2	Ind. Expt 3	Ind. Expt 4	Ind. Expt 5	Average	Std. Deviation			Ind. Expt 1	Ind. Expt 2	Ind. Expt 3	Ind. Expt 4	Ind. Expt 5	Ind. Expt 6	Ind. Expt 7	Average	Std. Deviation
	0	0.052728	0.064445	0.058587	0.045858	0.041272	0.050444	0.05503	0.0526234	0.00775126	0.00552486	0.00552486	0.00276243	0.00276243	0	0.00331492	0.00231122	0.0110497	0.0138122	0.0248619	0.0220994	0.019337	0.018232	0.0057283	0.0110497	0.00828729	0.0138122	0.00828729	0.00552486	0.00939227	0.00314966	0.0165746	0.0138122	0.0138122	0.00552486	0.00828729	0.0116022	0.0116022		0	0.052728	0.064445	0.058587	0.045858	0.041272	0.050444	0.05503	0.0526234	0.00775126
	0.006944	0.052728	0.055657	0.052728	0.032101	0.041272	0.041272	0.041272	0.04529	0.0085684	-0.00276243	-0.00276243	0.00276243	0	-0.00552486	-0.00165746	0.00314966	0.00276243	0.00276243	0.0165746	0.0110497	0.0110497	0.00883978	0.00598881	-0.00276243	-0.00276243	0.0110497	0	-0.00552486	0	0.00647847	0.00552486	0.0110497	0.00552486	0.00276243	0.00276243	0.00552486	0.00552486		0.006944	0.052728	0.055657	0.052728	0.032101	0.041272	0.041272	0.041272	0.04529	0.0085684
	0.013889	0.049799	0.055657	0.052728	0.032101	0.032101	0.036686	0.032101	0.0415961	0.0106731	0	-0.00276243	0	0	0	-0.000552486	0.0012354	0	0	0.0165746	0.0110497	0.0138122	0.00828729	0.00781333	-0.00552486	-0.00276243	0.00552486	0	-0.00828729	-0.00220994	0.00531364	0.00552486	0.00828729	0.00828729	0	0.00276243	0.00497238	0.00497238		0.013889	0.049799	0.055657	0.052728	0.032101	0.032101	0.036686	0.032101	0.0415961	0.0106731
	0.020833	0.046869	0.058587	0.049799	0.032101	0.032101	0.036686	0.036686	0.0418327	0.0100989	0.00276243	-0.00552486	0.00276243	0	0	0	0.00338327	0.00276243	0.00552486	0.0165746	0.0110497	0.0110497	0.00939227	0.00538497	-0.00552486	0	0.0303867	0.00552486	-0.00828729	0.00441989	0.0154548	0.0110497	0.0110497	0.00828729	0.00276243	0.00276243	0.00718232	0.00718232		0.020833	0.046869	0.058587	0.049799	0.032101	0.032101	0.036686	0.036686	0.0418327	0.0100989
	0.027778	0.052728	0.052728	0.049799	0.032101	0.032101	0.032101	0.036686	0.0411777	0.0100704	0.00552486	0.00276243	0.00552486	-0.00276243	0.00276243	0.00276243	0.00338327	0.00828729	0.00276243	0.0220994	0.0165746	0.0138122	0.0127072	0.00746368	-0.00276243	-0.00552486	0.00552486	0	-0.00276243	-0.00110497	0.00418943	0.00828729	0.00828729	0.00828729	0.00276243	0.00828729	0.00718232	0.00718232		0.027778	0.052728	0.052728	0.049799	0.032101	0.032101	0.032101	0.036686	0.0411777	0.0100704
	0.034722	0.055657	0.055657	0.052728	0.032101	0.032101	0.036686	0.032101	0.042433	0.0116119	0	0.00552486	0.00552486	0.00552486	0.00552486	0.00441989	0.00247079	0.0110497	0.00828729	0.0220994	0.0220994	0.0165746	0.0160221	0.00629931	0.00276243	-0.00552486	0.00552486	0.00552486	0	0.00165746	0.00462243	0.0110497	0.0110497	0.0110497	0.00552486	0.00828729	0.00939227	0.00939227		0.034722	0.055657	0.055657	0.052728	0.032101	0.032101	0.036686	0.032101	0.042433	0.0116119
	0.041667	0.049799	0.061516	0.052728	0.022929	0.027515	0.032101	0.041272	0.0411229	0.0142796	0.00276243	0.00828729	0.00828729	0.00276243	-0.00276243	0.0038674	0.00462243	0.00552486	0.00552486	0.019337	0.019337	0.0165746	0.0132597	0.00715038	0.00276243	-0.00276243	0.00276243	0.00552486	-0.00276243	0.00110497	0.00370619	0.0138122	0.0110497	0.0138122	0.00828729	0.0110497	0.0116022	0.0116022		0.041667	0.049799	0.061516	0.052728	0.022929	0.027515	0.032101	0.041272	0.0411229	0.0142796
	0.048611	0.052728	0.064445	0.055657	0.022929	0.027515	0.036686	0.036686	0.042378	0.0154617	0.00276243	0.00276243	0.0110497	0.00552486	0.00276243	0.00497238	0.00360177	0.00276243	0.00828729	0.0220994	0.019337	0.0165746	0.0138122	0.0080538	0.0138122	0	0.00828729	0.00276243	-0.00276243	0.00441989	0.00665281	0.0138122	0.0165746	0.0138122	0.0110497	0.0110497	0.0132597	0.0132597		0.048611	0.052728	0.064445	0.055657	0.022929	0.027515	0.036686	0.036686	0.042378	0.0154617
	0.055556	0.055657	0.061516	0.052728	0.027515	0.027515	0.032101	0.036686	0.0419597	0.0143081	0.00828729	0.00828729	0.0138122	0.00552486	0.00276243	0.00773481	0.00409735	0.0138122	0.00828729	0.0276243	0.019337	0.019337	0.0176796	0.00720354	0	0.00276243	0.0138122	0.00828729	-0.00276243	0.00441989	0.00665281	0.0110497	0.0138122	0.0165746	0.00828729	0.0110497	0.0121547	0.0121547		0.055556	0.055657	0.061516	0.052728	0.027515	0.027515	0.032101	0.036686	0.0419597	0.0143081
	0.0625	0.049799	0.058587	0.052728	0.032101	0.027515	0.036686	0.036686	0.0420146	0.0116571	0.00828729	0.00828729	0.00828729	0.0110497	0.00552486	0.00828729	0.00195333	0.00552486	0.00552486	0.0248619	0.0165746	0.0165746	0.0138122	0.00828729	0.00276243	0	0.00828729	0.00552486	0	0.00331492	0.00360177	0.0165746	0.0165746	0.0138122	0.0110497	0.0138122	0.0143646	0.0143646		0.0625	0.049799	0.058587	0.052728	0.032101	0.027515	0.036686	0.036686	0.0420146	0.0116571
	0.069445	0.052728	0.058587	0.055657	0.027515	0.036686	0.036686	0.032101	0.0428514	0.0124896	0.0110497	0.00552486	0.0138122	0.0110497	0.00552486	0.00939227	0.00370619	0.0110497	0.0110497	0.0276243	0.0220994	0.0165746	0.0176796	0.00720354	0.00552486	0	0.0110497	0.00828729	0	0.00497238	0.00494159	0.0138122	0.0165746	0.019337	0.00552486	0.0138122	0.0138122	0.0138122		0.069445	0.052728	0.058587	0.055657	0.027515	0.036686	0.036686	0.032101	0.0428514	0.0124896
	0.076389	0.055657	0.058587	0.052728	0.027515	0.032101	0.036686	0.036686	0.0428514	0.0124896	0.00828729	0.00552486	0.0110497	0.00828729	0.00552486	0.00773481	0.00231122	0.0110497	0.0110497	0.019337	0.0220994	0.019337	0.0165746	0.00516804	0	0.00276243	0.00828729	0.00552486	0.00276243	0.0038674	0.00314966	0.0110497	0.0138122	0.0165746	0.0110497	0.0165746	0.0138122	0.0138122		0.076389	0.055657	0.058587	0.052728	0.027515	0.032101	0.036686	0.036686	0.0428514	0.0124896
	0.083334	0.052728	0.055657	0.058587	0.022929	0.027515	0.036686	0.036686	0.0415411	0.0141731	0.00828729	0.00828729	0.00552486	0.0138122	0.0110497	0.00939227	0.00314966	0.0165746	0.00828729	0.0303867	0.0276243	0.0220994	0.0209945	0.00886564	0.00552486	0.00276243	0.00552486	0.00552486	0.00552486	0.00497238	0.0012354	0.019337	0.0165746	0.0165746	0.0138122	0.0110497	0.0154696	0.0154696		0.083334	0.052728	0.055657	0.058587	0.022929	0.027515	0.036686	0.036686	0.0415411	0.0141731
	0.090278	0.058587	0.058587	0.055657	0.027515	0.041272	0.036686	0.036686	0.0449986	0.012521	0.0110497	0.0110497	0.0138122	0.0138122	0.00828729	0.0116022	0.00231122	0.0138122	0.0138122	0.0276243	0.0165746	0.0276243	0.0198895	0.00715038	0.00276243	0.00276243	0.00828729	0.00552486	0.00276243	0.00441989	0.00247079	0.0220994	0.019337	0.0138122	0.00828729	0.0138122	0.0154696	0.0154696		0.090278	0.058587	0.058587	0.055657	0.027515	0.041272	0.036686	0.036686	0.0449986	0.012521
	0.097223	0.058587	0.064445	0.064445	0.032101	0.032101	0.036686	0.036686	0.0464359	0.0152611	0.0165746	0.00828729	0.0138122	0.0138122	0.0110497	0.0127072	0.00314966	0.0110497	0.0138122	0.0276243	0.0248619	0.0165746	0.0187845	0.00715038	0.00552486	0.00828729	0.00552486	0.00552486	0.00276243	0.00552486	0.00195333	0.0220994	0.0165746	0.019337	0.0165746	0.019337	0.0187845	0.0187845		0.097223	0.058587	0.064445	0.064445	0.032101	0.032101	0.036686	0.036686	0.0464359	0.0152611
	0.104167	0.055657	0.058587	0.058587	0.027515	0.032101	0.032101	0.032101	0.0423784	0.0143733	0.0110497	0.0110497	0.0138122	0.0110497	0.00552486	0.0104972	0.00302609	0.0138122	0.0110497	0.0303867	0.0276243	0.0248619	0.021547	0.00860354	0.00276243	0.00828729	0.0110497	0.00552486	0.00276243	0.00607735	0.00360177	0.0220994	0.0165746	0.0220994	0.0138122	0.019337	0.0187845	0.0187845		0.104167	0.055657	0.058587	0.058587	0.027515	0.032101	0.032101	0.032101	0.0423784	0.0143733
	0.111112	0.055657	0.061516	0.058587	0.022929	0.036686	0.036686	0.036686	0.0441067	0.0144906	0.0138122	0.0110497	0.0138122	0.0138122	0.0138122	0.0132597	0.0012354	0.0110497	0.0138122	0.0331492	0.0276243	0.0220994	0.021547	0.00924486	0.00276243	0.00276243	0.0220994	0.00828729	0.00552486	0.00828729	0.0080538	0.0165746	0.019337	0.019337	0.0138122	0.0165746	0.0171271	0.0171271		0.111112	0.055657	0.061516	0.058587	0.022929	0.036686	0.036686	0.036686	0.0441067	0.0144906
	0.118056	0.055657	0.064445	0.055657	0.032101	0.032101	0.036686	0.036686	0.0447619	0.0133907	0.0138122	0.0138122	0.0165746	0.00828729	0.0110497	0.0127072	0.00314966	0.0165746	0.0138122	0.0248619	0.0248619	0.0220994	0.020442	0.00501821	0.00552486	0.00828729	0.0138122	0.0138122	0.00552486	0.00939227	0.00418943	0.0220994	0.019337	0.0220994	0.0165746	0.0165746	0.019337	0.019337		0.118056	0.055657	0.064445	0.055657	0.032101	0.032101	0.036686	0.036686	0.0447619	0.0133907
	0.125001	0.055657	0.067375	0.061516	0.027515	0.027515	0.032101	0.032101	0.0433971	0.017384	0.0138122	0.0138122	0.0165746	0.00552486	0.0110497	0.0121547	0.00418943	0.0138122	0.019337	0.0331492	0.0220994	0.0248619	0.0226519	0.00715038	0.00828729	0	0.0248619	0.0110497	0.00276243	0.00939227	0.00968822	0.019337	0.019337	0.019337	0.0138122	0.019337	0.018232	0.018232		0.125001	0.055657	0.067375	0.061516	0.027515	0.027515	0.032101	0.032101	0.0433971	0.017384
	0.131945	0.058587	0.058587	0.058587	0.022929	0.032101	0.032101	0.032101	0.0421419	0.0157211	0.0110497	0.0110497	0.0138122	0.0110497	0.00828729	0.0110497	0.00195333	0.0138122	0.0165746	0.0331492	0.0303867	0.0248619	0.0237569	0.00842428	0.00552486	0.00276243	0.00552486	0.0110497	0.00552486	0.00607735	0.00302609	0.019337	0.019337	0.0165746	0.0165746	0.0165746	0.0176796	0.0176796		0.131945	0.058587	0.058587	0.058587	0.022929	0.032101	0.032101	0.032101	0.0421419	0.0157211
	0.13889	0.055657	0.061516	0.058587	0.027515	0.027515	0.032101	0.032101	0.0421417	0.0155884	0.0138122	0.0138122	0.0165746	0.0110497	0.00828729	0.0127072	0.00314966	0.0165746	0.0110497	0.0303867	0.0276243	0.0248619	0.0220994	0.0080538	0.00828729	0.00828729	0.00828729	0.0138122	0.00552486	0.00883978	0.00302609	0.0220994	0.0248619	0.0220994	0.0165746	0.0165746	0.020442	0.020442		0.13889	0.055657	0.061516	0.058587	0.027515	0.027515	0.032101	0.032101	0.0421417	0.0155884
	0.145834	0.055657	0.064445	0.061516	0.022929	0.027515	0.036686	0.036686	0.0436334	0.0167456	0.0138122	0.0138122	0.0165746	0.0110497	0.0110497	0.0132597	0.00231122	0.0165746	0.0138122	0.0303867	0.0248619	0.0248619	0.0220994	0.00676655	0.00828729	0.00552486	0.019337	0.0138122	0.00276243	0.00994475	0.00665281	0.019337	0.0248619	0.0248619	0.019337	0.019337	0.021547	0.021547		0.145834	0.055657	0.064445	0.061516	0.022929	0.027515	0.036686	0.036686	0.0436334	0.0167456
	0.152779	0.061516	0.064445	0.058587	0.027515	0.027515	0.036686	0.032101	0.0440521	0.0167141	0.019337	0.0165746	0.019337	0.0110497	0.0110497	0.0154696	0.00418943	0.0165746	0.0165746	0.0303867	0.0276243	0.019337	0.0220994	0.00647847	0.00828729	0.00828729	0.0110497	0.0110497	0.00552486	0.00883978	0.00231122	0.019337	0.0220994	0.019337	0.0165746	0.019337	0.019337	0.019337		0.152779	0.061516	0.064445	0.058587	0.027515	0.027515	0.036686	0.032101	0.0440521	0.0167141
	0.159723	0.058587	0.070304	0.058587	0.027515	0.027515	0.036686	0.027515	0.0438156	0.0181933	0.0138122	0.0138122	0.0138122	0.0138122	0.0138122	0.0138122	1.93948e-18	0.0165746	0.0165746	0.0331492	0.0248619	0.019337	0.0220994	0.00704284	0.00828729	0.00552486	0.0165746	0.0110497	0.00552486	0.00939227	0.00462243	0.0220994	0.0220994	0.019337	0.0165746	0.019337	0.0198895	0.0198895		0.159723	0.058587	0.070304	0.058587	0.027515	0.027515	0.036686	0.027515	0.0438156	0.0181933
	0.166667	0.055657	0.064445	0.058587	0.027515	0.027515	0.027515	0.036686	0.04256	0.0164363	0.0138122	0.0138122	0.019337	0.0110497	0.0138122	0.0143646	0.00302609	0.0165746	0.0165746	0.0331492	0.0220994	0.0303867	0.0237569	0.00771505	0.00552486	0.00552486	0.0110497	0.00828729	0.00552486	0.00718232	0.00247079	0.019337	0.019337	0.019337	0.0165746	0.019337	0.0187845	0.0187845		0.166667	0.055657	0.064445	0.058587	0.027515	0.027515	0.027515	0.036686	0.04256	0.0164363
	0.173612	0.058587	0.067375	0.058587	0.022929	0.027515	0.027515	0.027515	0.0414319	0.0190833	0.0138122	0.0138122	0.0165746	0.0138122	0.0110497	0.0138122	0.00195333	0.0165746	0.0165746	0.0303867	0.0303867	0.0276243	0.0243094	0.00715038	0.00552486	0.0110497	0.0110497	0.0110497	0.00276243	0.00828729	0.00390667	0.0248619	0.0220994	0.0220994	0.0165746	0.019337	0.0209945	0.0209945		0.173612	0.058587	0.067375	0.058587	0.022929	0.027515	0.027515	0.027515	0.0414319	0.0190833
	0.180556	0.058587	0.070304	0.061516	0.022929	0.027515	0.027515	0.032101	0.0429239	0.0197166	0.0138122	0.0165746	0.019337	0.0138122	0.0138122	0.0154696	0.00247079	0.0138122	0.0165746	0.0303867	0.0276243	0.0248619	0.0226519	0.00715038	0.00276243	0.00828729	0.0110497	0.0110497	0.00552486	0.00773481	0.00360177	0.019337	0.019337	0.019337	0.0110497	0.0220994	0.018232	0.018232		0.180556	0.058587	0.070304	0.061516	0.022929	0.027515	0.027515	0.032101	0.0429239	0.0197166
	0.187501	0.058587	0.064445	0.061516	0.022929	0.027515	0.032101	0.032101	0.042742	0.0179138	0.0138122	0.0165746	0.0220994	0.0165746	0.0138122	0.0165746	0.00338327	0.0165746	0.0165746	0.0359116	0.0220994	0.0248619	0.0232044	0.00795849	0.00828729	0.0110497	0.0165746	0.0110497	0.00276243	0.00994475	0.00501821	0.0220994	0.0220994	0.0220994	0.019337	0.0220994	0.021547	0.021547		0.187501	0.058587	0.064445	0.061516	0.022929	0.027515	0.032101	0.032101	0.042742	0.0179138
	0.194445	0.058587	0.067375	0.055657	0.022929	0.027515	0.032101	0.027515	0.0416684	0.0181938	0.00828729	0.0138122	0.019337	0.0138122	0.0138122	0.0138122	0.00390667	0.0110497	0.0165746	0.0359116	0.0248619	0.0276243	0.0232044	0.00968822	0.00276243	0.00828729	0.0138122	0.0110497	0.00552486	0.00828729	0.00436779	0.0220994	0.019337	0.0220994	0.0165746	0.019337	0.0198895	0.0198895		0.194445	0.058587	0.067375	0.055657	0.022929	0.027515	0.032101	0.027515	0.0416684	0.0181938
	0.20139	0.058587	0.064445	0.061516	0.022929	0.027515	0.032101	0.032101	0.042742	0.0179138	0.0138122	0.0165746	0.0165746	0.0165746	0.0138122	0.0154696	0.00151305	0.019337	0.0165746	0.0303867	0.0220994	0.0276243	0.0232044	0.0057283	0.00276243	0.00828729	0.00828729	0.0110497	0.00276243	0.00662983	0.00370619	0.0220994	0.0248619	0.0220994	0.019337	0.019337	0.021547	0.021547		0.20139	0.058587	0.064445	0.061516	0.022929	0.027515	0.032101	0.032101	0.042742	0.0179138
	0.208334	0.058587	0.070304	0.061516	0.022929	0.022929	0.027515	0.027515	0.0416136	0.0208291	0.0165746	0.0165746	0.019337	0.0138122	0.0165746	0.0165746	0.00195333	0.0165746	0.0138122	0.0248619	0.0248619	0.0276243	0.021547	0.00598881	0.00828729	0.00828729	0.00828729	0.0138122	0.00552486	0.00883978	0.00302609	0.0248619	0.019337	0.019337	0.0220994	0.0165746	0.020442	0.020442		0.208334	0.058587	0.070304	0.061516	0.022929	0.022929	0.027515	0.027515	0.0416136	0.0208291
	0.215279	0.061516	0.070304	0.061516	0.022929	0.041272	0.027515	0.032101	0.0453076	0.0189663	0.019337	0.0165746	0.019337	0.0138122	0.0138122	0.0165746	0.00276243	0.0165746	0.019337	0.0248619	0.0276243	0.0303867	0.0237569	0.0057283	0.00552486	0.00828729	0.0110497	0.0110497	0.00828729	0.00883978	0.00231122	0.019337	0.0220994	0.019337	0.0165746	0.0165746	0.0187845	0.0187845		0.215279	0.061516	0.070304	0.061516	0.022929	0.041272	0.027515	0.032101	0.0453076	0.0189663
	0.222223	0.058587	0.064445	0.061516	0.022929	0.027515	0.027515	0.032101	0.0420869	0.0184438	0.0165746	0.0165746	0.0220994	0.0165746	0.0110497	0.0165746	0.00390667	0.019337	0.0165746	0.0331492	0.0276243	0.0276243	0.0248619	0.00676655	0.00828729	0.00552486	0.0138122	0.0165746	0.00552486	0.00994475	0.00501821	0.0248619	0.0220994	0.0248619	0.0138122	0.019337	0.0209945	0.0209945		0.222223	0.058587	0.064445	0.061516	0.022929	0.027515	0.027515	0.032101	0.0420869	0.0184438
	0.229168	0.058587	0.067375	0.061516	0.027515	0.032101	0.027515	0.022929	0.0425054	0.0190588	0.019337	0.019337	0.019337	0.0165746	0.0165746	0.018232	0.00151305	0.0110497	0.0165746	0.0359116	0.0303867	0.0276243	0.0243094	0.0102247	0.00828729	0.00552486	0.0138122	0.0110497	0.00552486	0.00883978	0.00360177	0.0220994	0.0276243	0.0248619	0.019337	0.019337	0.0226519	0.0226519		0.229168	0.058587	0.067375	0.061516	0.027515	0.032101	0.027515	0.022929	0.0425054	0.0190588
	0.236112	0.061516	0.067375	0.058587	0.022929	0.022929	0.027515	0.032101	0.0418503	0.0197271	0.0165746	0.019337	0.0165746	0.0110497	0.0138122	0.0154696	0.00314966	0.0165746	0.0165746	0.0331492	0.0276243	0.0248619	0.0237569	0.00720354	0.0220994	0.00828729	0.0110497	0.0110497	0.00828729	0.0121547	0.0057283	0.019337	0.0276243	0.0220994	0.0165746	0.0220994	0.021547	0.021547		0.236112	0.061516	0.067375	0.058587	0.022929	0.022929	0.027515	0.032101	0.0418503	0.0197271
	0.243057	0.058587	0.067375	0.061516	0.027515	0.022929	0.036686	0.027515	0.0431604	0.0187174	0.0165746	0.019337	0.019337	0.0165746	0.0138122	0.0171271	0.00231122	0.0165746	0.019337	0.0303867	0.0220994	0.0248619	0.0226519	0.00531364	0.00552486	0.00828729	0.0138122	0.0110497	0.00552486	0.00883978	0.00360177	0.0248619	0.019337	0.0165746	0.0165746	0.019337	0.019337	0.019337		0.243057	0.058587	0.067375	0.061516	0.027515	0.022929	0.036686	0.027515	0.0431604	0.0187174
	0.250001	0.058587	0.070304	0.061516	0.022929	0.022929	0.027515	0.032101	0.0422687	0.020379	0.0138122	0.019337	0.0248619	0.019337	0.0165746	0.0187845	0.00409735	0.0220994	0.0165746	0.0331492	0.0220994	0.0276243	0.0243094	0.00629931	0.00276243	0.0110497	0.0138122	0.00828729	0.00552486	0.00828729	0.00436779	0.0220994	0.0248619	0.0248619	0.0165746	0.0220994	0.0220994	0.0220994		0.250001	0.058587	0.070304	0.061516	0.022929	0.022929	0.027515	0.032101	0.0422687	0.020379
	0.256946	0.058587	0.070304	0.058587	0.027515	0.027515	0.022929	0.032101	0.0425054	0.0192826	0.019337	0.0165746	0.0276243	0.019337	0.0110497	0.0187845	0.00598881	0.019337	0.0165746	0.038674	0.0220994	0.0303867	0.0254144	0.00903615	0.00552486	0.00552486	0.00828729	0.00828729	0.00552486	0.00662983	0.00151305	0.0248619	0.0276243	0.0220994	0.0138122	0.0220994	0.0220994	0.0220994		0.256946	0.058587	0.070304	0.058587	0.027515	0.027515	0.022929	0.032101	0.0425054	0.0192826
	0.26389	0.055657	0.067375	0.061516	0.022929	0.032101	0.027515	0.036686	0.043397	0.0177828	0.0165746	0.0165746	0.0220994	0.019337	0.0165746	0.018232	0.00247079	0.019337	0.0165746	0.0359116	0.0220994	0.0303867	0.0248619	0.0080538	0.00276243	0.00552486	0.0138122	0.0165746	0.00828729	0.00939227	0.0057283	0.0220994	0.0248619	0.0220994	0.019337	0.0248619	0.0226519	0.0226519		0.26389	0.055657	0.067375	0.061516	0.022929	0.032101	0.027515	0.036686	0.043397	0.0177828
	0.270835	0.058587	0.064445	0.058587	0.022929	0.027515	0.027515	0.032101	0.0416684	0.0179564	0.019337	0.0165746	0.0220994	0.0138122	0.0138122	0.0171271	0.00360177	0.0165746	0.0165746	0.0359116	0.0248619	0.0303867	0.0248619	0.00851438	0.00552486	0.00276243	0.0138122	0.00828729	0.00276243	0.00662983	0.00462243	0.0248619	0.0276243	0.0276243	0.019337	-0.372928	-0.0546961	-0.0546961		0.270835	0.058587	0.064445	0.058587	0.022929	0.027515	0.027515	0.032101	0.0416684	0.0179564
	0.277779	0.058587	0.067375	0.061516	0.027515	0.022929	0.027515	0.027515	0.0418503	0.0195486	0.019337	0.0165746	0.0248619	0.019337	0.0138122	0.0187845	0.00409735	0.019337	0.0165746	0.0359116	0.0276243	0.0276243	0.0254144	0.00766543	0.00828729	0.00828729	0.00828729	0.0110497	0.00552486	0.00828729	0.00195333	0.0248619	0.0220994	0.0220994	0.0138122	0.019337	0.020442	0.020442		0.277779	0.058587	0.067375	0.061516	0.027515	0.022929	0.027515	0.027515	0.0418503	0.0195486
	0.284723	0.061516	0.067375	0.061516	0.022929	0.041272	0.027515	0.027515	0.044234	0.0189498	0.0248619	0.019337	0.0220994	0.019337	0.0110497	0.019337	0.00516804	0.0165746	0.0165746	0.0331492	0.0248619	0.0276243	0.0237569	0.00720354	0.00552486	0.0110497	0.0110497	0.0110497	0.00552486	0.00883978	0.00302609	0.019337	0.0220994	0.019337	0.0165746	0.019337	0.019337	0.019337		0.284723	0.061516	0.067375	0.061516	0.022929	0.041272	0.027515	0.027515	0.044234	0.0189498
	0.291668	0.061516	0.067375	0.058587	0.022929	0.022929	0.027515	0.032101	0.0418503	0.0197271	0.0220994	0.0165746	0.0248619	0.0165746	0.0138122	0.0187845	0.00453914	0.0165746	0.019337	0.0331492	0.0276243	0.0276243	0.0248619	0.00676655	0.00552486	0.00828729	0.0110497	0.0110497	0.00552486	0.00828729	0.00276243	0.0248619	0.0248619	0.0276243	0.019337	0.019337	0.0232044	0.0232044		0.291668	0.061516	0.067375	0.058587	0.022929	0.022929	0.027515	0.032101	0.0418503	0.0197271
	0.298612	0.061516	0.067375	0.064445	0.022929	0.022929	0.022929	0.032101	0.042032	0.0212824	0.0165746	0.0165746	0.0248619	0.0138122	0.0165746	0.0176796	0.00418943	0.019337	0.019337	0.0359116	0.0276243	0.0248619	0.0254144	0.0068784	0.00552486	0.00552486	0.0248619	0.0110497	0.00276243	0.00994475	0.00886564	0.019337	0.0220994	0.0248619	0.0138122	0.0220994	0.020442	0.020442		0.298612	0.061516	0.067375	0.064445	0.022929	0.022929	0.022929	0.032101	0.042032	0.0212824
	0.305557	0.058587	0.061516	0.058587	0.022929	0.018343	0.027515	0.022929	0.0386294	0.0197842	0.019337	0.019337	0.019337	0.019337	0.0165746	0.0187845	0.0012354	0.0165746	0.0220994	0.0331492	0.0220994	0.0276243	0.0243094	0.00629931	0.00552486	0.00552486	0.0331492	0.0110497	0.00828729	0.0127072	0.0116547	0.0248619	0.0220994	0.0276243	0.0165746	0.0220994	0.0226519	0.0226519		0.305557	0.058587	0.061516	0.058587	0.022929	0.018343	0.027515	0.022929	0.0386294	0.0197842
	0.312501	0.061516	0.064445	0.061516	0.027515	0.022929	0.027515	0.027515	0.0418501	0.0194015	0.019337	0.0220994	0.0248619	0.019337	0.0165746	0.020442	0.00314966	0.0220994	0.0165746	0.0359116	0.0303867	0.0276243	0.0265193	0.00746368	0.00828729	0.00828729	0.0110497	0.0110497	0.00552486	0.00883978	0.00231122	0.0248619	0.0248619	0.0276243	0.019337	0.0220994	0.0237569	0.0237569		0.312501	0.061516	0.064445	0.061516	0.027515	0.022929	0.027515	0.027515	0.0418501	0.0194015
	0.319446	0.058587	0.067375	0.058587	0.032101	0.022929	0.027515	0.027515	0.042087	0.0185985	0.0220994	0.0220994	0.0276243	0.0165746	0.0138122	0.020442	0.00538497	0.019337	0.0110497	0.0276243	0.0276243	0.0276243	0.0226519	0.00741238	0.00552486	0.00828729	0.0138122	0.0110497	0.00828729	0.00939227	0.00314966	0.0248619	0.0220994	0.0248619	0.0165746	0.019337	0.021547	0.021547		0.319446	0.058587	0.067375	0.058587	0.032101	0.022929	0.027515	0.027515	0.042087	0.0185985
	0.32639	0.058587	0.064445	0.058587	0.022929	0.027515	0.027515	0.027515	0.0410133	0.0184408	0.019337	0.0248619	0.0248619	0.0220994	0.019337	0.0220994	0.00276243	0.0165746	0.0220994	0.0331492	0.0303867	0.0303867	0.0265193	0.00693365	0.00828729	0.00828729	0.0165746	0.0110497	0.00552486	0.00994475	0.00418943	0.0276243	0.0276243	0.0220994	0.019337	0.0165746	0.0226519	0.0226519		0.32639	0.058587	0.064445	0.058587	0.022929	0.027515	0.027515	0.027515	0.0410133	0.0184408
	0.333335	0.058587	0.061516	0.058587	0.032101	0.022929	0.022929	0.027515	0.0405949	0.0180394	0.019337	0.0220994	0.0248619	0.0165746	0.00828729	0.018232	0.00635959	0.019337	0.019337	0.0331492	0.0331492	0.0248619	0.0259669	0.00693365	0.00828729	0.00828729	0.00828729	0.0138122	0.00552486	0.00883978	0.00302609	0.0248619	0.0248619	0.0220994	0.0165746	0.0220994	0.0220994	0.0220994		0.333335	0.058587	0.061516	0.058587	0.032101	0.022929	0.022929	0.027515	0.0405949	0.0180394
	0.340279	0.061516	0.064445	0.058587	0.032101	0.027515	0.032101	0.022929	0.042742	0.0179138	0.0248619	0.019337	0.019337	0.019337	0.0165746	0.0198895	0.00302609	0.0220994	0.0165746	0.0331492	0.0276243	0.0331492	0.0265193	0.00720354	0.00276243	0.0110497	0.0138122	0.00828729	0.00552486	0.00828729	0.00436779	0.0248619	0.0220994	0.0220994	0.019337	0.019337	0.021547	0.021547		0.340279	0.061516	0.064445	0.058587	0.032101	0.027515	0.032101	0.022929	0.042742	0.0179138
	0.347224	0.058587	0.070304	0.061516	0.022929	0.027515	0.027515	0.022929	0.0416136	0.0208291	0.0138122	0.0248619	0.0248619	0.0138122	0.0165746	0.0187845	0.0056613	0.019337	0.019337	0.0331492	0.0248619	0.0331492	0.0259669	0.00693365	0.00276243	0.00828729	0.0110497	0.0110497	0.00828729	0.00828729	0.00338327	0.0220994	0.0248619	0.0248619	0.0165746	0.0220994	0.0220994	0.0220994		0.347224	0.058587	0.070304	0.061516	0.022929	0.027515	0.027515	0.022929	0.0416136	0.0208291
	0.354168	0.058587	0.070304	0.061516	0.036686	0.036686	0.032101	0.027515	0.0461993	0.0168224	0.0220994	0.019337	0.0220994	0.019337	0.019337	0.020442	0.00151305	0.019337	0.0165746	0.0303867	0.0276243	0.0276243	0.0243094	0.00598881	0.0110497	0.00552486	0.0110497	0.0138122	0.00828729	0.00994475	0.00314966	0.0276243	0.0220994	0.0276243	0.0165746	0.0220994	0.0232044	0.0232044		0.354168	0.058587	0.070304	0.061516	0.036686	0.036686	0.032101	0.027515	0.0461993	0.0168224
	0.361113	0.058587	0.061516	0.058587	0.022929	0.022929	0.027515	0.027515	0.0399397	0.0184773	0.019337	0.019337	0.019337	0.0220994	0.0138122	0.0187845	0.00302609	0.019337	0.0165746	0.0331492	0.0276243	0.0303867	0.0254144	0.00715038	0.00828729	0.00552486	0.0220994	0.00828729	0.00828729	0.0104972	0.00659521	0.0220994	0.0220994	0.0248619	0.0220994	0.019337	0.0220994	0.0220994		0.361113	0.058587	0.061516	0.058587	0.022929	0.022929	0.027515	0.027515	0.0399397	0.0184773
	0.368057	0.058587	0.070304	0.061516	0.032101	0.018343	0.022929	0.022929	0.0409584	0.0217354	0.0220994	0.0248619	0.0248619	0.019337	0.0138122	0.0209945	0.00462243	0.019337	0.0165746	0.0359116	0.0331492	0.0331492	0.0276243	0.0089513	0.00552486	0.00828729	0.019337	0.0138122	0.00552486	0.0104972	0.00598881	0.0220994	0.0248619	0.0248619	0.0165746	0.0220994	0.0220994	0.0220994		0.368057	0.058587	0.070304	0.061516	0.032101	0.018343	0.022929	0.022929	0.0409584	0.0217354
	0.375002	0.058587	0.070304	0.058587	0.036686	0.032101	0.032101	0.022929	0.0444707	0.017779	0.0220994	0.0248619	0.0248619	0.0138122	0.0165746	0.020442	0.00501821	0.019337	0.019337	0.0303867	0.0303867	0.0303867	0.0259669	0.00605218	0.0138122	0.00828729	0.0138122	0.0110497	0.00552486	0.0104972	0.00360177	0.0248619	0.0276243	0.0248619	0.0220994	0.0220994	0.0243094	0.0243094		0.375002	0.058587	0.070304	0.058587	0.036686	0.032101	0.032101	0.022929	0.0444707	0.017779
	0.381946	0.061516	0.067375	0.058587	0.041272	0.027515	0.032101	0.018343	0.0438156	0.0189068	0.019337	0.0220994	0.019337	0.0165746	0.0165746	0.0187845	0.00231122	0.0165746	0.019337	0.0359116	0.0248619	0.0331492	0.0259669	0.00842428	0.00276243	0.00828729	0.0220994	0.00828729	0.00552486	0.00939227	0.00746368	0.0220994	0.0303867	0.0248619	0.0248619	0.0248619	0.0254144	0.0254144		0.381946	0.061516	0.067375	0.058587	0.041272	0.027515	0.032101	0.018343	0.0438156	0.0189068
	0.388891	0.058587	0.064445	0.061516	0.050444	0.027515	0.027515	0.027515	0.0453624	0.0172307	0.0220994	0.0220994	0.0276243	0.019337	0.0165746	0.021547	0.00409735	0.019337	0.0138122	0.038674	0.0331492	0.0303867	0.0270718	0.0102247	0.00552486	0.00828729	0.0138122	0.0138122	0.00552486	0.00939227	0.00418943	0.0248619	0.0220994	0.0248619	0.019337	0.0220994	0.0226519	0.0226519		0.388891	0.058587	0.064445	0.061516	0.050444	0.027515	0.027515	0.027515	0.0453624	0.0172307
	0.395835	0.058587	0.061516	0.061516	0.045858	0.027515	0.027515	0.027515	0.0442889	0.0165556	0.0165746	0.0248619	0.0248619	0.019337	0.0165746	0.020442	0.00418943	0.0165746	0.019337	0.0359116	0.0276243	0.0331492	0.0265193	0.00842428	0.0110497	0.00828729	0.0110497	0.0110497	0.00828729	0.00994475	0.00151305	0.0248619	0.019337	0.019337	0.0220994	0.0220994	0.021547	0.021547		0.395835	0.058587	0.061516	0.061516	0.045858	0.027515	0.027515	0.027515	0.0442889	0.0165556
	0.40278	0.058587	0.064445	0.058587	0.050444	0.022929	0.027515	0.027515	0.0442889	0.0176635	0.019337	0.0248619	0.0165746	0.0165746	0.0138122	0.018232	0.00418943	0.0138122	0.0165746	0.0359116	0.0276243	0.0303867	0.0248619	0.00936786	0.00552486	0.00552486	0.0303867	0.0138122	0.00276243	0.0116022	0.0112888	0.0220994	0.0248619	0.0220994	0.0220994	0.019337	0.0220994	0.0220994		0.40278	0.058587	0.064445	0.058587	0.050444	0.022929	0.027515	0.027515	0.0442889	0.0176635
	0.409724	0.058587	0.061516	0.055657	0.077959	0.018343	0.036686	0.022929	0.0473824	0.0219255	0.019337	0.0220994	0.0248619	0.019337	0.019337	0.0209945	0.00247079	0.0165746	0.0138122	0.0359116	0.0303867	0.0303867	0.0254144	0.00964876	0.00828729	0.00828729	0.0110497	0.0110497	0.00276243	0.00828729	0.00338327	0.0248619	0.0248619	0.0248619	0.019337	0.0220994	0.0232044	0.0232044		0.409724	0.058587	0.061516	0.055657	0.077959	0.018343	0.036686	0.022929	0.0473824	0.0219255
	0.416669	0.058587	0.061516	0.058587	0.100888	0.018343	0.032101	0.027515	0.0510767	0.0279573	0.0220994	0.0220994	0.0276243	0.0138122	0.0138122	0.0198895	0.00598881	0.0165746	0.0165746	0.0359116	0.0276243	0.0276243	0.0248619	0.00828729	0.00552486	0.00828729	0.00552486	0.0110497	0.00552486	0.00718232	0.00247079	0.0248619	0.0220994	0.0220994	0.019337	0.019337	0.021547	0.021547		0.416669	0.058587	0.061516	0.058587	0.100888	0.018343	0.032101	0.027515	0.0510767	0.0279573
	0.423613	0.061516	0.073233	0.064445	0.096302	0.013757	0.036686	0.022929	0.0526954	0.0294328	0.0165746	0.0220994	0.0248619	0.0220994	0.0138122	0.0198895	0.00453914	0.019337	0.019337	0.0359116	0.0359116	0.0248619	0.0270718	0.00837887	0.00828729	0.00552486	0.0110497	0.00828729	0.00552486	0.00773481	0.00231122	0.0220994	0.0248619	0.0276243	0.0220994	0.0248619	0.0243094	0.0243094		0.423613	0.061516	0.073233	0.064445	0.096302	0.013757	0.036686	0.022929	0.0526954	0.0294328
	0.430558	0.055657	0.061516	0.058587	0.119231	0.022929	0.036686	0.022929	0.0539336	0.0330805	0.019337	0.0248619	0.0248619	0.019337	0.019337	0.021547	0.00302609	0.0165746	0.0165746	0.0359116	0.0303867	0.0248619	0.0248619	0.00851438	0.00828729	0.00828729	0.0220994	0.0110497	0.00828729	0.0116022	0.00598881	0.0248619	0.0248619	0.0331492	0.0165746	0.0248619	0.0248619	0.0248619		0.430558	0.055657	0.061516	0.058587	0.119231	0.022929	0.036686	0.022929	0.0539336	0.0330805
	0.437502	0.058587	0.061516	0.061516	0.119231	0.013757	0.036686	0.027515	0.0541154	0.0341803	0.0220994	0.0248619	0.0303867	0.019337	0.0165746	0.0226519	0.00531364	0.019337	0.019337	0.0359116	0.0303867	0.0303867	0.0270718	0.00741238	0.00552486	0.00828729	0.0138122	0.00828729	0.00552486	0.00828729	0.00338327	0.0220994	0.0276243	0.019337	0.0165746	0.0248619	0.0220994	0.0220994		0.437502	0.058587	0.061516	0.061516	0.119231	0.013757	0.036686	0.027515	0.0541154	0.0341803
	0.444447	0.055657	0.067375	0.058587	0.146746	0.022929	0.041272	0.027515	0.0600116	0.041594	0.0220994	0.0220994	0.0303867	0.019337	0.019337	0.0226519	0.00453914	0.019337	0.0165746	0.0331492	0.0276243	0.0303867	0.0254144	0.00715038	0.019337	0.00828729	0.0110497	0.0138122	0.00552486	0.0116022	0.00531364	0.019337	0.0276243	0.0248619	0.019337	0.0220994	0.0226519	0.0226519		0.444447	0.055657	0.067375	0.058587	0.146746	0.022929	0.041272	0.027515	0.0600116	0.041594
	0.451391	0.058587	0.064445	0.058587	0.174261	0.027515	0.045858	0.027515	0.0652526	0.0503268	0.0165746	0.0220994	0.0248619	0.0165746	0.0165746	0.019337	0.00390667	0.0165746	0.0165746	0.0331492	0.0248619	0.0276243	0.0237569	0.00720354	0.0138122	0.0110497	0.0165746	0.0110497	0.00552486	0.0116022	0.00409735	0.0248619	0.0248619	0.0276243	0.019337	0.0220994	0.0237569	0.0237569		0.451391	0.058587	0.064445	0.058587	0.174261	0.027515	0.045858	0.027515	0.0652526	0.0503268
	0.458336	0.055657	0.061516	0.055657	0.210947	0.022929	0.045858	0.027515	0.0685827	0.0644708	0.019337	0.0248619	0.019337	0.0220994	0.0165746	0.020442	0.00314966	0.0165746	0.019337	0.0331492	0.0331492	0.038674	0.0281768	0.00964876	0.00552486	0.00276243	0.00828729	0.0110497	0.00552486	0.00662983	0.00314966	0.0248619	0.0276243	0.0220994	0.019337	0.019337	0.0226519	0.0226519		0.458336	0.055657	0.061516	0.055657	0.210947	0.022929	0.045858	0.027515	0.0685827	0.0644708
	0.46528	0.061516	0.067375	0.055657	0.238462	0.018343	0.05503	0.027515	0.0748426	0.0743835	0.019337	0.0220994	0.0248619	0.019337	0.0110497	0.019337	0.00516804	0.019337	0.019337	0.0303867	0.0331492	0.0359116	0.0276243	0.00781333	0.00552486	0.00828729	0.0110497	0.00828729	0.00552486	0.00773481	0.00231122	0.0220994	0.0276243	0.0220994	0.019337	0.0165746	0.021547	0.021547		0.46528	0.061516	0.067375	0.055657	0.238462	0.018343	0.05503	0.027515	0.0748426	0.0743835
	0.472225	0.058587	0.064445	0.058587	0.25222	0.027515	0.064201	0.027515	0.07901	0.0780714	0.0220994	0.0248619	0.0303867	0.019337	0.019337	0.0232044	0.00462243	0.0165746	0.0165746	0.0331492	0.0248619	0.038674	0.0259669	0.00988317	0.00552486	0.00552486	0.0110497	0.0138122	0.00552486	0.00828729	0.00390667	0.0248619	0.0220994	0.0220994	0.0138122	0.0220994	0.0209945	0.0209945		0.472225	0.058587	0.064445	0.058587	0.25222	0.027515	0.064201	0.027515	0.07901	0.0780714
	0.479169	0.055657	0.061516	0.058587	0.288906	0.018343	0.064201	0.027515	0.0821036	0.0929241	0.0220994	0.0220994	0.0303867	0.019337	0.0165746	0.0220994	0.00516804	0.0165746	0.019337	0.0331492	0.0303867	0.0441989	0.0287293	0.0111528	0.00276243	0.00552486	0.0110497	0.00828729	0.00552486	0.00662983	0.00314966	0.0220994	0.0276243	0.0220994	0.019337	0.0220994	0.0226519	0.0226519		0.479169	0.055657	0.061516	0.058587	0.288906	0.018343	0.064201	0.027515	0.0821036	0.0929241
	0.486114	0.058587	0.064445	0.058587	0.325592	0.022929	0.082545	0.027515	0.0914571	0.105336	0.0220994	0.0220994	0.0248619	0.019337	0.0110497	0.0198895	0.00531364	0.019337	0.0138122	0.0359116	0.0276243	0.0414365	0.0276243	0.0113898	0.00828729	0.00276243	0.0165746	0.0110497	0.00552486	0.00883978	0.00531364	0.0220994	0.019337	0.0276243	0.0165746	0.0248619	0.0220994	0.0220994		0.486114	0.058587	0.064445	0.058587	0.325592	0.022929	0.082545	0.027515	0.0914571	0.105336
	0.493058	0.058587	0.067375	0.061516	0.293492	0.018343	0.08713	0.027515	0.0877083	0.0937457	0.0248619	0.0248619	0.0248619	0.019337	0.019337	0.0226519	0.00302609	0.0220994	0.0165746	0.038674	0.0331492	0.038674	0.0298343	0.0100364	0.00828729	0.00828729	0.00828729	0.0110497	0.00552486	0.00828729	0.00195333	0.0276243	0.0276243	0.0248619	0.0220994	0.0248619	0.0254144	0.0254144		0.493058	0.058587	0.067375	0.061516	0.293492	0.018343	0.08713	0.027515	0.0877083	0.0937457
	0.500002	0.055657	0.064445	0.058587	0.366865	0.022929	0.110059	0.027515	0.100865	0.120729	0.0220994	0.0220994	0.0248619	0.0165746	0.0165746	0.020442	0.00370619	0.0165746	0.0138122	0.0303867	0.0276243	0.0303867	0.0237569	0.00795849	0.00828729	0.00276243	0.0110497	0.0110497	0.00276243	0.00718232	0.00418943	0.019337	0.0248619	0.0220994	0.0220994	0.019337	0.021547	0.021547		0.500002	0.055657	0.064445	0.058587	0.366865	0.022929	0.110059	0.027515	0.100865	0.120729
	0.506947	0.055657	0.064445	0.061516	0.458581	0.022929	0.114645	0.027515	0.115041	0.154443	0.0220994	0.0248619	0.0248619	0.0165746	0.0138122	0.020442	0.00501821	0.019337	0.0165746	0.0359116	0.0276243	0.0359116	0.0270718	0.00903615	0.00276243	0.00552486	0.00828729	0.00828729	0.00552486	0.00607735	0.00231122	0.019337	0.0248619	0.0220994	0.0138122	0.0220994	0.020442	0.020442		0.506947	0.055657	0.064445	0.061516	0.458581	0.022929	0.114645	0.027515	0.115041	0.154443
	0.513891	0.055657	0.064445	0.055657	0.513611	0.032101	0.151332	0.018343	0.127307	0.175577	0.0276243	0.0248619	0.0248619	0.0165746	0.019337	0.0226519	0.00453914	0.0165746	0.019337	0.0359116	0.0276243	0.0359116	0.0270718	0.00903615	0.00828729	0.00552486	0.0220994	0.00276243	0.00552486	0.00883978	0.00766543	0.0220994	0.0276243	0.0220994	0.019337	0.0220994	0.0226519	0.0226519		0.513891	0.055657	0.064445	0.055657	0.513611	0.032101	0.151332	0.018343	0.127307	0.175577
	0.520836	0.058587	0.061516	0.055657	0.522782	0.022929	0.188018	0.027515	0.133858	0.180196	0.0220994	0.0220994	0.0220994	0.019337	0.0165746	0.020442	0.00247079	0.0165746	0.0220994	0.0359116	0.0220994	0.0303867	0.0254144	0.00766543	0.00552486	0.00552486	0.0110497	0.00828729	0.00276243	0.00662983	0.00314966	0.0276243	0.0248619	0.019337	0.0138122	0.019337	0.0209945	0.0209945		0.520836	0.058587	0.061516	0.055657	0.522782	0.022929	0.188018	0.027515	0.133858	0.180196
	0.52778	0.055657	0.061516	0.061516	0.531954	0.022929	0.22929	0.027515	0.141482	0.185911	0.0248619	0.0248619	0.0276243	0.019337	0.019337	0.0232044	0.00370619	0.0165746	0.019337	0.0359116	0.0303867	0.0303867	0.0265193	0.00819469	0.00828729	0.00552486	0.00828729	0.00828729	0.00276243	0.00662983	0.00247079	0.0248619	0.0220994	0.0248619	0.0138122	0.019337	0.0209945	0.0209945		0.52778	0.055657	0.061516	0.061516	0.531954	0.022929	0.22929	0.027515	0.141482	0.185911
	0.534725	0.055657	0.064445	0.058587	0.458581	0.018343	0.206361	0.027515	0.12707	0.158971	0.0220994	0.0220994	0.0248619	0.019337	0.0110497	0.0198895	0.00531364	0.0165746	0.019337	0.0359116	0.0303867	0.0303867	0.0265193	0.00819469	0.00276243	0.00552486	0.00828729	0.00828729	0.00276243	0.00552486	0.00276243	0.019337	0.0248619	0.019337	0.0165746	0.0220994	0.020442	0.020442		0.534725	0.055657	0.064445	0.058587	0.458581	0.018343	0.206361	0.027515	0.12707	0.158971
	0.541669	0.058587	0.058587	0.055657	0.559469	0.018343	0.265977	0.027515	0.149162	0.199608	0.0220994	0.0248619	0.0248619	0.0220994	0.0138122	0.021547	0.00453914	0.0165746	0.0248619	0.0331492	0.0276243	0.0303867	0.0265193	0.00635959	0.0138122	0.0110497	0.0138122	0.00828729	0	0.00939227	0.0057283	0.0248619	0.0248619	0.0248619	0.0220994	0.0165746	0.0226519	0.0226519		0.541669	0.058587	0.058587	0.055657	0.559469	0.018343	0.265977	0.027515	0.149162	0.199608
	0.548614	0.055657	0.064445	0.052728	0.655771	0.018343	0.279734	0.032101	0.16554	0.233759	0.019337	0.0276243	0.0276243	0.0220994	0.0138122	0.0220994	0.00586	0.019337	0.019337	0.0359116	0.0276243	0.0276243	0.0259669	0.00693365	0.00276243	0.00276243	0.00828729	0.00828729	0.00828729	0.00607735	0.00302609	0.0248619	0.0248619	0.0220994	0.019337	0.0248619	0.0232044	0.0232044		0.548614	0.055657	0.064445	0.052728	0.655771	0.018343	0.279734	0.032101	0.16554	0.233759
	0.555558	0.061516	0.058587	0.058587	0.53654	0.022929	0.330178	0.032101	0.157205	0.19837	0.0220994	0.0220994	0.0276243	0.019337	0.0165746	0.021547	0.00409735	0.019337	0.019337	0.038674	0.0303867	0.0331492	0.0281768	0.00860354	0.0138122	0.00276243	0.0138122	0.0110497	0.00276243	0.00883978	0.0056613	0.0220994	0.0276243	0.0220994	0.0138122	0.019337	0.0209945	0.0209945		0.555558	0.061516	0.058587	0.058587	0.53654	0.022929	0.330178	0.032101	0.157205	0.19837
	0.562503	0.055657	0.061516	0.055657	0.669528	0.022929	0.293492	0.036686	0.170781	0.23878	0.019337	0.0248619	0.0248619	0.019337	0.0138122	0.020442	0.00462243	0.0138122	0.0138122	0.0331492	0.0248619	0.0303867	0.0232044	0.00907827	0.00552486	0.00552486	0.0110497	0.00828729	0.00552486	0.00718232	0.00247079	0.019337	0.019337	0.019337	0.0220994	0.0220994	0.020442	0.020442		0.562503	0.055657	0.061516	0.055657	0.669528	0.022929	0.293492	0.036686	0.170781	0.23878
	0.569447	0.052728	0.064445	0.058587	0.564055	0.018343	0.275149	0.036686	0.152856	0.20098	0.0220994	0.0248619	0.0220994	0.019337	0.019337	0.021547	0.00231122	0.0138122	0.0165746	0.0331492	0.0248619	0.0303867	0.0237569	0.00842428	0.00552486	0.00552486	0.0138122	0.0110497	0.00276243	0.00773481	0.00453914	0.0276243	0.0248619	0.0220994	0.0220994	0.019337	0.0232044	0.0232044		0.569447	0.052728	0.064445	0.058587	0.564055	0.018343	0.275149	0.036686	0.152856	0.20098
	0.576392	0.055657	0.061516	0.052728	0.632842	0.022929	0.243048	0.036686	0.157915	0.222312	0.0220994	0.0220994	0.0276243	0.019337	0.0165746	0.021547	0.00409735	0.0165746	0.0165746	0.0359116	0.0276243	0.0303867	0.0254144	0.00860354	0.00552486	0.00552486	0.019337	0.00828729	0	0.00773481	0.00715038	0.0220994	0.0248619	0.0303867	0.0165746	0.019337	0.0226519	0.0226519		0.576392	0.055657	0.061516	0.052728	0.632842	0.022929	0.243048	0.036686	0.157915	0.222312
	0.583336	0.055657	0.064445	0.055657	0.582398	0.018343	0.389794	0.045858	0.173165	0.221364	0.0248619	0.0276243	0.0303867	0.019337	0.0165746	0.0237569	0.0057283	0.0165746	0.0165746	0.038674	0.0276243	0.0303867	0.0259669	0.00948926	0.00552486	0.00276243	0.00552486	0.00828729	0.00276243	0.00497238	0.00231122	0.0248619	0.0248619	0.019337	0.019337	0.0220994	0.0220994	0.0220994		0.583336	0.055657	0.064445	0.055657	0.582398	0.018343	0.389794	0.045858	0.173165	0.221364
	0.59028	0.052728	0.067375	0.055657	0.674114	0.018343	0.316421	0.050444	0.17644	0.2415	0.0220994	0.0276243	0.0248619	0.019337	0.0165746	0.0220994	0.00436779	0.0165746	0.0165746	0.0331492	0.0303867	0.0359116	0.0265193	0.00928604	0.00552486	0.00552486	0.0138122	0.00828729	0.00552486	0.00773481	0.00360177	0.0220994	0.0276243	0.019337	0.019337	0.0220994	0.0220994	0.0220994		0.59028	0.052728	0.067375	0.055657	0.674114	0.018343	0.316421	0.050444	0.17644	0.2415
	0.597225	0.052728	0.061516	0.055657	0.614498	0.022929	0.325592	0.05503	0.169707	0.221822	0.0248619	0.019337	0.0248619	0.019337	0.0138122	0.020442	0.00462243	0.0165746	0.0165746	0.0359116	0.0248619	0.0276243	0.0243094	0.008148	0.0165746	0.00828729	0.00552486	0.00828729	0.00276243	0.00828729	0.00516804	0.0165746	0.0248619	0.0248619	0.0220994	0.0248619	0.0226519	0.0226519		0.597225	0.052728	0.061516	0.055657	0.614498	0.022929	0.325592	0.05503	0.169707	0.221822
	0.604169	0.052728	0.067375	0.055657	0.655771	0.022929	0.389794	0.050444	0.184957	0.243584	0.0248619	0.019337	0.0248619	0.019337	0.019337	0.021547	0.00302609	0.0165746	0.0165746	0.0303867	0.0303867	0.0303867	0.0248619	0.00756523	0.00552486	0.00276243	0.00552486	0.00552486	0.00552486	0.00497238	0.0012354	0.0220994	0.0248619	0.0248619	0.0220994	0.0220994	0.0232044	0.0232044		0.604169	0.052728	0.067375	0.055657	0.655771	0.022929	0.389794	0.050444	0.184957	0.243584
	0.611114	0.052728	0.061516	0.061516	0.692457	0.027515	0.449409	0.073373	0.202645	0.261566	0.0220994	0.0220994	0.0248619	0.0220994	0.0138122	0.0209945	0.00418943	0.0165746	0.0165746	0.038674	0.0276243	0.0331492	0.0265193	0.00988317	0.00276243	0.00276243	0.0110497	0.0110497	0.00276243	0.00607735	0.00453914	0.019337	0.0276243	0.0248619	0.019337	0.0165746	0.021547	0.021547		0.611114	0.052728	0.061516	0.061516	0.692457	0.027515	0.449409	0.073373	0.202645	0.261566
	0.618058	0.055657	0.058587	0.055657	0.687871	0.018343	0.330178	0.073373	0.182809	0.24617	0.0248619	0.0276243	0.0276243	0.0165746	0.0165746	0.0226519	0.0056613	0.0110497	0.0165746	0.0331492	0.0276243	0.0303867	0.0237569	0.00948926	0.00276243	0.00552486	0.0110497	0.00828729	0.00276243	0.00607735	0.00360177	0.0248619	0.0248619	0.019337	0.019337	0.019337	0.021547	0.021547		0.618058	0.055657	0.058587	0.055657	0.687871	0.018343	0.330178	0.073373	0.182809	0.24617
	0.625003	0.061516	0.073233	0.058587	0.76583	0.027515	0.417309	0.091716	0.213672	0.277729	0.0165746	0.0248619	0.0248619	0.019337	0.0138122	0.0198895	0.00494159	0.0138122	0.019337	0.0359116	0.0303867	0.0303867	0.0259669	0.00907827	0.00552486	0.00828729	0.00828729	0.0110497	0	0.00662983	0.00418943	0.0220994	0.0220994	0.0276243	0.0220994	0.019337	0.0226519	0.0226519		0.625003	0.061516	0.073233	0.058587	0.76583	0.027515	0.417309	0.091716	0.213672	0.277729
	0.631947	0.055657	0.058587	0.055657	0.742901	0.018343	0.518196	0.08713	0.219496	0.288887	0.0248619	0.0248619	0.0220994	0.019337	0.0165746	0.021547	0.00360177	0.0165746	0.0165746	0.0331492	0.0276243	0.0248619	0.0237569	0.00720354	0.00552486	0.00276243	0.0165746	0.00552486	0.00552486	0.00718232	0.00538497	0.0220994	0.019337	0.0276243	0.019337	0.0248619	0.0226519	0.0226519		0.631947	0.055657	0.058587	0.055657	0.742901	0.018343	0.518196	0.08713	0.219496	0.288887
	0.638892	0.052728	0.058587	0.055657	0.697043	0.022929	0.458581	0.105474	0.207286	0.263425	0.0220994	0.0276243	0.0303867	0.0220994	0.0165746	0.0237569	0.00538497	0.0165746	0.0165746	0.0331492	0.0276243	0.0276243	0.0243094	0.00741238	0.00276243	0.00552486	0.0138122	0.00828729	0.00276243	0.00662983	0.00462243	0.0220994	0.0276243	0.0248619	0.0220994	0.0220994	0.0237569	0.0237569		0.638892	0.052728	0.058587	0.055657	0.697043	0.022929	0.458581	0.105474	0.207286	0.263425
	0.645836	0.055657	0.061516	0.058587	0.843789	0.036686	0.449409	0.155918	0.237366	0.304281	0.0220994	0.0248619	0.0220994	0.0138122	0.0138122	0.019337	0.00516804	0.019337	0.0138122	0.0331492	0.0276243	0.0303867	0.0248619	0.0080538	0.00276243	0.00276243	0.00828729	0.00552486	0.00276243	0.00441989	0.00247079	0.019337	0.019337	0.019337	0.019337	0.019337	0.019337	0.019337		0.645836	0.055657	0.061516	0.058587	0.843789	0.036686	0.449409	0.155918	0.237366	0.304281
	0.652781	0.055657	0.058587	0.052728	0.761244	0.027515	0.472338	0.160503	0.226939	0.282228	0.0276243	0.0220994	0.0248619	0.0138122	0.0138122	0.020442	0.00635959	0.0165746	0.0138122	0.0331492	0.0248619	0.0331492	0.0243094	0.00903615	0.00276243	0.00552486	0.00828729	0.00828729	0.00276243	0.00552486	0.00276243	0.0165746	0.0220994	0.0248619	0.019337	0.019337	0.020442	0.020442		0.652781	0.055657	0.058587	0.052728	0.761244	0.027515	0.472338	0.160503	0.226939	0.282228
	0.659725	0.052728	0.061516	0.055657	0.715386	0.027515	0.495267	0.178847	0.226702	0.270713	0.0165746	0.0248619	0.0276243	0.0220994	0.019337	0.0220994	0.00436779	0.0138122	0.0138122	0.0359116	0.0303867	0.0331492	0.0254144	0.0107699	0.00552486	0	0.038674	0.0110497	0	0.0110497	0.0161076	0.0220994	0.0220994	0.019337	0.0138122	0.0220994	0.0198895	0.0198895		0.659725	0.052728	0.061516	0.055657	0.715386	0.027515	0.495267	0.178847	0.226702	0.270713
	0.66667	0.052728	0.064445	0.052728	0.802517	0.027515	0.444824	0.238462	0.24046	0.289968	0.019337	0.0220994	0.0276243	0.0220994	0.0138122	0.0209945	0.00501821	0.0165746	0.0165746	0.0303867	0.0276243	0.0331492	0.0248619	0.00781333	0.00552486	0.00552486	0.019337	0.00552486	0.00276243	0.00773481	0.00659521	0.0220994	0.0220994	0.019337	0.0220994	0.0220994	0.021547	0.021547		0.66667	0.052728	0.064445	0.052728	0.802517	0.027515	0.444824	0.238462	0.24046	0.289968
	0.673614	0.055657	0.064445	0.055657	0.871304	0.027515	0.559469	0.210947	0.263571	0.32698	0.019337	0.0220994	0.0276243	0.019337	0.0138122	0.020442	0.00501821	0.0138122	0.0165746	0.0359116	0.0276243	0.0303867	0.0248619	0.00936786	0.00276243	0.00276243	0.0110497	0.00828729	0.00276243	0.00552486	0.00390667	0.0220994	0.0220994	0.0220994	0.019337	0.019337	0.0209945	0.0209945		0.673614	0.055657	0.064445	0.055657	0.871304	0.027515	0.559469	0.210947	0.263571	0.32698
	0.680559	0.055657	0.055657	0.055657	0.912576	0.032101	0.499853	0.270563	0.268866	0.331701	0.019337	0.0276243	0.0276243	0.019337	0.0165746	0.0220994	0.00516804	0.0165746	0.0165746	0.0331492	0.0248619	0.0331492	0.0248619	0.00828729	0.00552486	0.00276243	0.00276243	0.00828729	0	0.0038674	0.00314966	0.0220994	0.0220994	0.0220994	0.019337	0.019337	0.0209945	0.0209945		0.680559	0.055657	0.055657	0.055657	0.912576	0.032101	0.499853	0.270563	0.268866	0.331701
	0.687503	0.052728	0.061516	0.055657	0.903405	0.036686	0.440238	0.343936	0.270595	0.323187	0.0220994	0.0220994	0.019337	0.019337	0.0138122	0.019337	0.00338327	0.0165746	0.0110497	0.0359116	0.0303867	0.0303867	0.0248619	0.010519	0.00276243	0.00276243	0.00828729	0.00552486	0.00276243	0.00441989	0.00247079	0.0248619	0.0220994	0.0220994	0.0138122	0.0220994	0.0209945	0.0209945		0.687503	0.052728	0.061516	0.055657	0.903405	0.036686	0.440238	0.343936	0.270595	0.323187
	0.694447	0.052728	0.061516	0.055657	0.926334	0.032101	0.554883	0.353107	0.290904	0.343752	0.0248619	0.0248619	0.0276243	0.019337	0.0165746	0.0226519	0.00453914	0.0165746	0.0138122	0.0331492	0.0276243	0.0303867	0.0243094	0.00860354	0.00552486	0.00276243	0.00276243	0.00552486	0.00552486	0.00441989	0.00151305	0.0220994	0.0276243	0.0220994	0.0220994	0.0165746	0.0220994	0.0220994		0.694447	0.052728	0.061516	0.055657	0.926334	0.032101	0.554883	0.353107	0.290904	0.343752
	0.701392	0.055657	0.058587	0.055657	0.940091	0.041272	0.463167	0.380622	0.285008	0.338106	0.019337	0.0248619	0.0220994	0.0220994	0.0165746	0.0209945	0.00314966	0.0138122	0.0165746	0.0359116	0.0303867	0.0303867	0.0254144	0.00964876	0.00828729	0.00276243	0.00828729	0.00828729	0.00276243	0.00607735	0.00302609	0.019337	0.0276243	0.0220994	0.0220994	0.0220994	0.0226519	0.0226519		0.701392	0.055657	0.058587	0.055657	0.940091	0.041272	0.463167	0.380622	0.285008	0.338106
	0.708336	0.052728	0.058587	0.055657	0.990535	0.045858	0.545711	0.325592	0.296381	0.3609	0.019337	0.0248619	0.0220994	0.0165746	0.0138122	0.019337	0.00436779	0.0165746	0.019337	0.0359116	0.0276243	0.0303867	0.0259669	0.00795849	0.00552486	0.00276243	0.0110497	0.0110497	-0.00276243	0.00552486	0.00586	0.019337	0.0220994	0.0303867	0.0165746	0.0220994	0.0220994	0.0220994		0.708336	0.052728	0.058587	0.055657	0.990535	0.045858	0.545711	0.325592	0.296381	0.3609
	0.715281	0.049799	0.058587	0.058587	1.06391	0.050444	0.527368	0.458581	0.323896	0.386834	0.0248619	0.0276243	0.0248619	0.0220994	0.0138122	0.0226519	0.00531364	0.0165746	0.0165746	0.0303867	0.0276243	0.0331492	0.0248619	0.00781333	0.00276243	0.00276243	0.00828729	0.0110497	0	0.00497238	0.00453914	0.019337	0.0248619	0.019337	0.0248619	0.0220994	0.0220994	0.0220994		0.715281	0.049799	0.058587	0.058587	1.06391	0.050444	0.527368	0.458581	0.323896	0.386834
	0.722225	0.055657	0.064445	0.058587	1.02264	0.064201	0.531954	0.458581	0.322294	0.371202	0.0220994	0.0276243	0.0331492	0.019337	0.0165746	0.0237569	0.00665281	0.0165746	0.0138122	0.0331492	0.0248619	0.0276243	0.0232044	0.00795849	0.00552486	0.00276243	0.0165746	0.00276243	-0.00276243	0.00497238	0.00715038	0.0276243	0.0220994	0.0220994	0.0138122	0.019337	0.0209945	0.0209945		0.722225	0.055657	0.064445	0.058587	1.02264	0.064201	0.531954	0.458581	0.322294	0.371202
	0.72917	0.055657	0.064445	0.055657	0.985949	0.064201	0.564055	0.316421	0.300912	0.358471	0.0220994	0.0248619	0.0248619	0.0220994	0.0165746	0.0220994	0.00338327	0.0165746	0.0138122	0.0331492	0.0220994	0.0276243	0.0226519	0.0079104	0.00276243	0.00276243	0.00552486	0.00552486	0	0.00331492	0.00231122	0.0248619	0.0248619	0.0220994	0.019337	0.019337	0.0220994	0.0220994		0.72917	0.055657	0.064445	0.055657	0.985949	0.064201	0.564055	0.316421	0.300912	0.358471
	0.736114	0.058587	0.064445	0.052728	0.976777	0.064201	0.609913	0.509025	0.333668	0.369761	0.0220994	0.0248619	0.0303867	0.0220994	0.0165746	0.0232044	0.00501821	0.0165746	0.0110497	0.0331492	0.0248619	0.0303867	0.0232044	0.00928604	0.0110497	0.00276243	0	0.00276243	0	0.00331492	0.00453914	0.0165746	0.0248619	0.0220994	0.0165746	0.019337	0.0198895	0.0198895		0.736114	0.058587	0.064445	0.052728	0.976777	0.064201	0.609913	0.509025	0.333668	0.369761
	0.743059	0.055657	0.061516	0.058587	1.02722	0.08713	0.564055	0.431066	0.326462	0.372161	0.0220994	0.0276243	0.0303867	0.019337	0.0165746	0.0232044	0.0057283	0.0165746	0.0165746	0.0276243	0.0248619	0.0303867	0.0232044	0.00635959	0	0	0.0165746	0.00828729	0	0.00497238	0.00741238	0.019337	0.0248619	0.0220994	0.0110497	0.0220994	0.0198895	0.0198895		0.743059	0.055657	0.061516	0.058587	1.02722	0.08713	0.564055	0.431066	0.326462	0.372161
	0.750003	0.055657	0.061516	0.055657	1.05932	0.105474	0.614498	0.495267	0.349627	0.389549	0.0220994	0.0248619	0.0303867	0.019337	0.0138122	0.0220994	0.00617698	0.0138122	0.0138122	0.0303867	0.0248619	0.0276243	0.0220994	0.00781333	0.00276243	0.00276243	0.00828729	0.00828729	0	0.00441989	0.00370619	0.0220994	0.0165746	0.0248619	0.0248619	0.019337	0.021547	0.021547		0.750003	0.055657	0.061516	0.055657	1.05932	0.105474	0.614498	0.495267	0.349627	0.389549
	0.756948	0.049799	0.058587	0.055657	1.04557	0.123817	0.531954	0.302663	0.30972	0.369829	0.0220994	0.0248619	0.019337	0.0248619	0.0138122	0.0209945	0.00462243	0.0138122	0.019337	0.0359116	0.0303867	0.0331492	0.0265193	0.00948926	0	0.00828729	0.00828729	0.0110497	0.00276243	0.00607735	0.00453914	0.019337	0.0276243	0.019337	0.0165746	0.0220994	0.0209945	0.0209945		0.756948	0.049799	0.058587	0.055657	1.04557	0.123817	0.531954	0.302663	0.30972	0.369829
	0.763892	0.055657	0.058587	0.058587	1.03181	0.155918	0.586984	0.39438	0.33456	0.368662	0.0220994	0.0331492	0.0276243	0.0276243	0.0138122	0.0248619	0.00730871	0.0165746	0.0165746	0.0359116	0.0276243	0.0248619	0.0243094	0.008148	0	0.00552486	0.00828729	0.0110497	0	0.00497238	0.00494159	0.0220994	0.0220994	0.019337	0.019337	0.019337	0.020442	0.020442		0.763892	0.055657	0.058587	0.058587	1.03181	0.155918	0.586984	0.39438	0.33456	0.368662
	0.770837	0.052728	0.058587	0.052728	1.00888	0.178847	0.596155	0.421894	0.338545	0.36284	0.0248619	0.0303867	0.0276243	0.0248619	0.0165746	0.0248619	0.00516804	0.019337	0.019337	0.0331492	0.0276243	0.0303867	0.0259669	0.00635959	0.00276243	0.00276243	0.00276243	0.0110497	0.00276243	0.00441989	0.00370619	0.019337	0.0248619	0.0220994	0.0110497	0.0165746	0.0187845	0.0187845		0.770837	0.052728	0.058587	0.052728	1.00888	0.178847	0.596155	0.421894	0.338545	0.36284
	0.777781	0.058587	0.061516	0.055657	1.19231	0.174261	0.573226	0.522782	0.376906	0.42225	0.0276243	0.0276243	0.0276243	0.019337	0.019337	0.0243094	0.00453914	0.0138122	0.0165746	0.0331492	0.0276243	0.0331492	0.0248619	0.00916195	0.00552486	0	0.00276243	0.00552486	0	0.00276243	0.00276243	0.0220994	0.0276243	0.019337	0.0248619	0.019337	0.0226519	0.0226519		0.777781	0.058587	0.061516	0.055657	1.19231	0.174261	0.573226	0.522782	0.376906	0.42225
	0.784726	0.052728	0.061516	0.052728	1.06391	0.22929	0.683286	0.458581	0.37172	0.388108	0.019337	0.0303867	0.0276243	0.0138122	0.0165746	0.021547	0.00715038	0.0138122	0.0165746	0.0331492	0.0276243	0.0331492	0.0248619	0.00916195	0.00552486	0.00276243	0.00828729	0.00828729	0	0.00497238	0.00360177	0.0165746	0.0220994	0.0220994	0.0165746	0.0248619	0.020442	0.020442		0.784726	0.052728	0.061516	0.052728	1.06391	0.22929	0.683286	0.458581	0.37172	0.388108
	0.79167	0.052728	0.061516	0.055657	1.09142	0.288906	0.646599	0.449409	0.378034	0.388163	0.0220994	0.0248619	0.0220994	0.019337	0.0138122	0.020442	0.00418943	0.0165746	0.0165746	0.0359116	0.0276243	0.038674	0.0270718	0.0104096	0.00552486	0.00828729	0.00828729	0.00828729	0.00276243	0.00662983	0.00247079	0.019337	0.0220994	0.0276243	0.019337	0.0220994	0.0220994	0.0220994		0.79167	0.052728	0.061516	0.055657	1.09142	0.288906	0.646599	0.449409	0.378034	0.388163
	0.798615	0.058587	0.058587	0.055657	1.30696	0.238462	0.619084	0.518196	0.407933	0.458601	0.0248619	0.0303867	0.0276243	0.0220994	0.0165746	0.0243094	0.00531364	0.0165746	0.0138122	0.0359116	0.0220994	0.0303867	0.0237569	0.00928604	0.00276243	0	0.019337	0.00828729	0	0.00607735	0.008148	0.019337	0.0220994	0.0220994	0.0110497	0.019337	0.0187845	0.0187845		0.798615	0.058587	0.058587	0.055657	1.30696	0.238462	0.619084	0.518196	0.407933	0.458601
	0.805559	0.061516	0.055657	0.055657	1.38491	0.357693	0.637428	0.467753	0.431517	0.479161	0.0220994	0.0248619	0.0303867	0.019337	0.0165746	0.0226519	0.00531364	0.019337	0.0165746	0.0331492	0.0276243	0.0303867	0.0254144	0.00715038	0	0.00552486	0.00552486	0.0110497	0.00276243	0.00497238	0.00409735	0.0248619	0.0248619	0.0248619	0.0220994	0.019337	0.0232044	0.0232044		0.805559	0.061516	0.055657	0.055657	1.38491	0.357693	0.637428	0.467753	0.431517	0.479161
	0.812504	0.058587	0.058587	0.055657	1.28403	0.408137	0.724558	0.513611	0.443309	0.45431	0.0220994	0.0276243	0.019337	0.0220994	0.0165746	0.021547	0.00409735	0.0165746	0.0165746	0.0331492	0.0276243	0.0359116	0.0259669	0.00907827	0.00276243	0.00552486	0.0110497	0.00276243	0	0.00441989	0.00418943	0.0165746	0.0276243	0.0220994	0.0220994	0.019337	0.021547	0.021547		0.812504	0.058587	0.058587	0.055657	1.28403	0.408137	0.724558	0.513611	0.443309	0.45431
	0.819448	0.058587	0.058587	0.055657	1.38033	0.408137	0.687871	0.486096	0.447895	0.480804	0.019337	0.0276243	0.0303867	0.019337	0.00552486	0.020442	0.00968822	0.0138122	0.0138122	0.0331492	0.0248619	0.0303867	0.0232044	0.00907827	0.0165746	0.00552486	0.0138122	0.00828729	0.00276243	0.00939227	0.0057283	0.019337	0.0248619	0.0303867	0.019337	0.0220994	0.0232044	0.0232044		0.819448	0.058587	0.058587	0.055657	1.38033	0.408137	0.687871	0.486096	0.447895	0.480804
	0.826393	0.058587	0.061516	0.055657	1.15562	0.458581	0.660357	0.476924	0.418178	0.407328	0.0220994	0.0248619	0.0303867	0.0220994	0.0138122	0.0226519	0.00598881	0.019337	0.0165746	0.0359116	0.0276243	0.0276243	0.0254144	0.00766543	0.00552486	0.00276243	0.0165746	0.00828729	0	0.00662983	0.00635959	0.019337	0.019337	0.0248619	0.0165746	0.019337	0.0198895	0.0198895		0.826393	0.058587	0.061516	0.055657	1.15562	0.458581	0.660357	0.476924	0.418178	0.407328
	0.833337	0.058587	0.055657	0.058587	1.34823	0.421894	0.651185	0.509025	0.443309	0.467825	0.0248619	0.0276243	0.0303867	0.0165746	0.0110497	0.0220994	0.0080538	0.0165746	0.019337	0.0331492	0.0276243	0.0303867	0.0254144	0.00715038	0.00276243	0.00276243	0.00828729	0	0.00276243	0.00331492	0.00302609	0.0220994	0.0276243	0.0248619	0.019337	0.0220994	0.0232044	0.0232044		0.833337	0.058587	0.055657	0.058587	1.34823	0.421894	0.651185	0.509025	0.443309	0.467825
	0.840282	0.058587	0.055657	0.058587	1.25651	0.518196	0.715386	0.554883	0.459687	0.446804	0.0220994	0.0331492	0.0248619	0.0220994	0.0165746	0.0237569	0.00605218	0.0138122	0.019337	0.0359116	0.0331492	0.0303867	0.0265193	0.00948926	0.00276243	0	0.00828729	0.00552486	0	0.00331492	0.00360177	0.0220994	0.019337	0.0276243	0.019337	0.019337	0.021547	0.021547		0.840282	0.058587	0.055657	0.058587	1.25651	0.518196	0.715386	0.554883	0.459687	0.446804
	0.847226	0.058587	0.055657	0.058587	1.37116	0.518196	0.697043	0.591569	0.478685	0.481388	0.0220994	0.0248619	0.0248619	0.0248619	0.0165746	0.0226519	0.00360177	0.0165746	0.0220994	0.0359116	0.0248619	0.0276243	0.0254144	0.00715038	0.00552486	0.00552486	0.00552486	0.0110497	0	0.00552486	0.00390667	0.0248619	0.0220994	0.0220994	0.0165746	0.019337	0.0209945	0.0209945		0.847226	0.058587	0.055657	0.058587	1.37116	0.518196	0.697043	0.591569	0.478685	0.481388
	0.85417	0.061516	0.061516	0.058587	1.31154	0.509025	0.683286	0.499853	0.455046	0.457805	0.0276243	0.0276243	0.0220994	0.0248619	0.0165746	0.0237569	0.00462243	0.019337	0.0220994	0.0359116	0.0331492	0.0414365	0.0303867	0.00936786	0.00552486	0.00276243	0.00828729	0.00828729	-0.00276243	0.00441989	0.00462243	0.0220994	0.0276243	0.0248619	0.019337	0.0220994	0.0232044	0.0232044		0.85417	0.061516	0.061516	0.058587	1.31154	0.509025	0.683286	0.499853	0.455046	0.457805
	0.861115	0.058587	0.058587	0.058587	1.31154	0.527368	0.779588	0.518196	0.473208	0.468573	0.0248619	0.0248619	0.0303867	0.0165746	0.019337	0.0232044	0.00538497	0.0165746	0.0220994	0.0359116	0.0303867	0.0303867	0.0270718	0.00766543	0.00552486	0.00276243	0.0110497	0.00552486	0.00276243	0.00552486	0.00338327	0.019337	0.0248619	0.0276243	0.019337	0.019337	0.0220994	0.0220994		0.861115	0.058587	0.058587	0.058587	1.31154	0.527368	0.779588	0.518196	0.473208	0.468573
	0.868059	0.058587	0.064445	0.061516	1.37116	0.527368	0.715386	0.609913	0.48691	0.481968	0.0220994	0.0276243	0.0276243	0.0220994	0.0165746	0.0232044	0.00462243	0.0138122	0.0276243	0.0331492	0.0248619	0.0276243	0.0254144	0.00715038	0.00276243	0	0.00828729	0.00552486	0	0.00331492	0.00360177	0.0220994	0.0276243	0.019337	0.0165746	0.0165746	0.020442	0.020442		0.868059	0.058587	0.064445	0.061516	1.37116	0.527368	0.715386	0.609913	0.48691	0.481968
	0.875004	0.061516	0.058587	0.061516	1.39867	0.664942	0.788759	0.586984	0.517282	0.500509	0.0220994	0.0276243	0.0303867	0.019337	0.0165746	0.0232044	0.0057283	0.019337	0.0165746	0.0331492	0.0220994	0.0303867	0.0243094	0.00715038	0.00276243	0	0.00552486	0.00552486	0.00276243	0.00331492	0.00231122	0.0248619	0.0220994	0.0276243	0.0110497	0.0165746	0.020442	0.020442		0.875004	0.061516	0.058587	0.061516	1.39867	0.664942	0.788759	0.586984	0.517282	0.500509
	0.881948	0.058587	0.058587	0.061516	1.27486	0.495267	0.788759	0.632842	0.481488	0.462063	0.0220994	0.0248619	0.0220994	0.0220994	0.00552486	0.019337	0.00781333	0.0138122	0.0220994	0.0359116	0.0276243	0.0331492	0.0265193	0.00886564	0.00276243	0.00552486	0.0165746	0.00276243	0	0.00552486	0.00647847	0.0165746	0.0248619	0.0220994	0.019337	0.019337	0.020442	0.020442		0.881948	0.058587	0.058587	0.061516	1.27486	0.495267	0.788759	0.632842	0.481488	0.462063
	0.888893	0.067375	0.061516	0.061516	1.56835	0.573226	0.797931	0.664942	0.542122	0.551056	0.0248619	0.0276243	0.0303867	0.0220994	0.0165746	0.0243094	0.00531364	0.0165746	0.0138122	0.0331492	0.0303867	0.0276243	0.0243094	0.00860354	0.00276243	0	0.00828729	0.00552486	0	0.00331492	0.00360177	0.019337	0.0220994	0.019337	0.0220994	0.019337	0.020442	0.020442		0.888893	0.067375	0.061516	0.061516	1.56835	0.573226	0.797931	0.664942	0.542122	0.551056
	0.895837	0.061516	0.058587	0.064445	1.40326	0.632842	0.807103	0.687871	0.530803	0.505521	0.0248619	0.019337	0.0276243	0.0220994	0.0138122	0.021547	0.00531364	0.019337	0.0165746	0.0331492	0.0276243	0.038674	0.0270718	0.00924486	0.0138122	0.00276243	0.00552486	0.00552486	-0.00276243	0.00497238	0.00598881	0.0220994	0.0220994	0.019337	0.019337	0.019337	0.020442	0.020442		0.895837	0.061516	0.058587	0.064445	1.40326	0.632842	0.807103	0.687871	0.530803	0.505521
	0.902782	0.061516	0.055657	0.067375	1.67382	0.522782	0.756659	0.73373	0.553077	0.585382	0.0220994	0.0248619	0.0276243	0.0220994	0.0138122	0.0220994	0.00516804	0.0138122	0.019337	0.0331492	0.0276243	0.0303867	0.0248619	0.0080538	0	0.00276243	0.00552486	0.00552486	-0.00276243	0.00220994	0.00360177	0.0220994	0.0248619	0.0220994	0.0165746	0.019337	0.0209945	0.0209945		0.902782	0.061516	0.055657	0.067375	1.67382	0.522782	0.756659	0.73373	0.553077	0.585382
	0.909726	0.061516	0.058587	0.064445	1.57752	0.609913	0.724558	0.715386	0.544561	0.552701	0.0248619	0.0248619	0.0248619	0.019337	0.0138122	0.021547	0.00494159	0.019337	0.019337	0.0276243	0.0276243	0.0331492	0.0254144	0.00598881	0	0	0.00276243	0.00276243	0.00276243	0.00165746	0.00151305	0.019337	0.0248619	0.0248619	0.00828729	0.019337	0.019337	0.019337		0.909726	0.061516	0.058587	0.064445	1.57752	0.609913	0.724558	0.715386	0.544561	0.552701
	0.916671	0.061516	0.061516	0.067375	1.30237	0.770416	0.830032	0.775002	0.552604	0.49224	0.0220994	0.0303867	0.0303867	0.0220994	0.0165746	0.0243094	0.00598881	0.0165746	0.019337	0.0303867	0.0248619	0.0359116	0.0254144	0.0079104	0	0	0.00828729	0.00276243	0	0.00220994	0.00360177	0.019337	0.0220994	0.0220994	0.019337	0.0220994	0.0209945	0.0209945		0.916671	0.061516	0.061516	0.067375	1.30237	0.770416	0.830032	0.775002	0.552604	0.49224
	0.923615	0.061516	0.061516	0.067375	1.45829	0.651185	0.811688	0.701629	0.544742	0.522281	0.0220994	0.0248619	0.0331492	0.019337	0.0220994	0.0243094	0.00531364	0.0165746	0.0165746	0.0331492	0.0303867	0.0331492	0.0259669	0.00864778	0	0.00552486	0.00552486	0	0	0.00220994	0.00302609	0.0138122	0.0220994	0.0248619	0.0220994	0.0165746	0.0198895	0.0198895		0.923615	0.061516	0.061516	0.067375	1.45829	0.651185	0.811688	0.701629	0.544742	0.522281
	0.93056	0.061516	0.055657	0.064445	1.34823	0.756659	0.912576	0.706215	0.557899	0.50893	0.0220994	0.0276243	0.0276243	0.0165746	0.0138122	0.021547	0.00629931	0.0220994	0.019337	0.0359116	0.0276243	0.0303867	0.0270718	0.00659521	0	0	0.0110497	0.00276243	0	0.00276243	0.00478467	0.0220994	0.0220994	0.0248619	0.0220994	0.0165746	0.021547	0.021547		0.93056	0.061516	0.055657	0.064445	1.34823	0.756659	0.912576	0.706215	0.557899	0.50893
	0.937504	0.064445	0.064445	0.064445	1.44453	0.752073	0.889647	0.802517	0.583157	0.535372	0.0248619	0.0276243	0.0220994	0.0248619	0.0138122	0.0226519	0.00531364	0.0138122	0.0165746	0.0331492	0.0276243	0.0303867	0.0243094	0.00860354	0	0.00552486	0.00828729	0.00276243	0	0.00331492	0.00360177	0.0220994	0.0303867	0.0220994	0.0220994	0.0220994	0.0237569	0.0237569		0.937504	0.064445	0.064445	0.064445	1.44453	0.752073	0.889647	0.802517	0.583157	0.535372
	0.944449	0.061516	0.064445	0.064445	1.41701	0.843789	0.885061	0.729144	0.580774	0.530079	0.019337	0.0248619	0.0276243	0.019337	0.0165746	0.021547	0.00453914	0.0138122	0.0138122	0.0359116	0.0276243	0.0276243	0.0237569	0.00968822	0	0.00828729	0.00828729	0.00828729	0	0.00497238	0.00453914	0.019337	0.0248619	0.0220994	0.0220994	0.0165746	0.0209945	0.0209945		0.944449	0.061516	0.064445	0.064445	1.41701	0.843789	0.885061	0.729144	0.580774	0.530079
	0.951393	0.061516	0.064445	0.067375	1.53625	0.738315	0.903405	0.692457	0.580537	0.555895	0.0220994	0.0248619	0.0276243	0.0220994	0.019337	0.0232044	0.00314966	0.0165746	0.019337	0.0331492	0.0303867	0.0331492	0.0265193	0.00795849	0	0	0.00276243	0.00552486	-0.00276243	0.00110497	0.00314966	0.019337	0.0248619	0.0220994	0.019337	0.0220994	0.021547	0.021547		0.951393	0.061516	0.064445	0.067375	1.53625	0.738315	0.903405	0.692457	0.580537	0.555895
	0.958338	0.064445	0.064445	0.070304	1.54083	0.830032	0.87589	0.719972	0.595131	0.560155	0.0220994	0.0303867	0.0303867	0.0220994	0.0165746	0.0243094	0.00598881	0.0165746	0.019337	0.0331492	0.0276243	0.0303867	0.0254144	0.00715038	0.00276243	0	0.00552486	0.00276243	0	0.00220994	0.00231122	0.0220994	0.019337	0.0220994	0.019337	0.019337	0.020442	0.020442		0.958338	0.064445	0.064445	0.070304	1.54083	0.830032	0.87589	0.719972	0.595131	0.560155
	0.965282	0.061516	0.070304	0.067375	1.49956	0.770416	0.871304	0.779588	0.58858	0.547331	0.0276243	0.0303867	0.0303867	0.0220994	0.0165746	0.0254144	0.00598881	0.0165746	0.019337	0.0303867	0.0276243	0.0359116	0.0259669	0.00795849	0.00276243	0.00276243	0.00552486	0.00552486	0	0.00331492	0.00231122	0.0138122	0.0248619	0.0220994	0.0138122	0.0165746	0.018232	0.018232		0.965282	0.061516	0.070304	0.067375	1.49956	0.770416	0.871304	0.779588	0.58858	0.547331
	0.972227	0.061516	0.061516	0.067375	1.52249	0.729144	0.903405	0.729144	0.582084	0.553439	0.0248619	0.0303867	0.0303867	0.0220994	0.0165746	0.0248619	0.00586	0.0165746	0.019337	0.0359116	0.0276243	0.0276243	0.0254144	0.00766543	0.0110497	0.00276243	0.00552486	0	-0.00276243	0.00331492	0.00531364	0.019337	0.0220994	0.0248619	0.019337	0.0220994	0.021547	0.021547		0.972227	0.061516	0.061516	0.067375	1.52249	0.729144	0.903405	0.729144	0.582084	0.553439
	0.979171	0.064445	0.061516	0.067375	1.55459	0.87589	0.944677	0.761244	0.618534	0.575938	0.0248619	0.0248619	0.0248619	0.019337	0.019337	0.0226519	0.00302609	0.0138122	0.0220994	0.0276243	0.0303867	0.0276243	0.0243094	0.00659521	0.00552486	0	0.00828729	0.00552486	0	0.0038674	0.00370619	0.0165746	0.0248619	0.0248619	0.0165746	0.019337	0.020442	0.020442		0.979171	0.064445	0.061516	0.067375	1.55459	0.87589	0.944677	0.761244	0.618534	0.575938
	0.986115	0.067375	0.073233	0.076163	1.42619	0.797931	0.953848	0.7108	0.586505	0.53128	0.0248619	0.0303867	0.0276243	0.019337	0.0165746	0.0237569	0.0057283	0.019337	0.019337	0.0359116	0.0303867	0.0331492	0.0276243	0.00781333	0.00276243	0.00276243	0.00828729	0.00552486	0	0.0038674	0.00314966	0.0220994	0.0248619	0.0248619	0.0248619	0.019337	0.0232044	0.0232044		0.986115	0.067375	0.073233	0.076163	1.42619	0.797931	0.953848	0.7108	0.586505	0.53128
	0.99306	0.070304	0.073233	0.067375	1.4858	0.926334	0.87589	0.788759	0.612528	0.554307	0.019337	0.0276243	0.0303867	0.0248619	0.0165746	0.0237569	0.0057283	0.0165746	0.019337	0.0331492	0.0303867	0.0331492	0.0265193	0.00795849	0	0	0.00828729	0.00276243	0	0.00220994	0.00360177	0.0220994	0.0248619	0.0248619	0.0165746	0.0220994	0.0220994	0.0220994		0.99306	0.070304	0.073233	0.067375	1.4858	0.926334	0.87589	0.788759	0.612528	0.554307
	1	0.073233	0.070304	0.076163	1.60045	0.898819	0.912576	0.825446	0.636713	0.586195	0.0248619	0.0303867	0.0303867	0.0220994	0.0138122	0.0243094	0.0068784	0.0138122	0.0165746	0.0359116	0.0303867	0.0359116	0.0265193	0.0106273	0.00276243	0.00276243	0.00552486	0.00276243	0	0.00276243	0.00195333	0.019337	0.0248619	0.0220994	0.0165746	0.019337	0.020442	0.020442		1	0.073233	0.070304	0.076163	1.60045	0.898819	0.912576	0.825446	0.636713	0.586195
	1.00695	0.076163	0.070304	0.076163	1.50415	0.967606	0.999707	0.903405	0.656785	0.578972	0.0248619	0.0220994	0.0303867	0.019337	0.0138122	0.0220994	0.00617698	0.0138122	0.019337	0.0303867	0.0276243	0.0303867	0.0243094	0.00741238	0.00552486	0	0.00552486	0.00276243	0	0.00276243	0.00276243	0.0276243	0.0248619	0.0276243	0.0220994	0.019337	0.0243094	0.0243094		1.00695	0.076163	0.070304	0.076163	1.50415	0.967606	0.999707	0.903405	0.656785	0.578972
	1.01389	0.070304	0.070304	0.079092	1.58669	1.04098	1.03181	0.825446	0.672089	0.605726	0.0248619	0.0303867	0.0276243	0.0248619	0.019337	0.0254144	0.00409735	0.0165746	0.019337	0.0331492	0.0276243	0.0359116	0.0265193	0.00842428	0.00552486	0.00276243	0.00552486	0.00552486	0	0.0038674	0.00247079	0.0220994	0.0248619	0.0248619	0.019337	0.0248619	0.0232044	0.0232044		1.01389	0.070304	0.070304	0.079092	1.58669	1.04098	1.03181	0.825446	0.672089	0.605726
	1.02084	0.070304	0.070304	0.076163	1.63255	1.08225	0.999707	0.87589	0.686738	0.62149	0.0248619	0.0303867	0.0303867	0.0220994	0.0165746	0.0248619	0.00586	0.019337	0.0165746	0.0331492	0.0303867	0.0331492	0.0265193	0.00795849	0.00276243	0.00552486	0.00552486	0.00828729	0	0.00441989	0.00314966	0.0248619	0.0248619	0.0220994	0.0248619	0.0248619	0.0243094	0.0243094		1.02084	0.070304	0.070304	0.076163	1.63255	1.08225	0.999707	0.87589	0.686738	0.62149
	1.02778	0.073233	0.076163	0.076163	1.60045	1.09601	0.995121	0.82086	0.676857	0.610569	0.0276243	0.0303867	0.0331492	0.0220994	0.0220994	0.0270718	0.00494159	0.019337	0.0248619	0.038674	0.0359116	0.0303867	0.0298343	0.0079104	0	0	0.0110497	0.00552486	0.00276243	0.0038674	0.00462243	0.0276243	0.0276243	0.0248619	0.019337	0.0220994	0.0243094	0.0243094		1.02778	0.073233	0.076163	0.076163	1.60045	1.09601	0.995121	0.82086	0.676857	0.610569
	1.03473	0.084951	0.079092	0.079092	1.52707	1.08225	1.08684	0.917162	0.69378	0.602224	0.0303867	0.0276243	0.0303867	0.0276243	0.0165746	0.0265193	0.0057283	0.0220994	0.0220994	0.038674	0.0303867	0.0303867	0.0287293	0.00693365	0.0138122	0.00276243	0.00828729	0.00552486	0.00276243	0.00662983	0.00462243	0.0276243	0.0248619	0.0276243	0.0220994	0.0220994	0.0248619	0.0248619		1.03473	0.084951	0.079092	0.079092	1.52707	1.08225	1.08684	0.917162	0.69378	0.602224
	1.04167	0.079092	0.073233	0.084951	1.44912	1.00888	1.01346	0.967606	0.668049	0.573869	0.0248619	0.0331492	0.0331492	0.0248619	0.019337	0.0270718	0.00598881	0.019337	0.0248619	0.038674	0.0303867	0.0359116	0.0298343	0.0079104	0.00276243	0.00552486	0.00828729	0.00552486	0	0.00441989	0.00314966	0.0220994	0.0276243	0.0248619	0.0220994	0.0248619	0.0243094	0.0243094		1.04167	0.079092	0.073233	0.084951	1.44912	1.00888	1.01346	0.967606	0.668049	0.573869
	1.04862	0.076163	0.082021	0.096668	1.52249	1.12811	0.999707	0.830032	0.676456	0.591284	0.0276243	0.0303867	0.0276243	0.0276243	0.019337	0.0265193	0.00418943	0.019337	0.0220994	0.038674	0.0303867	0.0359116	0.0292818	0.00842428	0.00276243	0	0.00828729	0.00276243	0	0.00276243	0.00338327	0.0220994	0.0276243	0.0248619	0.0248619	0.0248619	0.0248619	0.0248619		1.04862	0.076163	0.082021	0.096668	1.52249	1.12811	0.999707	0.830032	0.676456	0.591284
	1.05556	0.073233	0.073233	0.102527	1.44912	1.18772	1.02264	0.935505	0.691996	0.591722	0.0248619	0.0331492	0.0359116	0.0276243	0.0165746	0.0276243	0.00756523	0.0165746	0.0248619	0.0331492	0.0303867	0.0359116	0.0281768	0.00766543	0.00552486	0.00276243	0.0110497	0.00552486	0	0.00497238	0.00409735	0.0220994	0.0303867	0.0248619	0.0220994	0.0248619	0.0248619	0.0248619		1.05556	0.073233	0.073233	0.102527	1.44912	1.18772	1.02264	0.935505	0.691996	0.591722
	1.06251	0.082021	0.079092	0.090809	1.53166	1.12352	1.03181	0.990535	0.704207	0.606074	0.0276243	0.0331492	0.0303867	0.0248619	0.0220994	0.0276243	0.00436779	0.0220994	0.0220994	0.038674	0.0303867	0.0359116	0.0298343	0.00766543	0.00276243	0.00552486	0.0138122	0.00828729	0.00552486	0.00718232	0.00418943	0.0220994	0.0303867	0.0276243	0.0276243	0.0276243	0.0270718	0.0270718		1.06251	0.082021	0.079092	0.090809	1.53166	1.12352	1.03181	0.990535	0.704207	0.606074
	1.06945	0.076163	0.076163	0.093739	1.53625	1.10059	1.00888	1.00429	0.699439	0.604659	0.0276243	0.0359116	0.0359116	0.0248619	0.0220994	0.0292818	0.00635959	0.019337	0.0220994	0.0359116	0.0276243	0.0414365	0.0292818	0.00928604	0.00276243	0.00276243	0.0165746	0.0110497	0	0.00662983	0.00693365	0.0248619	0.0276243	0.0359116	0.0276243	0.0276243	0.0287293	0.0287293		1.06945	0.076163	0.076163	0.093739	1.53625	1.10059	1.00888	1.00429	0.699439	0.604659
	1.07639	0.084951	0.079092	0.105456	1.4537	1.18314	1.15562	0.967606	0.71851	0.604923	0.0276243	0.0359116	0.038674	0.0303867	0.0220994	0.0309392	0.00659521	0.0248619	0.0248619	0.0414365	0.0303867	0.0331492	0.0309392	0.0068784	0.00552486	0.00276243	0.0220994	0.00828729	0.00552486	0.00883978	0.00766543	0.0248619	0.0303867	0.0303867	0.0248619	0.0331492	0.0287293	0.0287293		1.07639	0.084951	0.079092	0.105456	1.4537	1.18314	1.15562	0.967606	0.71851	0.604923
	1.08334	0.090809	0.082021	0.099598	1.55	1.21982	1.05015	0.976777	0.724169	0.61932	0.0276243	0.0359116	0.0359116	0.0248619	0.0165746	0.0281768	0.008148	0.019337	0.0220994	0.038674	0.0359116	0.0414365	0.0314917	0.0100744	0.00552486	0.00552486	0.0138122	0.00828729	0.00276243	0.00718232	0.00418943	0.0303867	0.0303867	0.0359116	0.0276243	0.0276243	0.0303867	0.0303867		1.08334	0.090809	0.082021	0.099598	1.55	1.21982	1.05015	0.976777	0.724169	0.61932
	1.09028	0.08788	0.082021	0.105456	1.49497	1.2611	1.06849	1.06849	0.738345	0.62158	0.0303867	0.0359116	0.0331492	0.0303867	0.0220994	0.0303867	0.00516804	0.0220994	0.0220994	0.0359116	0.0359116	0.0303867	0.0292818	0.00693365	0.00552486	0.00828729	0.00828729	0.0110497	0.00552486	0.00773481	0.00231122	0.0248619	0.0276243	0.0303867	0.0220994	0.0220994	0.0254144	0.0254144		1.09028	0.08788	0.082021	0.105456	1.49497	1.2611	1.06849	1.06849	0.738345	0.62158
	1.09723	0.082021	0.082021	0.096668	1.55459	1.20148	1.08225	0.958434	0.722495	0.621688	0.0276243	0.0359116	0.0331492	0.0248619	0.0248619	0.0292818	0.00501821	0.019337	0.0220994	0.0414365	0.0331492	0.0359116	0.0303867	0.00936786	0.00276243	0.00552486	0.00828729	0.00828729	0.00552486	0.00607735	0.00231122	0.0276243	0.0303867	0.0303867	0.0220994	0.0276243	0.0276243	0.0276243		1.09723	0.082021	0.082021	0.096668	1.55459	1.20148	1.08225	0.958434	0.722495	0.621688
	1.10417	0.084951	0.082021	0.108386	1.51332	1.05932	1.10518	0.903405	0.693797	0.592461	0.0303867	0.0331492	0.0331492	0.0276243	0.0248619	0.0298343	0.00360177	0.0220994	0.0248619	0.038674	0.0303867	0.0359116	0.0303867	0.00704284	0.00828729	0.00276243	0.0165746	0.0110497	0.00276243	0.00828729	0.00586	0.0276243	0.0303867	0.0276243	0.0248619	0.0276243	0.0276243	0.0276243		1.10417	0.084951	0.082021	0.108386	1.51332	1.05932	1.10518	0.903405	0.693797	0.592461
	1.11112	0.084951	0.082021	0.120103	1.5179	1.09142	1.16021	0.985949	0.720366	0.606808	0.0331492	0.0359116	0.038674	0.0276243	0.0248619	0.0320442	0.0057283	0.0220994	0.0220994	0.0414365	0.0331492	0.038674	0.0314917	0.00907827	0.00828729	0.00828729	0.0331492	0.00828729	0.00276243	0.0121547	0.0119776	0.0276243	0.0303867	0.0248619	0.0276243	0.0248619	0.0270718	0.0270718		1.11112	0.084951	0.082021	0.120103	1.5179	1.09142	1.16021	0.985949	0.720366	0.606808
	1.11806	0.105456	0.08788	0.120103	1.44912	1.09142	1.12352	1.05015	0.718236	0.58857	0.0303867	0.0414365	0.038674	0.0276243	0.0220994	0.0320442	0.00795849	0.0248619	0.0248619	0.0359116	0.0303867	0.038674	0.0309392	0.00629931	0.00828729	0.00552486	0.0165746	0.00828729	0.00552486	0.00883978	0.00453914	0.0303867	0.0359116	0.0276243	0.0276243	0.0276243	0.0298343	0.0298343		1.11806	0.105456	0.08788	0.120103	1.44912	1.09142	1.12352	1.05015	0.718236	0.58857
	1.12501	0.093739	0.093739	0.114244	1.40784	1.27944	1.20148	1.01346	0.743422	0.612584	0.0303867	0.038674	0.0359116	0.0276243	0.0220994	0.0309392	0.00659521	0.019337	0.0220994	0.0414365	0.0359116	0.038674	0.0314917	0.0100744	0.00552486	0.00552486	0.0220994	0.0110497	0.00552486	0.00994475	0.00720354	0.0276243	0.0303867	0.0331492	0.0220994	0.0276243	0.0281768	0.0281768		1.12501	0.093739	0.093739	0.114244	1.40784	1.27944	1.20148	1.01346	0.743422	0.612584
	1.13195	0.08788	0.079092	0.123032	1.41243	1.41701	1.18314	1.06391	0.766642	0.63895	0.0331492	0.0331492	0.0359116	0.0303867	0.0248619	0.0314917	0.00418943	0.019337	0.0248619	0.038674	0.0359116	0.0441989	0.0325967	0.0102247	0.00552486	0.00552486	0.00552486	0.00828729	0.00552486	0.00607735	0.0012354	0.0248619	0.0303867	0.0276243	0.0276243	0.0276243	0.0276243	0.0276243		1.13195	0.08788	0.079092	0.123032	1.41243	1.41701	1.18314	1.06391	0.766642	0.63895
	1.13889	0.102527	0.084951	0.140608	1.33447	1.30237	1.25651	1.07767	0.757015	0.611441	0.0331492	0.0359116	0.038674	0.0331492	0.0276243	0.0337017	0.00409735	0.0220994	0.0220994	0.0359116	0.0331492	0.038674	0.0303867	0.00781333	0.00552486	0.00828729	0.0138122	0.0110497	0.00276243	0.00828729	0.00436779	0.0248619	0.0331492	0.0303867	0.0331492	0.0303867	0.0303867	0.0303867		1.13889	0.102527	0.084951	0.140608	1.33447	1.30237	1.25651	1.07767	0.757015	0.611441
	1.14584	0.090809	0.08788	0.172831	1.39409	1.32988	1.22441	1.05474	0.764948	0.615567	0.0303867	0.0359116	0.0359116	0.0276243	0.0220994	0.0303867	0.00586	0.0220994	0.0276243	0.038674	0.0359116	0.0414365	0.0331492	0.0080538	0.00828729	0.00552486	0.0303867	0.0110497	0.00552486	0.0121547	0.0104462	0.038674	0.0331492	0.0303867	0.0276243	0.0276243	0.0314917	0.0314917		1.14584	0.090809	0.08788	0.172831	1.39409	1.32988	1.22441	1.05474	0.764948	0.615567
	1.15278	0.099598	0.084951	0.158184	1.4858	1.3574	1.20607	1.10518	0.785312	0.639182	0.0303867	0.0414365	0.038674	0.0276243	0.0276243	0.0331492	0.00647847	0.019337	0.0220994	0.0441989	0.0359116	0.0331492	0.0309392	0.0102247	0.00552486	0.00276243	0.0110497	0.00828729	0.00552486	0.00662983	0.00314966	0.0303867	0.0331492	0.0276243	0.0276243	0.0276243	0.0292818	0.0292818		1.15278	0.099598	0.084951	0.158184	1.4858	1.3574	1.20607	1.10518	0.785312	0.639182
	1.15973	0.08788	0.08788	0.13182	1.48122	1.32071	1.15562	1.13728	0.771774	0.636467	0.0303867	0.038674	0.0331492	0.0359116	0.0220994	0.0320442	0.00635959	0.0248619	0.0220994	0.0414365	0.038674	0.038674	0.0331492	0.0089513	0.00828729	0.00552486	0.0303867	0.0138122	0.00552486	0.0127072	0.0104462	0.0276243	0.0331492	0.0303867	0.0276243	0.0276243	0.0292818	0.0292818		1.15973	0.08788	0.08788	0.13182	1.48122	1.32071	1.15562	1.13728	0.771774	0.636467
	1.16667	0.093739	0.08788	0.161114	1.43536	1.39867	1.11435	1.08225	0.767624	0.625477	0.0331492	0.038674	0.0359116	0.0303867	0.0248619	0.0325967	0.00531364	0.0248619	0.0248619	0.0441989	0.038674	0.0414365	0.0348066	0.00928604	0.00552486	0.00552486	0.0110497	0.0110497	0.00276243	0.00718232	0.00370619	0.0276243	0.0303867	0.0276243	0.0276243	0.0303867	0.0287293	0.0287293		1.16667	0.093739	0.08788	0.161114	1.43536	1.39867	1.11435	1.08225	0.767624	0.625477
	1.17362	0.099598	0.090809	0.166972	1.48122	1.31613	1.17855	1.1648	0.785439	0.6324	0.0303867	0.0331492	0.0359116	0.0248619	0.0220994	0.0292818	0.0057283	0.0220994	0.019337	0.0414365	0.0331492	0.0414365	0.0314917	0.0104462	0.00276243	0.00552486	0.0165746	0.0138122	0.00276243	0.00828729	0.00647847	0.0220994	0.0303867	0.0303867	0.0276243	0.0276243	0.0276243	0.0276243		1.17362	0.099598	0.090809	0.166972	1.48122	1.31613	1.17855	1.1648	0.785439	0.6324
	1.18056	0.084951	0.096668	0.152326	1.37574	1.33447	1.17397	1.16938	0.769644	0.620811	0.0303867	0.0331492	0.0359116	0.0248619	0.0220994	0.0292818	0.0057283	0.019337	0.0248619	0.038674	0.0331492	0.038674	0.0309392	0.00860354	0.00552486	0.00552486	0.0110497	0.00828729	0.00276243	0.00662983	0.00314966	0.0248619	0.0331492	0.0331492	0.0248619	0.0276243	0.0287293	0.0287293		1.18056	0.084951	0.096668	0.152326	1.37574	1.33447	1.17397	1.16938	0.769644	0.620811
	1.18751	0.111315	0.102527	0.196266	1.66006	1.45829	1.1969	1.14187	0.838174	0.67854	0.0276243	0.038674	0.038674	0.0303867	0.0220994	0.0314917	0.00720354	0.0248619	0.0248619	0.038674	0.0359116	0.038674	0.0325967	0.00715038	0.00552486	0.00828729	0.0110497	0.00828729	0.00552486	0.00773481	0.00231122	0.0248619	0.0303867	0.0276243	0.0220994	0.0276243	0.0265193	0.0265193		1.18751	0.111315	0.102527	0.196266	1.66006	1.45829	1.1969	1.14187	0.838174	0.67854
	1.19445	0.093739	0.102527	0.190407	1.53625	1.48122	1.09142	1.18772	0.811898	0.657933	0.0331492	0.0331492	0.0331492	0.0303867	0.0248619	0.0309392	0.00360177	0.0220994	0.0248619	0.0359116	0.0331492	0.0331492	0.0298343	0.00598881	0.00276243	0.00828729	0.00276243	0.0110497	0.00552486	0.00607735	0.00360177	0.0248619	0.0359116	0.0303867	0.0248619	0.0276243	0.0287293	0.0287293		1.19445	0.093739	0.102527	0.190407	1.53625	1.48122	1.09142	1.18772	0.811898	0.657933
	1.20139	0.111315	0.093739	0.225559	1.37116	1.55459	1.11894	1.11894	0.799176	0.632737	0.0331492	0.038674	0.038674	0.0303867	0.0248619	0.0331492	0.00586	0.0220994	0.0248619	0.0414365	0.0331492	0.0441989	0.0331492	0.00976667	0.00552486	0.00828729	0.0110497	0.00828729	0.00276243	0.00718232	0.00314966	0.0220994	0.0303867	0.0276243	0.0303867	0.0276243	0.0276243	0.0276243		1.20139	0.111315	0.093739	0.225559	1.37116	1.55459	1.11894	1.11894	0.799176	0.632737
	1.20834	0.108386	0.120103	0.193336	1.46746	1.4216	1.24734	1.1969	0.82216	0.644816	0.0303867	0.038674	0.0359116	0.0276243	0.0248619	0.0314917	0.0057283	0.0248619	0.0248619	0.0414365	0.0276243	0.0414365	0.0320442	0.00864778	0.00552486	0.00828729	0.0110497	0.00828729	0.00276243	0.00718232	0.00314966	0.0303867	0.0331492	0.0276243	0.0220994	0.0248619	0.0276243	0.0276243		1.20834	0.108386	0.120103	0.193336	1.46746	1.4216	1.24734	1.1969	0.82216	0.644816
	1.21528	0.099598	0.102527	0.269499	1.37574	1.43994	1.21524	1.21524	0.816827	0.624812	0.0276243	0.0359116	0.0331492	0.0248619	0.0248619	0.0292818	0.00501821	0.0220994	0.0248619	0.038674	0.0359116	0.0359116	0.0314917	0.00746368	0.00276243	0.00552486	0.0110497	0.0110497	0.00552486	0.00718232	0.00370619	0.0276243	0.0303867	0.0303867	0.0220994	0.0276243	0.0276243	0.0276243		1.21528	0.099598	0.102527	0.269499	1.37574	1.43994	1.21524	1.21524	0.816827	0.624812
	1.22223	0.120103	0.102527	0.231418	1.37116	1.43994	1.35281	1.23817	0.83659	0.644979	0.0303867	0.0331492	0.0359116	0.0303867	0.0220994	0.0303867	0.00516804	0.019337	0.0248619	0.0331492	0.0359116	0.0359116	0.0298343	0.00741238	0.00828729	0.00276243	0.00828729	0.00828729	0	0.00552486	0.00390667	0.0303867	0.0331492	0.0331492	0.0220994	0.0276243	0.0292818	0.0292818		1.22223	0.120103	0.102527	0.231418	1.37116	1.43994	1.35281	1.23817	0.83659	0.644979
	1.22917	0.096668	0.123032	0.260711	1.56835	1.55459	1.21982	1.229	0.864596	0.67511	0.0331492	0.0359116	0.038674	0.0276243	0.0248619	0.0320442	0.0057283	0.0220994	0.0220994	0.0359116	0.0331492	0.038674	0.0303867	0.00781333	0.00828729	0.00552486	0.0110497	0.00828729	0	0.00662983	0.00418943	0.0276243	0.0359116	0.0331492	0.0276243	0.0220994	0.0292818	0.0292818		1.22917	0.096668	0.123032	0.260711	1.56835	1.55459	1.21982	1.229	0.864596	0.67511
	1.23612	0.108386	0.117174	0.272428	1.49039	1.38491	1.27486	1.16938	0.831075	0.63204	0.0276243	0.038674	0.0331492	0.0276243	0.0248619	0.0303867	0.00552486	0.0220994	0.0248619	0.0331492	0.0303867	0.0331492	0.0287293	0.00501821	0.00552486	0.00276243	0.0165746	0.0110497	0	0.00718232	0.00665281	0.0331492	0.0359116	0.0331492	0.0248619	0.0276243	0.0309392	0.0309392		1.23612	0.108386	0.117174	0.272428	1.49039	1.38491	1.27486	1.16938	0.831075	0.63204
	1.24306	0.117174	0.123032	0.26657	1.4858	1.38033	1.18772	1.20607	0.823814	0.622822	0.0276243	0.0359116	0.0359116	0.0220994	0.019337	0.0281768	0.00766543	0.019337	0.0220994	0.038674	0.0303867	0.0414365	0.0303867	0.00976667	0.00276243	0.00276243	0.0110497	0.00552486	0.00552486	0.00552486	0.00338327	0.0276243	0.0303867	0.0331492	0.0248619	0.0303867	0.0292818	0.0292818		1.24306	0.117174	0.123032	0.26657	1.4858	1.38033	1.18772	1.20607	0.823814	0.622822
	1.25001	0.128891	0.108386	0.307581	1.49956	1.55	1.27486	1.229	0.871182	0.657919	0.0248619	0.0441989	0.0414365	0.0303867	0.0248619	0.0331492	0.00916195	0.0248619	0.0220994	0.038674	0.0359116	0.0359116	0.0314917	0.00746368	0.00276243	0.00552486	0.00828729	0.0110497	0.00276243	0.00607735	0.00360177	0.0276243	0.0303867	0.0303867	0.0303867	0.0276243	0.0292818	0.0292818		1.25001	0.128891	0.108386	0.307581	1.49956	1.55	1.27486	1.229	0.871182	0.657919
	1.25695	0.114244	0.114244	0.336874	1.3574	1.58669	1.26568	1.22441	0.857078	0.640152	0.0276243	0.038674	0.0414365	0.0220994	0.0220994	0.0303867	0.00916195	0.0220994	0.0248619	0.038674	0.038674	0.0414365	0.0331492	0.0089513	0.00552486	0.00552486	0.0110497	0.00552486	0.00276243	0.00607735	0.00302609	0.0276243	0.0331492	0.0331492	0.0276243	0.0248619	0.0292818	0.0292818		1.25695	0.114244	0.114244	0.336874	1.3574	1.58669	1.26568	1.22441	0.857078	0.640152
	1.26389	0.117174	0.128891	0.298793	1.38491	1.51332	1.25651	1.17397	0.839081	0.626679	0.0414365	0.0359116	0.038674	0.0303867	0.0220994	0.0337017	0.00766543	0.019337	0.0220994	0.0414365	0.0331492	0.0414365	0.0314917	0.0104462	0.0110497	0.00552486	0.0110497	0.00828729	0.00276243	0.00773481	0.00360177	0.0276243	0.0276243	0.0303867	0.019337	0.0303867	0.0270718	0.0270718		1.26389	0.117174	0.128891	0.298793	1.38491	1.51332	1.25651	1.17397	0.839081	0.626679
	1.27084	0.105456	0.125962	0.304651	1.30237	1.43994	1.27944	1.24275	0.828654	0.614294	0.0303867	0.0414365	0.0331492	0.0303867	0.0248619	0.0320442	0.00605218	0.0220994	0.0248619	0.038674	0.0359116	0.0414365	0.0325967	0.00860354	0.00276243	0.00828729	0.00828729	0.00552486	0	0.00497238	0.00360177	0.0248619	0.0303867	0.0276243	0.0276243	0.0248619	0.0270718	0.0270718		1.27084	0.105456	0.125962	0.304651	1.30237	1.43994	1.27944	1.24275	0.828654	0.614294
	1.27778	0.128891	0.152326	0.345662	1.3574	1.64172	1.30696	1.1327	0.866521	0.636683	0.0303867	0.0331492	0.038674	0.0303867	0.0220994	0.0309392	0.00598881	0.019337	0.0248619	0.038674	0.0359116	0.0359116	0.0309392	0.00837887	0.00276243	0.00276243	0.00828729	0.00828729	0.00276243	0.00497238	0.00302609	0.0276243	0.0331492	0.0276243	0.0276243	0.0248619	0.0281768	0.0281768		1.27778	0.128891	0.152326	0.345662	1.3574	1.64172	1.30696	1.1327	0.866521	0.636683
	1.28473	0.111315	0.152326	0.295863	1.33906	1.60503	1.30237	1.1969	0.857551	0.642041	0.0331492	0.0414365	0.0359116	0.0276243	0.0248619	0.0325967	0.00659521	0.019337	0.0276243	0.038674	0.0359116	0.0469613	0.0337017	0.0105913	0.00828729	0.00828729	0.0110497	0.00828729	0.00552486	0.00828729	0.00195333	0.0303867	0.0359116	0.0331492	0.0303867	0.0248619	0.0309392	0.0309392		1.28473	0.111315	0.152326	0.295863	1.33906	1.60503	1.30237	1.1969	0.857551	0.642041
	1.29167	0.140608	0.13475	0.389602	1.5179	1.59128	1.2611	1.10518	0.877202	0.63918	0.0303867	0.038674	0.0441989	0.0303867	0.0276243	0.0342541	0.00693365	0.0220994	0.0248619	0.0359116	0.0359116	0.0414365	0.0320442	0.00819469	0.00828729	0.00828729	0.00828729	0.0110497	0.00828729	0.00883978	0.0012354	0.0331492	0.0303867	0.0303867	0.0248619	0.0303867	0.0298343	0.0298343		1.29167	0.140608	0.13475	0.389602	1.5179	1.59128	1.2611	1.10518	0.877202	0.63918
	1.29862	0.125962	0.13475	0.348591	1.32988	1.46287	1.28861	1.28861	0.854184	0.61614	0.0331492	0.0414365	0.0414365	0.0303867	0.0276243	0.0348066	0.00635959	0.0248619	0.0220994	0.0469613	0.0359116	0.038674	0.0337017	0.0102247	0.00828729	0.00552486	0.0220994	0.00828729	0.00552486	0.00994475	0.00693365	0.0276243	0.0331492	0.0303867	0.0331492	0.0359116	0.0320442	0.0320442		1.29862	0.125962	0.13475	0.348591	1.32988	1.46287	1.28861	1.28861	0.854184	0.61614
	1.30556	0.105456	0.143538	0.445259	1.60503	1.60503	1.29778	1.13728	0.905626	0.660654	0.0359116	0.0441989	0.0441989	0.0303867	0.0276243	0.0364641	0.00766543	0.0220994	0.0276243	0.0414365	0.0331492	0.0441989	0.0337017	0.00924486	0.0110497	0.00828729	0.0110497	0.0110497	0.00828729	0.00994475	0.00151305	0.0303867	0.0359116	0.0303867	0.0303867	0.0303867	0.0314917	0.0314917		1.30556	0.105456	0.143538	0.445259	1.60503	1.60503	1.29778	1.13728	0.905626	0.660654
	1.31251	0.120103	0.13182	0.418895	1.45829	1.40326	1.27486	1.20607	0.859041	0.607893	0.0331492	0.038674	0.038674	0.0359116	0.0220994	0.0337017	0.0068784	0.0248619	0.0276243	0.0414365	0.0359116	0.0469613	0.0353591	0.00924486	0.00828729	0.00828729	0.0138122	0.00828729	0.00552486	0.00883978	0.00302609	0.0331492	0.0303867	0.038674	0.0303867	0.0303867	0.0325967	0.0325967		1.31251	0.120103	0.13182	0.418895	1.45829	1.40326	1.27486	1.20607	0.859041	0.607893
	1.31945	0.13475	0.158184	0.380814	1.36199	1.70134	1.26568	1.16021	0.880423	0.640283	0.038674	0.038674	0.038674	0.0359116	0.0248619	0.0353591	0.00598881	0.019337	0.0276243	0.0414365	0.0359116	0.0414365	0.0331492	0.00956934	0.00552486	0.00828729	0.00828729	0.0110497	0.00552486	0.00773481	0.00231122	0.0276243	0.0331492	0.0303867	0.0276243	0.0303867	0.0298343	0.0298343		1.31945	0.13475	0.158184	0.380814	1.36199	1.70134	1.26568	1.16021	0.880423	0.640283
	1.32639	0.108386	0.149396	0.39839	1.57293	1.61879	1.37116	1.28861	0.929667	0.680443	0.0331492	0.0414365	0.0414365	0.0359116	0.0276243	0.0359116	0.00586	0.019337	0.0220994	0.0414365	0.038674	0.038674	0.0320442	0.0104462	0.00552486	0.00828729	0.0138122	0.0110497	0.00828729	0.00939227	0.00314966	0.0303867	0.0331492	0.0303867	0.0331492	0.0331492	0.0320442	0.0320442		1.32639	0.108386	0.149396	0.39839	1.57293	1.61879	1.37116	1.28861	0.929667	0.680443
	1.33334	0.13182	0.158184	0.436471	1.32988	1.58669	1.20148	1.2611	0.872233	0.6093	0.0359116	0.038674	0.0414365	0.0303867	0.0220994	0.0337017	0.00766543	0.0276243	0.0248619	0.0441989	0.038674	0.0414365	0.0353591	0.00860354	0.00552486	0.00828729	0.0110497	0.00828729	0.00552486	0.00773481	0.00231122	0.0303867	0.0359116	0.0331492	0.0303867	0.0303867	0.0320442	0.0320442		1.33334	0.13182	0.158184	0.436471	1.32988	1.58669	1.20148	1.2611	0.872233	0.6093
	1.34028	0.158184	0.161114	0.413037	1.34364	1.69675	1.30237	1.1969	0.895999	0.634421	0.0359116	0.0414365	0.0359116	0.0331492	0.0276243	0.0348066	0.00501821	0.0220994	0.0248619	0.0441989	0.038674	0.0469613	0.0353591	0.0112888	0.00276243	0.00552486	0.0110497	0.0138122	0.00552486	0.00773481	0.00453914	0.0303867	0.0303867	0.0331492	0.0248619	0.0303867	0.0298343	0.0298343		1.34028	0.158184	0.161114	0.413037	1.34364	1.69675	1.30237	1.1969	0.895999	0.634421
	1.34723	0.120103	0.140608	0.404249	1.34364	1.71051	1.33447	1.14187	0.885064	0.649375	0.0331492	0.0441989	0.0414365	0.0359116	0.0248619	0.0359116	0.00756523	0.0220994	0.0276243	0.0414365	0.0414365	0.0441989	0.0353591	0.00984449	0.00552486	0.00552486	0.00828729	0.0110497	0.00276243	0.00662983	0.00314966	0.0303867	0.0303867	0.0359116	0.0303867	0.0331492	0.0320442	0.0320442		1.34723	0.120103	0.140608	0.404249	1.34364	1.71051	1.33447	1.14187	0.885064	0.649375
	1.35417	0.117174	0.152326	0.380814	1.28403	1.60045	1.28861	1.1327	0.850871	0.614785	0.0359116	0.0441989	0.0414365	0.0303867	0.0248619	0.0353591	0.0079104	0.0248619	0.0276243	0.0441989	0.0359116	0.0441989	0.0353591	0.00903615	0.0138122	0.0110497	0.0110497	0.0110497	0.00552486	0.0104972	0.00302609	0.0276243	0.0359116	0.0331492	0.0303867	0.0303867	0.0314917	0.0314917		1.35417	0.117174	0.152326	0.380814	1.28403	1.60045	1.28861	1.1327	0.850871	0.614785
	1.36112	0.125962	0.155255	0.445259	1.22441	1.50415	1.31154	1.14645	0.844718	0.583026	0.0276243	0.0414365	0.0414365	0.0331492	0.0276243	0.0342541	0.00693365	0.0303867	0.0276243	0.0414365	0.0359116	0.0441989	0.0359116	0.00704284	0.00552486	0.00828729	0.0138122	0.0110497	0.00276243	0.00828729	0.00436779	0.0248619	0.0303867	0.0331492	0.0331492	0.0303867	0.0303867	0.0303867		1.36112	0.125962	0.155255	0.445259	1.22441	1.50415	1.31154	1.14645	0.844718	0.583026
	1.36806	0.125962	0.172831	0.427683	1.44912	1.59128	1.1969	1.16021	0.874853	0.616687	0.0331492	0.038674	0.0414365	0.0359116	0.0220994	0.0342541	0.00746368	0.0220994	0.0248619	0.0414365	0.0359116	0.0441989	0.0337017	0.00984449	0.00276243	0.00552486	0.0138122	0.00828729	0.00552486	0.00718232	0.00418943	0.0331492	0.0359116	0.0359116	0.0303867	0.0303867	0.0331492	0.0331492		1.36806	0.125962	0.172831	0.427683	1.44912	1.59128	1.1969	1.16021	0.874853	0.616687
	1.37501	0.123032	0.169902	0.509705	1.34364	1.66465	1.37116	1.15562	0.905387	0.626856	0.0331492	0.038674	0.0414365	0.0331492	0.0248619	0.0342541	0.00635959	0.0276243	0.0276243	0.0441989	0.038674	0.0441989	0.0364641	0.00837887	0.00828729	0.00552486	0.0110497	0.0110497	0.00552486	0.00828729	0.00276243	0.0220994	0.0359116	0.0248619	0.0248619	0.0303867	0.0276243	0.0276243		1.37501	0.123032	0.169902	0.509705	1.34364	1.66465	1.37116	1.15562	0.905387	0.626856
	1.38195	0.146467	0.184548	0.559504	1.38033	1.55459	1.33447	1.25651	0.916631	0.601215	0.0331492	0.038674	0.0414365	0.0303867	0.0276243	0.0342541	0.0057283	0.0248619	0.0276243	0.0414365	0.0331492	0.0414365	0.0337017	0.00766543	0.00552486	0.00828729	0.0138122	0.00552486	0.00276243	0.00718232	0.00418943	0.0276243	0.0359116	0.0331492	0.0248619	0.0331492	0.0309392	0.0309392		1.38195	0.146467	0.184548	0.559504	1.38033	1.55459	1.33447	1.25651	0.916631	0.601215
	1.38889	0.166972	0.164043	0.500917	1.41701	1.55917	1.38033	1.18314	0.910227	0.612399	0.0359116	0.038674	0.0441989	0.0276243	0.0276243	0.0348066	0.00720354	0.0248619	0.0248619	0.0414365	0.0331492	0.0414365	0.0331492	0.00828729	0.00552486	0.00552486	0.0331492	0.0110497	0.00552486	0.0121547	0.0119776	0.0331492	0.0303867	0.0303867	0.0331492	0.0303867	0.0314917	0.0314917		1.38889	0.166972	0.164043	0.500917	1.41701	1.55917	1.38033	1.18314	0.910227	0.612399
	1.39584	0.140608	0.17576	0.512634	1.26568	1.75178	1.33906	1.07308	0.894086	0.623563	0.0359116	0.0414365	0.0414365	0.0331492	0.0248619	0.0353591	0.0068784	0.0248619	0.0220994	0.0414365	0.0276243	0.0441989	0.0320442	0.0100744	0.00828729	0.00552486	0.0110497	0.00828729	0.00552486	0.00773481	0.00231122	0.0276243	0.0303867	0.0331492	0.0248619	0.0276243	0.0287293	0.0287293		1.39584	0.140608	0.17576	0.512634	1.26568	1.75178	1.33906	1.07308	0.894086	0.623563
	1.40278	0.137679	0.184548	0.559504	1.20607	1.67841	1.22441	1.16938	0.88	0.589286	0.0331492	0.0414365	0.0414365	0.0331492	0.0248619	0.0348066	0.00693365	0.0276243	0.0248619	0.038674	0.038674	0.0441989	0.0348066	0.00819469	0.0110497	0.00276243	0.0276243	0.0165746	0.00276243	0.0121547	0.0104462	0.0248619	0.0331492	0.038674	0.0359116	0.0303867	0.0325967	0.0325967		1.40278	0.137679	0.184548	0.559504	1.20607	1.67841	1.22441	1.16938	0.88	0.589286
	1.40973	0.13475	0.184548	0.571221	1.31154	1.66924	1.30696	1.15562	0.904839	0.60518	0.0331492	0.0414365	0.0359116	0.0303867	0.0276243	0.0337017	0.00531364	0.0248619	0.0248619	0.0359116	0.0359116	0.0414365	0.0325967	0.00741238	0.00276243	0.00552486	0.00276243	0.00828729	0.00552486	0.00497238	0.00231122	0.0303867	0.0303867	0.0359116	0.0303867	0.0276243	0.0309392	0.0309392		1.40973	0.13475	0.184548	0.571221	1.31154	1.66924	1.30696	1.15562	0.904839	0.60518
	1.41667	0.140608	0.184548	0.562433	1.1969	1.5821	1.36199	1.18772	0.888043	0.584683	0.0276243	0.0441989	0.0414365	0.0303867	0.0248619	0.0337017	0.00860354	0.0220994	0.0276243	0.0414365	0.0359116	0.0469613	0.0348066	0.0100744	0.00552486	0.00552486	0.0110497	0.0110497	0.00276243	0.00718232	0.00370619	0.0276243	0.0331492	0.0248619	0.0220994	0.0303867	0.0276243	0.0276243		1.41667	0.140608	0.184548	0.562433	1.1969	1.5821	1.36199	1.18772	0.888043	0.584683
	1.42362	0.149396	0.184548	0.612232	1.08684	1.66465	1.30237	1.21524	0.887896	0.5828	0.0331492	0.0359116	0.0441989	0.0331492	0.0138122	0.0320442	0.0111528	0.019337	0.0165746	0.0414365	0.0359116	0.038674	0.0303867	0.0115561	0.00552486	0.00276243	0.00552486	0.00552486	0.00276243	0.00441989	0.00151305	0.0248619	0.0331492	0.0303867	0.0276243	0.0331492	0.0298343	0.0298343		1.42362	0.149396	0.184548	0.612232	1.08684	1.66465	1.30237	1.21524	0.887896	0.5828
	1.43056	0.120103	0.181619	0.582938	1.31613	1.73802	1.27027	1.1648	0.910553	0.620043	0.0331492	0.038674	0.0414365	0.0303867	0.0220994	0.0331492	0.00756523	0.0248619	0.0276243	0.0414365	0.0359116	0.0414365	0.0342541	0.00771505	0.00552486	0.00276243	0.0165746	0.00552486	0.00276243	0.00662983	0.0057283	0.0220994	0.0331492	0.0276243	0.0276243	0.0303867	0.0281768	0.0281768		1.43056	0.120103	0.181619	0.582938	1.31613	1.73802	1.27027	1.1648	0.910553	0.620043
	1.43751	0.137679	0.202124	0.638596	1.23817	1.57293	1.35281	1.25651	0.914118	0.5823	0.0331492	0.038674	0.0414365	0.0303867	0.0248619	0.0337017	0.00659521	0.0220994	0.0220994	0.0441989	0.038674	0.0441989	0.0342541	0.0113226	0.00276243	0.00552486	0.0110497	0.00552486	0.00276243	0.00552486	0.00338327	0.0303867	0.0359116	0.0359116	0.0303867	0.0303867	0.0325967	0.0325967		1.43751	0.137679	0.202124	0.638596	1.23817	1.57293	1.35281	1.25651	0.914118	0.5823
	1.44445	0.120103	0.17869	0.644454	1.14645	1.5179	1.32988	1.1969	0.87634	0.563531	0.0359116	0.038674	0.0441989	0.0303867	0.0248619	0.0348066	0.00746368	0.0220994	0.0220994	0.0414365	0.038674	0.0497238	0.0348066	0.012292	0.00552486	0.00276243	0.0138122	0.00828729	0.00552486	0.00718232	0.00418943	0.0276243	0.0303867	0.0303867	0.0276243	0.0303867	0.0292818	0.0292818		1.44445	0.120103	0.17869	0.644454	1.14645	1.5179	1.32988	1.1969	0.87634	0.563531
	1.45139	0.143538	0.213842	0.66496	1.20607	1.67382	1.30237	1.14645	0.907293	0.579229	0.0331492	0.038674	0.0414365	0.0303867	0.0248619	0.0337017	0.00659521	0.0165746	0.0220994	0.0414365	0.038674	0.038674	0.0314917	0.0113226	0.00552486	0.00276243	0.0220994	0.0110497	0	0.00828729	0.00873557	0.0276243	0.0331492	0.0248619	0.0303867	0.0276243	0.0287293	0.0287293		1.45139	0.143538	0.213842	0.66496	1.20607	1.67382	1.30237	1.14645	0.907293	0.579229
	1.45834	0.158184	0.22263	0.705971	1.33447	1.69216	1.20148	1.22441	0.934188	0.584667	0.038674	0.0441989	0.0441989	0.0303867	0.0248619	0.0364641	0.00860354	0.0248619	0.0248619	0.038674	0.0303867	0.0441989	0.0325967	0.00860354	0.00552486	0.00276243	0.00828729	0.0110497	0.00828729	0.00718232	0.00314966	0.0220994	0.0303867	0.0331492	0.0248619	0.0303867	0.0281768	0.0281768		1.45834	0.158184	0.22263	0.705971	1.33447	1.69216	1.20148	1.22441	0.934188	0.584667
	1.46528	0.13475	0.196266	0.679607	1.36657	1.78388	1.32071	1.16938	0.950167	0.627203	0.0359116	0.038674	0.0414365	0.0359116	0.0248619	0.0353591	0.00629931	0.0220994	0.019337	0.0414365	0.038674	0.038674	0.0320442	0.0104462	0.00552486	0.00552486	0.00552486	0.00828729	0.00552486	0.00607735	0.0012354	0.0276243	0.0331492	0.0303867	0.0331492	0.0303867	0.0309392	0.0309392		1.46528	0.13475	0.196266	0.679607	1.36657	1.78388	1.32071	1.16938	0.950167	0.627203
	1.47223	0.13182	0.193336	0.659101	1.27944	1.75636	1.21524	1.07308	0.901197	0.599189	0.0359116	0.038674	0.0441989	0.0303867	0.0276243	0.0353591	0.00659521	0.019337	0.0220994	0.0414365	0.0331492	0.0414365	0.0314917	0.0104462	0.00552486	0.00552486	0.00552486	0.00552486	0	0.00441989	0.00247079	0.0276243	0.0331492	0.0276243	0.0303867	0.0276243	0.0292818	0.0292818		1.47223	0.13182	0.193336	0.659101	1.27944	1.75636	1.21524	1.07308	0.901197	0.599189
	1.47917	0.137679	0.225559	0.705971	1.32071	1.61879	1.25193	1.12352	0.912023	0.568641	0.0331492	0.0414365	0.0359116	0.0276243	0.0248619	0.0325967	0.00659521	0.0248619	0.0220994	0.0469613	0.038674	0.0414365	0.0348066	0.0108053	0.00552486	0.00276243	0.0331492	0.00552486	0.00276243	0.00994475	0.013045	0.0303867	0.0303867	0.0276243	0.0276243	0.0276243	0.0287293	0.0287293		1.47917	0.137679	0.225559	0.705971	1.32071	1.61879	1.25193	1.12352	0.912023	0.568641
	1.48612	0.17576	0.202124	0.732335	1.07767	1.62796	1.27944	1.20148	0.899538	0.553176	0.0359116	0.038674	0.038674	0.0331492	0.0248619	0.0342541	0.0057283	0.0220994	0.0220994	0.038674	0.0359116	0.0359116	0.0309392	0.008148	0.00276243	0.00276243	0.00552486	0.00276243	-0.00276243	0.00220994	0.00302609	0.0248619	0.0331492	0.0303867	0.0303867	0.0248619	0.0287293	0.0287293		1.48612	0.17576	0.202124	0.732335	1.07767	1.62796	1.27944	1.20148	0.899538	0.553176
	1.49306	0.146467	0.213842	0.703041	1.27027	1.60503	1.31154	1.09142	0.905945	0.565295	0.038674	0.0414365	0.0441989	0.0303867	0.0248619	0.0359116	0.0080538	0.0248619	0.019337	0.0414365	0.0303867	0.0414365	0.0314917	0.00988317	0.00276243	0.00276243	0.019337	0.00276243	0	0.00552486	0.00781333	0.0248619	0.0303867	0.0303867	0.0276243	0.0248619	0.0276243	0.0276243		1.49306	0.146467	0.213842	0.703041	1.27027	1.60503	1.31154	1.09142	0.905945	0.565295
	1.50001	0.158184	0.205054	0.720617	1.28403	1.64631	1.26568	1.14645	0.918046	0.571847	0.0331492	0.0331492	0.0441989	0.0276243	0.0248619	0.0325967	0.00741238	0.019337	0.019337	0.0414365	0.0359116	0.038674	0.0309392	0.0107699	0.00276243	0.00276243	0.00552486	0.00552486	0.00276243	0.0038674	0.00151305	0.0276243	0.0303867	0.0276243	0.0248619	0.0276243	0.0276243	0.0276243		1.50001	0.158184	0.205054	0.720617	1.28403	1.64631	1.26568	1.14645	0.918046	0.571847
	1.50695	0.149396	0.22263	0.679607	1.25193	1.68758	1.22441	1.21065	0.918029	0.579427	0.0331492	0.038674	0.0414365	0.0303867	0.0248619	0.0337017	0.00659521	0.019337	0.0220994	0.038674	0.0303867	0.0469613	0.0314917	0.0114899	0.00276243	0.00276243	0.0110497	0.00552486	0	0.00441989	0.00418943	0.0248619	0.0303867	0.0303867	0.0248619	0.0276243	0.0276243	0.0276243		1.50695	0.149396	0.22263	0.679607	1.25193	1.68758	1.22441	1.21065	0.918029	0.579427
	1.51389	0.143538	0.187478	0.626878	1.29778	1.64172	1.2932	1.10518	0.899397	0.58589	0.0331492	0.0441989	0.038674	0.0331492	0.0276243	0.0353591	0.00629931	0.0220994	0.0276243	0.0359116	0.0331492	0.0469613	0.0331492	0.00936786	0.00276243	0.00276243	0.00828729	0.00276243	0.00276243	0.0038674	0.00247079	0.0248619	0.0303867	0.0303867	0.0303867	0.0303867	0.0292818	0.0292818		1.51389	0.143538	0.187478	0.626878	1.29778	1.64172	1.2932	1.10518	0.899397	0.58589
	1.52084	0.152326	0.22263	0.776275	1.26568	1.50873	1.27027	1.12352	0.902777	0.536103	0.0303867	0.0414365	0.038674	0.0276243	0.0248619	0.0325967	0.00715038	0.019337	0.0220994	0.038674	0.0331492	0.0414365	0.0309392	0.00984449	0	0.00552486	0.00552486	0.00552486	0.00276243	0.0038674	0.00247079	0.0248619	0.0303867	0.0331492	0.0248619	0.0303867	0.0287293	0.0287293		1.52084	0.152326	0.22263	0.776275	1.26568	1.50873	1.27027	1.12352	0.902777	0.536103
	1.52778	0.184548	0.216771	0.782133	1.31613	1.54083	1.2932	1.17397	0.929654	0.547707	0.0303867	0.0414365	0.038674	0.0303867	0.0248619	0.0331492	0.00676655	0.019337	0.0220994	0.0414365	0.0303867	0.0359116	0.0298343	0.00924486	0	0	0.00552486	0.00828729	0.00276243	0.00331492	0.00360177	0.0331492	0.0359116	0.0303867	0.0303867	0.0248619	0.0309392	0.0309392		1.52778	0.184548	0.216771	0.782133	1.31613	1.54083	1.2932	1.17397	0.929654	0.547707
	1.53473	0.172831	0.237276	0.679607	1.21982	1.68758	1.31613	1.1648	0.925434	0.574147	0.0303867	0.038674	0.038674	0.0303867	0.0248619	0.0325967	0.00598881	0.0220994	0.0220994	0.0414365	0.0331492	0.038674	0.0314917	0.00907827	0.00552486	0.00276243	0.00552486	0.00552486	-0.00276243	0.00331492	0.00360177	0.0248619	0.0331492	0.0276243	0.0248619	0.0248619	0.0270718	0.0270718		1.53473	0.172831	0.237276	0.679607	1.21982	1.68758	1.31613	1.1648	0.925434	0.574147
	1.54167	0.137679	0.240206	0.773345	1.17397	1.62796	1.33447	1.08225	0.909983	0.556593	0.0331492	0.038674	0.0441989	0.0276243	0.0220994	0.0331492	0.00873557	0.019337	0.019337	0.0331492	0.0331492	0.0414365	0.0292818	0.00968822	0.00276243	0.00276243	0.00276243	0.00828729	0	0.00331492	0.00302609	0.0220994	0.0303867	0.0331492	0.0248619	0.0303867	0.0281768	0.0281768		1.54167	0.137679	0.240206	0.773345	1.17397	1.62796	1.33447	1.08225	0.909983	0.556593
	1.54862	0.17576	0.251923	0.691324	1.10059	1.66006	1.2932	1.11435	0.898173	0.548716	0.0331492	0.0414365	0.038674	0.0303867	0.0276243	0.0342541	0.0057283	0.0220994	0.0248619	0.038674	0.0276243	0.038674	0.0303867	0.00781333	0	0.00276243	0	0.00276243	0.00276243	0.00165746	0.00151305	0.0276243	0.0303867	0.0276243	0.0303867	0.0276243	0.0287293	0.0287293		1.54862	0.17576	0.251923	0.691324	1.10059	1.66006	1.2932	1.11435	0.898173	0.548716
	1.55556	0.164043	0.26364	0.755769	1.28861	1.59586	1.229	1.20148	0.928344	0.547135	0.0303867	0.0414365	0.038674	0.0248619	0.0248619	0.0320442	0.00771505	0.0165746	0.0220994	0.038674	0.0331492	0.038674	0.0298343	0.0100364	0.00276243	0.00552486	0.00828729	0.00828729	0.00276243	0.00552486	0.00276243	0.0303867	0.0303867	0.0303867	0.0331492	0.0276243	0.0303867	0.0303867		1.55556	0.164043	0.26364	0.755769	1.28861	1.59586	1.229	1.20148	0.928344	0.547135
	1.56251	0.140608	0.260711	0.741123	1.09601	1.76095	1.35281	1.20148	0.936243	0.58836	0.0303867	0.0359116	0.038674	0.0248619	0.0220994	0.0303867	0.00704284	0.0248619	0.0248619	0.0414365	0.0359116	0.0441989	0.0342541	0.00907827	0.00276243	0.00276243	0.00828729	0.00552486	0	0.0038674	0.00314966	0.0303867	0.0303867	0.0331492	0.0303867	0.0303867	0.0309392	0.0309392		1.56251	0.140608	0.260711	0.741123	1.09601	1.76095	1.35281	1.20148	0.936243	0.58836
	1.56945	0.13182	0.251923	0.79678	1.12352	1.66465	1.31154	1.23358	0.930546	0.567086	0.0303867	0.038674	0.038674	0.0303867	0.019337	0.0314917	0.00795849	0.0165746	0.0220994	0.0359116	0.0303867	0.038674	0.0287293	0.00928604	0.00276243	0.00552486	0.00552486	0.00828729	0	0.00441989	0.00314966	0.0276243	0.0303867	0.0276243	0.0276243	0.0248619	0.0276243	0.0276243		1.56945	0.13182	0.251923	0.79678	1.12352	1.66465	1.31154	1.23358	0.930546	0.567086
	1.5764	0.137679	0.243135	0.829003	1.16938	1.53166	1.2932	1.07767	0.897389	0.528414	0.0331492	0.038674	0.0414365	0.0276243	0.0248619	0.0331492	0.00704284	0.0220994	0.0220994	0.0359116	0.0359116	0.0414365	0.0314917	0.00886564	0	0.00276243	0.0110497	0.00276243	-0.00828729	0.00165746	0.00693365	0.0248619	0.0248619	0.0276243	0.0303867	0.0248619	0.0265193	0.0265193		1.5764	0.137679	0.243135	0.829003	1.16938	1.53166	1.2932	1.07767	0.897389	0.528414
	1.58334	0.13182	0.260711	0.755769	1.07767	1.57752	1.28861	1.19231	0.897773	0.53954	0.0331492	0.0414365	0.0414365	0.0303867	0.0248619	0.0342541	0.00720354	0.019337	0.0165746	0.038674	0.0331492	0.0331492	0.0281768	0.00964876	0.00276243	0	0.0110497	0.00552486	0.00276243	0.00441989	0.00418943	0.0276243	0.0331492	0.0276243	0.0248619	0.0220994	0.0270718	0.0270718		1.58334	0.13182	0.260711	0.755769	1.07767	1.57752	1.28861	1.19231	0.897773	0.53954
	1.59028	0.158184	0.254852	0.84072	1.16021	1.65089	1.229	1.10059	0.913493	0.539872	0.0303867	0.0414365	0.0359116	0.0276243	0.0220994	0.0314917	0.00746368	0.0165746	0.0220994	0.0359116	0.0303867	0.038674	0.0287293	0.00928604	0.00276243	0.00552486	0.00276243	0.00276243	0	0.00276243	0.00195333	0.0248619	0.0248619	0.0248619	0.0248619	0.0303867	0.0259669	0.0259669		1.59028	0.158184	0.254852	0.84072	1.16021	1.65089	1.229	1.10059	0.913493	0.539872
	1.59723	0.13475	0.240206	0.761628	1.31613	1.58669	1.25193	1.28403	0.939336	0.569398	0.0303867	0.038674	0.0414365	0.0303867	0.0276243	0.0337017	0.00598881	0.0165746	0.0220994	0.0331492	0.0276243	0.0414365	0.0281768	0.00964876	0	0.00276243	0.0110497	0.00552486	-0.00276243	0.00331492	0.00531364	0.0276243	0.0276243	0.0248619	0.0220994	0.0248619	0.0254144	0.0254144		1.59723	0.13475	0.240206	0.761628	1.31613	1.58669	1.25193	1.28403	0.939336	0.569398
	1.60417	0.169902	0.254852	0.829003	1.1969	1.58669	1.24275	1.22441	0.929215	0.537081	0.0331492	0.0414365	0.038674	0.0276243	0.0220994	0.0325967	0.0079104	0.019337	0.0220994	0.038674	0.0303867	0.0414365	0.0303867	0.00976667	0.00276243	0.00552486	0.00828729	0.00552486	-0.00276243	0.0038674	0.00418943	0.0248619	0.0303867	0.0220994	0.0165746	0.0276243	0.0243094	0.0243094		1.60417	0.169902	0.254852	0.829003	1.1969	1.58669	1.24275	1.22441	0.929215	0.537081
	1.61112	0.17576	0.248994	0.916883	1.22441	1.64172	1.28403	1.10059	0.94177	0.544596	0.0303867	0.038674	0.038674	0.0303867	0.0220994	0.0320442	0.00693365	0.019337	0.0220994	0.038674	0.0303867	0.0414365	0.0303867	0.00976667	0	0	0.0165746	0.00828729	-0.00276243	0.00441989	0.00795849	0.0276243	0.0303867	0.0248619	0.0220994	0.0303867	0.0270718	0.0270718		1.61112	0.17576	0.248994	0.916883	1.22441	1.64172	1.28403	1.10059	0.94177	0.544596
	1.61806	0.161114	0.272428	0.790921	1.12352	1.54083	1.25193	1.16021	0.900136	0.517025	0.0276243	0.0359116	0.038674	0.0303867	0.0248619	0.0314917	0.0057283	0.0220994	0.0220994	0.0414365	0.0303867	0.0414365	0.0314917	0.00968822	0.00552486	0.00276243	0.00552486	0.00276243	0	0.00331492	0.00231122	0.0276243	0.0276243	0.0276243	0.0276243	0.0220994	0.0265193	0.0265193		1.61806	0.161114	0.272428	0.790921	1.12352	1.54083	1.25193	1.16021	0.900136	0.517025
	1.62501	0.248994	0.298793	0.808497	1.16021	1.57293	1.1969	1.17855	0.923554	0.49599	0.0303867	0.038674	0.0331492	0.0331492	0.019337	0.0309392	0.00715038	0.0220994	0.0220994	0.0359116	0.0303867	0.0414365	0.0303867	0.00851438	-0.00276243	0.00276243	0.00828729	0.00276243	-0.00276243	0.00165746	0.00462243	0.0276243	0.0331492	0.0303867	0.019337	0.0303867	0.0281768	0.0281768		1.62501	0.248994	0.298793	0.808497	1.16021	1.57293	1.1969	1.17855	0.923554	0.49599
	1.63195	0.193336	0.31051	0.846579	1.09142	1.67841	1.28861	1.10518	0.930578	0.52897	0.0331492	0.038674	0.0359116	0.0331492	0.0220994	0.0325967	0.00629931	0.019337	0.0220994	0.0331492	0.0331492	0.0414365	0.0298343	0.00903615	0.00276243	0.00276243	0.0110497	0.00276243	0	0.0038674	0.00418943	0.0303867	0.0276243	0.0276243	0.0276243	0.0248619	0.0276243	0.0276243		1.63195	0.193336	0.31051	0.846579	1.09142	1.67841	1.28861	1.10518	0.930578	0.52897
	1.6389	0.193336	0.284146	0.913954	1.01346	1.66465	1.26568	1.05932	0.913508	0.521894	0.0331492	0.038674	0.0414365	0.0303867	0.0220994	0.0331492	0.00756523	0.019337	0.0220994	0.0414365	0.0331492	0.0414365	0.0314917	0.0104462	-0.00276243	-0.00276243	0.0138122	0.00276243	0	0.00220994	0.0068784	0.0303867	0.0331492	0.0248619	0.0276243	0.0276243	0.0287293	0.0287293		1.6389	0.193336	0.284146	0.913954	1.01346	1.66465	1.26568	1.05932	0.913508	0.521894
	1.64584	0.181619	0.298793	0.843649	1.09601	1.55	1.24734	1.05932	0.896677	0.497924	0.0331492	0.0414365	0.0359116	0.0303867	0.0248619	0.0331492	0.00617698	0.0220994	0.0220994	0.0359116	0.0359116	0.038674	0.0309392	0.008148	0	0.00552486	0.0138122	0.00828729	0.00276243	0.00607735	0.00531364	0.019337	0.0276243	0.0303867	0.0276243	0.0276243	0.0265193	0.0265193		1.64584	0.181619	0.298793	0.843649	1.09601	1.55	1.24734	1.05932	0.896677	0.497924
	1.65278	0.207983	0.292934	0.820215	1.14187	1.67841	1.18772	0.976777	0.900844	0.517506	0.0303867	0.038674	0.0441989	0.0331492	0.0220994	0.0337017	0.00837887	0.0165746	0.0165746	0.038674	0.0331492	0.038674	0.0287293	0.0113226	0.00276243	0.00276243	0.00552486	0.00552486	0	0.00331492	0.00231122	0.0276243	0.0276243	0.0331492	0.0276243	0.0220994	0.0276243	0.0276243		1.65278	0.207983	0.292934	0.820215	1.14187	1.67841	1.18772	0.976777	0.900844	0.517506
	1.65973	0.228488	0.272428	0.937388	1.07308	1.5821	1.26568	1.07767	0.919548	0.500668	0.0359116	0.038674	0.0359116	0.0303867	0.0248619	0.0331492	0.00552486	0.0165746	0.0248619	0.038674	0.0331492	0.038674	0.0303867	0.00956934	0.00552486	0.00552486	0.00552486	0	0	0.00331492	0.00302609	0.019337	0.0359116	0.0303867	0.0276243	0.0248619	0.0276243	0.0276243		1.65973	0.228488	0.272428	0.937388	1.07308	1.5821	1.26568	1.07767	0.919548	0.500668
	1.66667	0.281216	0.298793	0.940318	1.03181	1.62796	1.29778	1.18314	0.951574	0.502171	0.0359116	0.038674	0.0359116	0.0303867	0.0248619	0.0331492	0.00552486	0.019337	0.0248619	0.0359116	0.0276243	0.038674	0.0292818	0.00795849	0.00276243	0	0.00828729	0.00552486	0	0.00331492	0.00360177	0.0276243	0.0303867	0.0303867	0.0276243	0.0248619	0.0281768	0.0281768		1.66667	0.281216	0.298793	0.940318	1.03181	1.62796	1.29778	1.18314	0.951574	0.502171
	1.67362	0.254852	0.284146	0.93153	1.07767	1.65089	1.20607	1.10977	0.930703	0.503814	0.0331492	0.0359116	0.0359116	0.0331492	0.0248619	0.0325967	0.00453914	0.0220994	0.0276243	0.0359116	0.0359116	0.0414365	0.0325967	0.00766543	0.019337	0.00276243	0.00828729	0.00552486	0.00276243	0.00773481	0.0068784	0.0248619	0.0331492	0.0276243	0.0303867	0.0276243	0.0287293	0.0287293		1.67362	0.254852	0.284146	0.93153	1.07767	1.65089	1.20607	1.10977	0.930703	0.503814
	1.68056	0.295863	0.313439	0.864155	1.31154	1.57293	1.24275	1.06849	0.95274	0.493107	0.0331492	0.0414365	0.038674	0.0303867	0.019337	0.0325967	0.00860354	0.019337	0.0165746	0.0414365	0.0331492	0.0414365	0.0303867	0.0118817	0	0	0.0220994	0.00276243	0	0.00497238	0.00964876	0.0220994	0.0331492	0.0248619	0.019337	0.0276243	0.0254144	0.0254144		1.68056	0.295863	0.313439	0.864155	1.31154	1.57293	1.24275	1.06849	0.95274	0.493107
	1.68751	0.240206	0.284146	0.919812	1.1327	1.64631	1.23817	1.11435	0.939384	0.512439	0.0359116	0.038674	0.0359116	0.0303867	0.0248619	0.0331492	0.00552486	0.019337	0.0220994	0.0359116	0.0331492	0.0359116	0.0292818	0.00795849	0.00276243	0	0.019337	0.00552486	0	0.00552486	0.0080538	0.0248619	0.0276243	0.0331492	0.0303867	0.0276243	0.0287293	0.0287293		1.68751	0.240206	0.284146	0.919812	1.1327	1.64631	1.23817	1.11435	0.939384	0.512439
	1.69445	0.336874	0.307581	0.93153	1.20148	1.61879	1.25651	1.18314	0.976558	0.490384	0.0303867	0.038674	0.0441989	0.0303867	0.0220994	0.0331492	0.00851438	0.0248619	0.0220994	0.038674	0.038674	0.0441989	0.0337017	0.00964876	0.00276243	0	0.00828729	0.00552486	0	0.00331492	0.00360177	0.0276243	0.0331492	0.0248619	0.019337	0.0276243	0.0265193	0.0265193		1.69445	0.336874	0.307581	0.93153	1.20148	1.61879	1.25651	1.18314	0.976558	0.490384
	1.7014	0.301722	0.339803	0.952035	1.03181	1.59586	1.24734	1.1327	0.943038	0.472209	0.0331492	0.0414365	0.0414365	0.0303867	0.0248619	0.0342541	0.00720354	0.019337	0.0220994	0.0359116	0.0359116	0.0414365	0.0309392	0.00964876	0	0.00276243	0.00276243	0.00276243	0	0.00165746	0.00151305	0.0220994	0.0331492	0.0248619	0.019337	0.0276243	0.0254144	0.0254144		1.7014	0.301722	0.339803	0.952035	1.03181	1.59586	1.24734	1.1327	0.943038	0.472209
	1.70834	0.269499	0.333945	0.940318	1.11894	1.50415	1.229	1.1969	0.94182	0.468445	0.0331492	0.0414365	0.038674	0.0303867	0.0220994	0.0331492	0.00756523	0.0165746	0.0248619	0.038674	0.0331492	0.0441989	0.0314917	0.0109804	0.00276243	-0.00276243	0.00276243	0.00552486	-0.00276243	0.00110497	0.00370619	0.0276243	0.0276243	0.0276243	0.0276243	0.0248619	0.0270718	0.0270718		1.70834	0.269499	0.333945	0.940318	1.11894	1.50415	1.229	1.1969	0.94182	0.468445
	1.71528	0.342733	0.333945	0.916883	1.06391	1.51332	1.31154	1.11894	0.943038	0.454351	0.0303867	0.0441989	0.038674	0.0303867	0.019337	0.0325967	0.00944897	0.0165746	0.0220994	0.0441989	0.0276243	0.0414365	0.0303867	0.0120412	0	0	0.00276243	0.00276243	0	0.00110497	0.00151305	0.0248619	0.0331492	0.0276243	0.0220994	0.0248619	0.0265193	0.0265193		1.71528	0.342733	0.333945	0.916883	1.06391	1.51332	1.31154	1.11894	0.943038	0.454351
	1.72223	0.313439	0.278287	0.905166	1.09601	1.64172	1.22441	1.06849	0.932504	0.490818	0.0331492	0.0414365	0.038674	0.0331492	0.0248619	0.0342541	0.00635959	0.0165746	0.0220994	0.038674	0.0303867	0.0359116	0.0287293	0.00928604	-0.00276243	0	0.00552486	0.00276243	-0.00276243	0.000552486	0.00360177	0.0248619	0.0276243	0.0276243	0.0276243	0.0276243	0.0270718	0.0270718		1.72223	0.313439	0.278287	0.905166	1.09601	1.64172	1.22441	1.06849	0.932504	0.490818
	1.72917	0.342733	0.369097	1.01648	1.21524	1.69675	1.27027	1.09142	1.00028	0.490493	0.0359116	0.038674	0.038674	0.0331492	0.0220994	0.0337017	0.0068784	0.0220994	0.0248619	0.038674	0.0331492	0.038674	0.0314917	0.00771505	0	0	0.00276243	0.00276243	-0.00276243	0.000552486	0.00231122	0.0248619	0.0303867	0.0303867	0.0248619	0.0248619	0.0270718	0.0270718		1.72917	0.342733	0.369097	1.01648	1.21524	1.69675	1.27027	1.09142	1.00028	0.490493
	1.73612	0.336874	0.360309	0.872943	1.05474	1.66006	1.14187	1.11894	0.935104	0.467004	0.0303867	0.038674	0.0441989	0.0331492	0.0220994	0.0337017	0.00837887	0.0220994	0.019337	0.0359116	0.0359116	0.038674	0.0303867	0.0089513	0.00276243	0	0.00828729	0.00276243	0	0.00276243	0.00338327	0.0220994	0.0303867	0.0331492	0.0220994	0.0248619	0.0265193	0.0265193		1.73612	0.336874	0.360309	0.872943	1.05474	1.66006	1.14187	1.11894	0.935104	0.467004
	1.74306	0.386673	0.377885	0.952035	1.06849	1.5821	1.27486	1.04557	0.955373	0.4421	0.0303867	0.0414365	0.0414365	0.0276243	0.0220994	0.0325967	0.00860354	0.0220994	0.019337	0.038674	0.0331492	0.0331492	0.0292818	0.00819469	-0.00276243	0	0.00828729	0.00552486	0	0.00220994	0.00453914	0.019337	0.0276243	0.0276243	0.0276243	0.0248619	0.0254144	0.0254144		1.74306	0.386673	0.377885	0.952035	1.06849	1.5821	1.27486	1.04557	0.955373	0.4421
	1.75001	0.372026	0.369097	0.911024	1.00429	1.52707	1.23817	1.14645	0.938305	0.433909	0.038674	0.038674	0.0414365	0.0331492	0.0276243	0.0359116	0.00552486	0.019337	0.0248619	0.038674	0.0276243	0.0359116	0.0292818	0.00795849	-0.00276243	0	0.00828729	0.00552486	0	0.00220994	0.00453914	0.0276243	0.0303867	0.0331492	0.0220994	0.0276243	0.0281768	0.0281768		1.75001	0.372026	0.369097	0.911024	1.00429	1.52707	1.23817	1.14645	0.938305	0.433909
	1.75695	0.366167	0.325157	0.875872	1.00888	1.63255	1.27486	1.07308	0.936651	0.470027	0.0359116	0.0414365	0.0359116	0.0303867	0.0220994	0.0331492	0.00730871	0.0220994	0.0220994	0.038674	0.0331492	0.038674	0.0309392	0.00837887	0	0.00276243	0.00828729	0.00828729	-0.00276243	0.00331492	0.00494159	0.0248619	0.0303867	0.0276243	0.0276243	0.0303867	0.0281768	0.0281768		1.75695	0.366167	0.325157	0.875872	1.00888	1.63255	1.27486	1.07308	0.936651	0.470027
	1.7639	0.395461	0.374955	0.995975	1.05015	1.43536	1.18772	1.14187	0.940213	0.403849	0.0331492	0.038674	0.0414365	0.0276243	0.0220994	0.0325967	0.0079104	0.019337	0.0220994	0.038674	0.0331492	0.0441989	0.0314917	0.0106273	0	0	0.00828729	0.00276243	0	0.00220994	0.00360177	0.0303867	0.0276243	0.0303867	0.0220994	0.0220994	0.0265193	0.0265193		1.7639	0.395461	0.374955	0.995975	1.05015	1.43536	1.18772	1.14187	0.940213	0.403849
	1.77084	0.383743	0.331015	0.861226	1.01805	1.55	1.21065	1.09601	0.921529	0.439676	0.0303867	0.038674	0.0331492	0.0331492	0.0248619	0.0320442	0.00501821	0.019337	0.0220994	0.0414365	0.0248619	0.038674	0.0292818	0.0100744	0	0.00276243	0.00552486	0.00828729	0	0.00331492	0.00360177	0.0276243	0.0359116	0.0276243	0.0276243	0.0248619	0.0287293	0.0287293		1.77084	0.383743	0.331015	0.861226	1.01805	1.55	1.21065	1.09601	0.921529	0.439676
	1.77779	0.389602	0.374955	0.872943	1.03181	1.60962	1.21065	1.07767	0.938178	0.442664	0.0331492	0.0414365	0.0441989	0.0303867	0.0248619	0.0348066	0.00795849	0.0165746	0.019337	0.038674	0.0303867	0.0359116	0.0281768	0.00984449	0.00552486	-0.00276243	0.0165746	0.00276243	0	0.00441989	0.00746368	0.0276243	0.0303867	0.0303867	0.0165746	0.0248619	0.0259669	0.0259669		1.77779	0.389602	0.374955	0.872943	1.03181	1.60962	1.21065	1.07767	0.938178	0.442664
	1.78473	0.424754	0.366167	0.896378	1.01346	1.52249	1.23358	1.04557	0.928914	0.415899	0.0359116	0.0331492	0.0414365	0.0303867	0.0220994	0.0325967	0.00715038	0.0165746	0.019337	0.0303867	0.0331492	0.0441989	0.0287293	0.0111528	0.00276243	0	0.00276243	0.00552486	-0.0110497	0	0.00647847	0.0248619	0.0303867	0.0276243	0.0303867	0.0276243	0.0281768	0.0281768		1.78473	0.424754	0.366167	0.896378	1.01346	1.52249	1.23358	1.04557	0.928914	0.415899
	1.79167	0.404249	0.389602	0.905166	1.09142	1.64631	1.24734	1.07767	0.965964	0.451233	0.0303867	0.0441989	0.0414365	0.0303867	0.0220994	0.0337017	0.00903615	0.019337	0.019337	0.0331492	0.0303867	0.0414365	0.0287293	0.00948926	0.0110497	0.00276243	0.00276243	0.00552486	0	0.00441989	0.00418943	0.0248619	0.0276243	0.0303867	0.0248619	0.0276243	0.0270718	0.0270718		1.79167	0.404249	0.389602	0.905166	1.09142	1.64631	1.24734	1.07767	0.965964	0.451233
	1.79862	0.363238	0.369097	0.949106	1.05474	1.54542	1.17397	1.14645	0.943145	0.435059	0.0303867	0.038674	0.038674	0.0303867	0.0220994	0.0320442	0.00693365	0.0165746	0.019337	0.038674	0.0331492	0.0414365	0.0298343	0.0112888	0	0.00276243	0.00828729	0.00552486	-0.00552486	0.00220994	0.00531364	0.0248619	0.0303867	0.0303867	0.0220994	0.0220994	0.0259669	0.0259669		1.79862	0.363238	0.369097	0.949106	1.05474	1.54542	1.17397	1.14645	0.943145	0.435059
	1.80556	0.389602	0.380814	0.88466	0.972192	1.60503	1.09601	1.00429	0.904657	0.424602	0.0331492	0.038674	0.0414365	0.0331492	0.0220994	0.0337017	0.00741238	0.0220994	0.0248619	0.0414365	0.0331492	0.038674	0.0320442	0.00842428	0	0	0.019337	0.00276243	-0.00276243	0.0038674	0.00886564	0.0276243	0.0331492	0.0303867	0.0248619	0.0303867	0.0292818	0.0292818		1.80556	0.389602	0.380814	0.88466	0.972192	1.60503	1.09601	1.00429	0.904657	0.424602
	1.81251	0.418895	0.39839	0.940318	1.1648	1.59586	1.18314	1.11894	0.974334	0.433679	0.0303867	0.0414365	0.0414365	0.0303867	0.0248619	0.0337017	0.00741238	0.019337	0.0248619	0.038674	0.0359116	0.0414365	0.0320442	0.00948926	0.00276243	0	0.00828729	0	-0.00276243	0.00165746	0.00418943	0.0276243	0.0303867	0.0331492	0.0276243	0.0276243	0.0292818	0.0292818		1.81251	0.418895	0.39839	0.940318	1.1648	1.59586	1.18314	1.11894	0.974334	0.433679
	1.81945	0.430613	0.404249	0.875872	0.985949	1.64631	1.14645	1.04098	0.932917	0.428965	0.0359116	0.038674	0.0331492	0.0303867	0.0220994	0.0320442	0.00635959	0.019337	0.0220994	0.0303867	0.038674	0.0414365	0.0303867	0.00976667	-0.00276243	0	0.00552486	0	-0.00276243	0	0.00338327	0.0220994	0.0331492	0.0276243	0.0303867	0.0276243	0.0281768	0.0281768		1.81945	0.430613	0.404249	0.875872	0.985949	1.64631	1.14645	1.04098	0.932917	0.428965
	1.8264	0.448189	0.386673	0.896378	0.857546	1.42619	1.16938	1.10059	0.89785	0.378395	0.0248619	0.0414365	0.038674	0.0303867	0.0220994	0.0314917	0.00842428	0.0220994	0.019337	0.0359116	0.0331492	0.038674	0.0298343	0.00860354	0	0	0.0276243	0.00552486	-0.00276243	0.00607735	0.0124156	0.0276243	0.0276243	0.0276243	0.0276243	0.0276243	0.0276243	0.0276243		1.8264	0.448189	0.386673	0.896378	0.857546	1.42619	1.16938	1.10059	0.89785	0.378395
	1.83334	0.433542	0.39839	0.93153	1.03639	1.38491	1.20148	1.06849	0.922107	0.37412	0.0359116	0.0414365	0.0359116	0.0303867	0.0220994	0.0331492	0.00730871	0.0220994	0.0248619	0.0331492	0.0303867	0.0414365	0.0303867	0.00756523	0	0	0.00552486	0	0	0.00110497	0.00247079	0.0220994	0.0276243	0.0276243	0.0276243	0.0276243	0.0265193	0.0265193		1.83334	0.433542	0.39839	0.93153	1.03639	1.38491	1.20148	1.06849	0.922107	0.37412
	1.84029	0.407178	0.421825	1.01941	0.990535	1.64172	1.24275	0.976777	0.957171	0.436773	0.0331492	0.0414365	0.0414365	0.0303867	0.019337	0.0331492	0.00916195	0.0220994	0.0220994	0.038674	0.0303867	0.0469613	0.0320442	0.0108053	-0.00552486	0.00276243	0.00276243	0.00552486	0	0.00110497	0.00418943	0.0331492	0.0303867	0.0303867	0.0276243	0.0276243	0.0298343	0.0298343		1.84029	0.407178	0.421825	1.01941	0.990535	1.64172	1.24275	0.976777	0.957171	0.436773
	1.84723	0.427683	0.427683	0.911024	0.999707	1.3895	1.19231	1.01805	0.909423	0.363914	0.0359116	0.0441989	0.0441989	0.0359116	0.0248619	0.0370166	0.00795849	0.0248619	0.019337	0.0359116	0.0331492	0.0414365	0.0309392	0.0088225	0	0	0.00552486	0.00276243	-0.00276243	0.00110497	0.00314966	0.0276243	0.0276243	0.0331492	0.0276243	0.0331492	0.0298343	0.0298343		1.84723	0.427683	0.427683	0.911024	0.999707	1.3895	1.19231	1.01805	0.909423	0.363914
	1.85417	0.445259	0.518493	1.03699	1.04098	1.48122	1.229	0.949263	0.957313	0.368886	0.0276243	0.038674	0.0441989	0.0331492	0.019337	0.0325967	0.00964876	0.0220994	0.0220994	0.0359116	0.038674	0.0441989	0.0325967	0.0100364	0	0.00276243	0.00552486	0	0	0.00165746	0.00247079	0.0276243	0.0331492	0.0248619	0.0248619	0.0303867	0.0281768	0.0281768		1.85417	0.445259	0.518493	1.03699	1.04098	1.48122	1.229	0.949263	0.957313	0.368886
	1.86112	0.415966	0.465765	0.899307	1.15104	1.46746	1.21524	1.02264	0.948202	0.388594	0.0276243	0.0414365	0.038674	0.0303867	0.0248619	0.0325967	0.00715038	0.019337	0.019337	0.038674	0.0331492	0.0414365	0.0303867	0.010519	0	0	0.00552486	0.00276243	0	0.00165746	0.00247079	0.0276243	0.0359116	0.0303867	0.0248619	0.0248619	0.0287293	0.0287293		1.86112	0.415966	0.465765	0.899307	1.15104	1.46746	1.21524	1.02264	0.948202	0.388594
	1.86806	0.436471	0.468694	0.872943	1.03181	1.52707	1.19231	1.14645	0.953679	0.395438	0.0331492	0.0414365	0.0359116	0.0331492	0.0248619	0.0337017	0.00598881	0.0220994	0.0248619	0.0303867	0.0331492	0.038674	0.0298343	0.00659521	-0.00276243	0.00276243	0.00552486	0.00276243	0	0.00165746	0.00314966	0.0276243	0.0303867	0.0220994	0.0276243	0.0303867	0.0276243	0.0276243		1.86806	0.436471	0.468694	0.872943	1.03181	1.52707	1.19231	1.14645	0.953679	0.395438
	1.87501	0.395461	0.483341	0.902236	0.990535	1.55459	1.11435	1.06391	0.929203	0.394059	0.0331492	0.0414365	0.0414365	0.0303867	0.0276243	0.0348066	0.00635959	0.019337	0.0220994	0.0441989	0.0331492	0.0414365	0.0320442	0.0111528	-0.00552486	0	0.019337	0	0	0.00276243	0.00956934	0.0248619	0.0359116	0.0276243	0.0276243	0.0303867	0.0292818	0.0292818		1.87501	0.395461	0.483341	0.902236	0.990535	1.55459	1.11435	1.06391	0.929203	0.394059
	1.88195	0.468694	0.477482	0.913954	1.04098	1.71968	1.21982	0.990535	0.975878	0.433334	0.0331492	0.0414365	0.0414365	0.0331492	0.0248619	0.0348066	0.00693365	0.0165746	0.0220994	0.0359116	0.0303867	0.0414365	0.0292818	0.0100744	0	-0.00276243	0.00828729	0.00552486	0	0.00220994	0.00453914	0.0248619	0.038674	0.0303867	0.0248619	0.0303867	0.0298343	0.0298343		1.88195	0.468694	0.477482	0.913954	1.04098	1.71968	1.21982	0.990535	0.975878	0.433334
	1.8889	0.413037	0.483341	0.893448	0.995121	1.60045	1.18772	1.00888	0.940285	0.406968	0.0359116	0.0469613	0.038674	0.0303867	0.0248619	0.0353591	0.00837887	0.0220994	0.0220994	0.038674	0.0276243	0.038674	0.0298343	0.00837887	0	0	0.00828729	0.00276243	-0.00276243	0.00165746	0.00418943	0.0248619	0.0303867	0.0276243	0.0248619	0.0248619	0.0265193	0.0265193		1.8889	0.413037	0.483341	0.893448	0.995121	1.60045	1.18772	1.00888	0.940285	0.406968
	1.89584	0.427683	0.474553	0.946176	1.01346	1.39409	1.1969	0.967606	0.917209	0.354462	0.038674	0.0441989	0.0414365	0.0303867	0.0248619	0.0359116	0.0080538	0.0220994	0.0276243	0.0414365	0.0359116	0.0414365	0.0337017	0.00860354	-0.00276243	0	0.00276243	0.00552486	0	0.00110497	0.00314966	0.0303867	0.0276243	0.0331492	0.0248619	0.0303867	0.0292818	0.0292818		1.89584	0.427683	0.474553	0.946176	1.01346	1.39409	1.1969	0.967606	0.917209	0.354462
	1.90279	0.448189	0.53314	1.05163	1.04098	1.55	1.1327	0.96302	0.959951	0.373508	0.0303867	0.038674	0.0441989	0.0303867	0.0248619	0.0337017	0.00766543	0.0165746	0.0220994	0.038674	0.0331492	0.0469613	0.0314917	0.012292	0.00276243	0	0.00552486	0.00828729	-0.00276243	0.00276243	0.00436779	0.0276243	0.0331492	0.0276243	0.0303867	0.0248619	0.0287293	0.0287293		1.90279	0.448189	0.53314	1.05163	1.04098	1.55	1.1327	0.96302	0.959951	0.373508
	1.90973	0.436471	0.524352	0.966682	1.03181	1.60045	1.15104	1.08684	0.971091	0.393905	0.0359116	0.038674	0.0441989	0.0359116	0.0276243	0.0364641	0.00598881	0.0110497	0.0248619	0.038674	0.0276243	0.0414365	0.0287293	0.0121358	0.00276243	0.00276243	0.00276243	0.00552486	-0.00276243	0.00220994	0.00302609	0.0276243	0.0331492	0.0248619	0.0248619	0.0248619	0.0270718	0.0270718		1.90973	0.436471	0.524352	0.966682	1.03181	1.60045	1.15104	1.08684	0.971091	0.393905
	1.91667	0.565362	0.495058	0.960823	0.981363	1.39409	1.15104	1.12811	0.953691	0.32282	0.0359116	0.038674	0.0414365	0.0359116	0.0220994	0.0348066	0.00746368	0.0165746	0.0220994	0.038674	0.0359116	0.0441989	0.0314917	0.0116547	0.00276243	0.00276243	0.00552486	0.00276243	-0.00276243	0.00220994	0.00302609	0.0303867	0.0331492	0.0303867	0.0303867	0.0303867	0.0309392	0.0309392		1.91667	0.565362	0.495058	0.960823	0.981363	1.39409	1.15104	1.12811	0.953691	0.32282
	1.92362	0.477482	0.568292	0.987187	0.885061	1.49039	1.16938	0.985949	0.937677	0.345193	0.0359116	0.0441989	0.0441989	0.0331492	0.0276243	0.0370166	0.00720354	0.019337	0.0248619	0.0359116	0.0303867	0.0497238	0.0320442	0.0116547	0.00276243	0.00276243	0.0276243	0.00276243	0	0.00718232	0.0114899	0.0220994	0.0303867	0.0303867	0.0220994	0.0331492	0.0276243	0.0276243		1.92362	0.477482	0.568292	0.987187	0.885061	1.49039	1.16938	0.985949	0.937677	0.345193
	1.93056	0.4892	0.582938	0.949106	1.00888	1.53625	1.17855	1.07767	0.974655	0.355552	0.0331492	0.0414365	0.0414365	0.0331492	0.0276243	0.0353591	0.00598881	0.0165746	0.0220994	0.0359116	0.0331492	0.0469613	0.0309392	0.0119457	0	0.00276243	0.00552486	0.00276243	0	0.00220994	0.00231122	0.0248619	0.0331492	0.038674	0.0276243	0.0303867	0.0309392	0.0309392		1.93056	0.4892	0.582938	0.949106	1.00888	1.53625	1.17855	1.07767	0.974655	0.355552
	1.93751	0.471623	0.53314	0.925671	1.04098	1.54083	1.16021	1.13728	0.972819	0.373315	0.038674	0.0441989	0.0359116	0.0359116	0.0248619	0.0359116	0.00704284	0.0220994	0.0248619	0.0414365	0.0331492	0.0414365	0.0325967	0.00903615	0.00276243	0	0.00552486	0.00276243	-0.00276243	0.00165746	0.00314966	0.0220994	0.0331492	0.0331492	0.0248619	0.0331492	0.0292818	0.0292818		1.93751	0.471623	0.53314	0.925671	1.04098	1.54083	1.16021	1.13728	0.972819	0.373315
	1.94445	0.454047	0.524352	0.905166	1.05015	1.34364	1.11894	1.01346	0.91568	0.321056	0.0359116	0.0414365	0.0469613	0.0359116	0.0276243	0.0375691	0.00720354	0.0220994	0.0220994	0.0359116	0.0359116	0.0441989	0.0320442	0.00968822	0	0	0.00552486	0	0	0.00110497	0.00247079	0.0248619	0.0331492	0.0303867	0.0331492	0.0248619	0.0292818	0.0292818		1.94445	0.454047	0.524352	0.905166	1.05015	1.34364	1.11894	1.01346	0.91568	0.321056
	1.9514	0.500917	0.536069	0.881731	0.958434	1.39409	1.229	1.05015	0.935769	0.332017	0.0331492	0.0441989	0.0414365	0.0331492	0.0276243	0.0359116	0.00676655	0.0220994	0.0220994	0.0441989	0.0359116	0.0414365	0.0331492	0.010519	0.00552486	-0.00276243	0.00828729	0.00552486	-0.00276243	0.00276243	0.00516804	0.0220994	0.0303867	0.0276243	0.0303867	0.0303867	0.0281768	0.0281768		1.9514	0.500917	0.536069	0.881731	0.958434	1.39409	1.229	1.05015	0.935769	0.332017
	1.95834	0.495058	0.606373	0.960823	0.935505	1.57293	1.11435	0.972192	0.951034	0.351407	0.0331492	0.0441989	0.0414365	0.0359116	0.0276243	0.0364641	0.00659521	0.0165746	0.019337	0.038674	0.038674	0.0441989	0.0314917	0.0125986	-0.00276243	0.00276243	0.00828729	0.00276243	0	0.00220994	0.00409735	0.0220994	0.0359116	0.0331492	0.0220994	0.0303867	0.0287293	0.0287293		1.95834	0.495058	0.606373	0.960823	0.935505	1.57293	1.11435	0.972192	0.951034	0.351407
	1.96529	0.480412	0.632737	0.9286	1.04098	1.45829	1.14187	1.09601	0.968413	0.327622	0.0331492	0.0414365	0.0414365	0.0331492	0.0248619	0.0348066	0.00693365	0.019337	0.0248619	0.038674	0.0331492	0.0441989	0.0320442	0.0100744	0	0.00276243	0.0110497	0.00276243	0.00276243	0.0038674	0.00418943	0.0276243	0.0359116	0.0303867	0.0248619	0.0331492	0.0303867	0.0303867		1.96529	0.480412	0.632737	0.9286	1.04098	1.45829	1.14187	1.09601	0.968413	0.327622
	1.97223	0.500917	0.632737	0.97254	0.953848	1.42619	1.1327	1.08684	0.957966	0.311252	0.0331492	0.0414365	0.0441989	0.038674	0.0248619	0.0364641	0.00766543	0.0220994	0.0220994	0.038674	0.0331492	0.0469613	0.0325967	0.0107699	0	0.00276243	0.00828729	0.00276243	-0.00276243	0.00220994	0.00409735	0.0248619	0.038674	0.0303867	0.0331492	0.0303867	0.0314917	0.0314917		1.97223	0.500917	0.632737	0.97254	0.953848	1.42619	1.1327	1.08684	0.957966	0.311252
	1.97918	0.474553	0.588797	0.922742	1.00429	1.47663	1.14645	1.04557	0.95129	0.33795	0.0359116	0.0441989	0.0469613	0.0331492	0.0248619	0.0370166	0.00886564	0.0220994	0.0220994	0.038674	0.0331492	0.0414365	0.0314917	0.00907827	0	0	0.00828729	0.00552486	0	0.00276243	0.00390667	0.0303867	0.0303867	0.0331492	0.019337	0.0303867	0.0287293	0.0287293		1.97918	0.474553	0.588797	0.922742	1.00429	1.47663	1.14645	1.04557	0.95129	0.33795
	1.98612	0.468694	0.623949	1.05456	0.995121	1.45829	1.11435	1.05474	0.9671	0.327929	0.0359116	0.0414365	0.0414365	0.0331492	0.0276243	0.0359116	0.00586	0.019337	0.0220994	0.0414365	0.0331492	0.0414365	0.0314917	0.0104462	0.00276243	0	0.00276243	0.00276243	0	0.00165746	0.00151305	0.0303867	0.038674	0.0248619	0.0248619	0.0248619	0.0287293	0.0287293		1.98612	0.468694	0.623949	1.05456	0.995121	1.45829	1.11435	1.05474	0.9671	0.327929
	1.99307	0.509705	0.615161	1.00769	1.02722	1.51332	1.15104	1.00429	0.975489	0.334517	0.0359116	0.0414365	0.0469613	0.0359116	0.0248619	0.0370166	0.00819469	0.0220994	0.0248619	0.0414365	0.0359116	0.0441989	0.0337017	0.00984449	0	0	0.00276243	0.00828729	-0.00276243	0.00165746	0.00418943	0.0276243	0.0331492	0.0359116	0.0276243	0.0248619	0.0298343	0.0298343		1.99307	0.509705	0.615161	1.00769	1.02722	1.51332	1.15104	1.00429	0.975489	0.334517
	2.00001	0.477482	0.717688	0.97254	0.958434	1.43994	1.20607	1.01805	0.970029	0.312319	0.0331492	0.0469613	0.0414365	0.038674	0.0248619	0.0370166	0.00842428	0.019337	0.0220994	0.0331492	0.0331492	0.0414365	0.0298343	0.00903615	-0.00276243	0.00552486	0.00828729	0.00276243	0	0.00276243	0.00436779	0.0303867	0.0331492	0.0331492	0.0331492	0.0276243	0.0314917	0.0314917		2.00001	0.477482	0.717688	0.97254	0.958434	1.43994	1.20607	1.01805	0.970029	0.312319
	2.00695	0.509705	0.66496	0.969611	0.96302	1.64172	1.1648	0.981363	0.985025	0.363472	0.038674	0.0497238	0.0441989	0.0359116	0.0220994	0.0381215	0.0104096	0.0248619	0.0248619	0.0414365	0.0359116	0.0414365	0.0337017	0.00837887	0	0.00276243	0.00828729	0.00552486	-0.00552486	0.00220994	0.00531364	0.0331492	0.0359116	0.0303867	0.0331492	0.0248619	0.0314917	0.0314917		2.00695	0.509705	0.66496	0.969611	0.96302	1.64172	1.1648	0.981363	0.985025	0.363472
	2.0139	0.518493	0.685465	0.949106	0.889647	1.46746	1.15562	1.04098	0.95811	0.310291	0.0331492	0.0497238	0.0469613	0.0331492	0.0276243	0.0381215	0.00964876	0.0220994	0.0248619	0.0359116	0.0359116	0.0497238	0.0337017	0.0109456	0.00276243	0.00276243	0.00828729	0.00552486	0	0.0038674	0.00314966	0.0303867	0.0331492	0.0303867	0.0303867	0.0331492	0.0314917	0.0314917		2.0139	0.518493	0.685465	0.949106	0.889647	1.46746	1.15562	1.04098	0.95811	0.310291
	2.02084	0.527281	0.667889	0.954964	1.08684	1.49039	1.14187	0.940091	0.97276	0.316842	0.038674	0.0469613	0.0441989	0.0359116	0.0276243	0.038674	0.00756523	0.0220994	0.0248619	0.0414365	0.0359116	0.0469613	0.0342541	0.0106273	0.00276243	0.00276243	0.0220994	0.00552486	0	0.00662983	0.00886564	0.0303867	0.038674	0.0303867	0.0303867	0.0303867	0.0320442	0.0320442		2.02084	0.527281	0.667889	0.954964	1.08684	1.49039	1.14187	0.940091	0.97276	0.316842
	2.02779	0.468694	0.705971	0.966682	0.944677	1.41243	1.14645	1.01805	0.951851	0.302367	0.0303867	0.0441989	0.0414365	0.0359116	0.0303867	0.0364641	0.00629931	0.0220994	0.0248619	0.038674	0.0303867	0.0441989	0.0320442	0.00928604	0	0.00276243	0.00828729	0.00552486	0.00276243	0.0038674	0.00314966	0.0276243	0.0359116	0.0331492	0.0248619	0.0331492	0.0309392	0.0309392		2.02779	0.468694	0.705971	0.966682	0.944677	1.41243	1.14645	1.01805	0.951851	0.302367
	2.03473	0.509705	0.720617	1.08678	0.930919	1.45829	1.10518	1.02722	0.976959	0.302452	0.0414365	0.0441989	0.0441989	0.0359116	0.0248619	0.0381215	0.008148	0.019337	0.0276243	0.038674	0.0359116	0.0469613	0.0337017	0.0105913	0.00552486	0.00276243	0.00552486	0.00276243	-0.00276243	0.00276243	0.00338327	0.0248619	0.0359116	0.0331492	0.0331492	0.0276243	0.0309392	0.0309392		2.03473	0.509705	0.720617	1.08678	0.930919	1.45829	1.10518	1.02722	0.976959	0.302452
	2.04168	0.477482	0.723547	0.88759	0.990535	1.34364	1.11894	0.944677	0.92663	0.276825	0.0303867	0.0441989	0.0441989	0.0359116	0.0276243	0.0364641	0.00766543	0.0220994	0.0276243	0.0441989	0.038674	0.0497238	0.0364641	0.0114566	0	0.00276243	0.0276243	0.00552486	0	0.00718232	0.0116547	0.0303867	0.0331492	0.0303867	0.0331492	0.0359116	0.0325967	0.0325967		2.04168	0.477482	0.723547	0.88759	0.990535	1.34364	1.11894	0.944677	0.92663	0.276825
	2.04862	0.541928	0.741123	0.934459	0.995121	1.55	1.11435	0.981363	0.979764	0.314703	0.038674	0.0469613	0.0469613	0.0359116	0.0276243	0.0392265	0.008148	0.0220994	0.0276243	0.0414365	0.0414365	0.0469613	0.0359116	0.010519	0	0.00552486	0.0110497	0.00276243	0.00276243	0.00441989	0.00418943	0.0248619	0.038674	0.0303867	0.0276243	0.0359116	0.0314917	0.0314917		2.04862	0.541928	0.741123	0.934459	0.995121	1.55	1.11435	0.981363	0.979764	0.314703
	2.05557	0.492129	0.703041	0.934459	1.00429	1.37116	1.05015	0.935505	0.927248	0.276229	0.0414365	0.0469613	0.0441989	0.0359116	0.0303867	0.039779	0.00665281	0.0220994	0.0248619	0.0414365	0.038674	0.0469613	0.0348066	0.0108053	0.00552486	0.00552486	0.0138122	0.00276243	0	0.00552486	0.00516804	0.0276243	0.0331492	0.0359116	0.0276243	0.0331492	0.0314917	0.0314917		2.05557	0.492129	0.703041	0.934459	1.00429	1.37116	1.05015	0.935505	0.927248	0.276229
	2.06251	0.448189	0.773345	0.97254	0.898819	1.25193	1.10977	1.05474	0.929903	0.261717	0.038674	0.0469613	0.0469613	0.0414365	0.0248619	0.039779	0.00907827	0.0165746	0.0248619	0.0441989	0.038674	0.0469613	0.0342541	0.013045	0.00552486	0.00276243	0.00828729	0.00828729	0.00276243	0.00552486	0.00276243	0.0331492	0.0359116	0.0359116	0.0248619	0.0359116	0.0331492	0.0331492		2.06251	0.448189	0.773345	0.97254	0.898819	1.25193	1.10977	1.05474	0.929903	0.261717
	2.06945	0.536069	0.787992	1.01648	0.912576	1.34823	1.11894	0.926334	0.949517	0.255307	0.038674	0.0497238	0.0497238	0.0359116	0.0276243	0.0403315	0.00948926	0.0248619	0.0248619	0.0441989	0.0414365	0.0441989	0.0359116	0.0101498	0.00552486	0	0.0110497	0.0110497	0	0.00552486	0.00552486	0.0248619	0.0331492	0.0359116	0.0303867	0.0331492	0.0314917	0.0314917		2.06945	0.536069	0.787992	1.01648	0.912576	1.34823	1.11894	0.926334	0.949517	0.255307
	2.0764	0.512634	0.714759	0.925671	0.999707	1.48122	1.16938	0.912576	0.959421	0.311124	0.038674	0.0497238	0.0497238	0.0359116	0.0303867	0.040884	0.00860354	0.0276243	0.0276243	0.0441989	0.0359116	0.0497238	0.0370166	0.00988317	0.00828729	0.00276243	0.00828729	0.00276243	0.00276243	0.00497238	0.00302609	0.0303867	0.0414365	0.0359116	0.0359116	0.0303867	0.0348066	0.0348066		2.0764	0.512634	0.714759	0.925671	0.999707	1.48122	1.16938	0.912576	0.959421	0.311124
	2.08334	0.565362	0.820215	0.911024	0.958434	1.55459	1.1327	0.848375	0.970099	0.308973	0.0331492	0.0497238	0.0497238	0.0359116	0.0331492	0.0403315	0.00864778	0.0248619	0.0276243	0.0441989	0.0359116	0.0469613	0.0359116	0.00976667	0.00276243	0.00276243	0.0110497	0.00552486	0	0.00441989	0.00418943	0.0303867	0.038674	0.0359116	0.0331492	0.038674	0.0353591	0.0353591		2.08334	0.565362	0.820215	0.911024	0.958434	1.55459	1.1327	0.848375	0.970099	0.308973
	2.09029	0.512634	0.761628	0.995975	0.930919	1.48122	1.17855	0.990535	0.97878	0.305375	0.038674	0.0469613	0.0497238	0.0414365	0.0303867	0.0414365	0.00756523	0.0303867	0.0276243	0.0441989	0.038674	0.0469613	0.0375691	0.00842428	0.00828729	0.00828729	0.00552486	0.00828729	0	0.00607735	0.00360177	0.0359116	0.038674	0.0359116	0.0359116	0.0331492	0.0359116	0.0359116		2.09029	0.512634	0.761628	0.995975	0.930919	1.48122	1.17855	0.990535	0.97878	0.305375
	2.09723	0.536069	0.738193	0.905166	0.953848	1.2932	1.08684	0.972192	0.9265	0.241992	0.0359116	0.0497238	0.0497238	0.0359116	0.0303867	0.0403315	0.00886564	0.0248619	0.0276243	0.0441989	0.0414365	0.0469613	0.0370166	0.0100744	0.00552486	0.00828729	0.0110497	0.00552486	0.00552486	0.00718232	0.00247079	0.0359116	0.0441989	0.0303867	0.0441989	0.0359116	0.0381215	0.0381215		2.09723	0.536069	0.738193	0.905166	0.953848	1.2932	1.08684	0.972192	0.9265	0.241992
	2.10418	0.4892	0.773345	1.00476	0.967606	1.37116	1.1969	0.862132	0.952157	0.28661	0.038674	0.0552486	0.0497238	0.038674	0.0303867	0.0425414	0.00988317	0.0276243	0.0303867	0.0469613	0.0414365	0.0441989	0.0381215	0.00860354	0.00828729	0.00828729	0.0138122	0.0110497	-0.00828729	0.00662983	0.00864778	0.0303867	0.0441989	0.0359116	0.0331492	0.0359116	0.0359116	0.0359116		2.10418	0.4892	0.773345	1.00476	0.967606	1.37116	1.1969	0.862132	0.952157	0.28661
	2.11112	0.518493	0.808497	1.07214	0.912576	1.27944	1.14187	0.972192	0.957886	0.247636	0.038674	0.0469613	0.0441989	0.0359116	0.0303867	0.0392265	0.00659521	0.0248619	0.0331492	0.0469613	0.038674	0.0524862	0.0392265	0.0109456	0.00552486	0.00552486	0.0138122	0.0138122	0.00552486	0.00883978	0.00453914	0.0359116	0.038674	0.038674	0.0414365	0.0359116	0.0381215	0.0381215		2.11112	0.518493	0.808497	1.07214	0.912576	1.27944	1.14187	0.972192	0.957886	0.247636
	2.11807	0.538998	0.787992	1.03113	0.880475	1.32071	1.07767	0.898819	0.933684	0.245312	0.0441989	0.0497238	0.0497238	0.0414365	0.0331492	0.0436464	0.0068784	0.0276243	0.0276243	0.0469613	0.0414365	0.0552486	0.039779	0.0121358	0.00276243	0.00828729	0.0110497	0.00828729	0.00552486	0.00718232	0.00314966	0.0359116	0.0414365	0.0331492	0.038674	0.0331492	0.0364641	0.0364641		2.11807	0.538998	0.787992	1.03113	0.880475	1.32071	1.07767	0.898819	0.933684	0.245312
	2.12501	0.559504	0.805568	0.902236	0.857546	1.55917	1.05015	1.00429	0.962639	0.307444	0.0469613	0.058011	0.0497238	0.0414365	0.0276243	0.0447514	0.0112888	0.0303867	0.0303867	0.0469613	0.038674	0.0497238	0.0392265	0.00903615	0.00552486	0.00828729	0.00828729	0.00828729	0.00552486	0.00718232	0.00151305	0.0359116	0.0414365	0.038674	0.0359116	0.0331492	0.0370166	0.0370166		2.12501	0.559504	0.805568	0.902236	0.857546	1.55917	1.05015	1.00429	0.962639	0.307444
	2.13195	0.497988	0.79678	0.995975	0.885061	1.46746	1.05474	0.921748	0.945678	0.292553	0.0497238	0.0497238	0.0497238	0.0414365	0.0331492	0.0447514	0.00741238	0.0303867	0.0303867	0.0441989	0.0414365	0.0497238	0.0392265	0.00860354	0.00828729	0.00276243	0.0441989	0.00828729	0.00828729	0.0143646	0.0168486	0.0276243	0.0414365	0.0359116	0.0331492	0.038674	0.0353591	0.0353591		2.13195	0.497988	0.79678	0.995975	0.885061	1.46746	1.05474	0.921748	0.945678	0.292553
	2.1389	0.515564	0.846579	1.05163	0.880475	1.37116	1.01346	0.944677	0.946221	0.25688	0.0441989	0.0524862	0.0497238	0.0414365	0.0331492	0.0441989	0.00756523	0.0248619	0.0303867	0.0414365	0.0441989	0.0441989	0.0370166	0.00886564	0.00828729	0.00552486	0.0138122	0.0110497	0.00552486	0.00883978	0.00360177	0.0359116	0.0441989	0.0441989	0.0303867	0.0331492	0.0375691	0.0375691		2.1389	0.515564	0.846579	1.05163	0.880475	1.37116	1.01346	0.944677	0.946221	0.25688
	2.14584	0.477482	0.823144	0.946176	0.889647	1.4537	1.10518	0.930919	0.946607	0.294704	0.038674	0.0497238	0.0524862	0.0359116	0.0276243	0.040884	0.0102247	0.0276243	0.0303867	0.0469613	0.0441989	0.0469613	0.0392265	0.00944897	0.00828729	0.00828729	0.0220994	0.0138122	0.00828729	0.0121547	0.00605218	0.0359116	0.0414365	0.0414365	0.0414365	0.038674	0.039779	0.039779		2.14584	0.477482	0.823144	0.946176	0.889647	1.4537	1.10518	0.930919	0.946607	0.294704
	2.15279	0.536069	0.826073	0.937388	0.921748	1.48122	1.09142	0.921748	0.959381	0.285782	0.0469613	0.0524862	0.0497238	0.0441989	0.0331492	0.0453039	0.00746368	0.0248619	0.0331492	0.0497238	0.0441989	0.0497238	0.0403315	0.0109804	0.0165746	0.00828729	0.0138122	0.0110497	0.00552486	0.0110497	0.00436779	0.0359116	0.0359116	0.0414365	0.038674	0.0303867	0.0364641	0.0364641		2.15279	0.536069	0.826073	0.937388	0.921748	1.48122	1.09142	0.921748	0.959381	0.285782
	2.15973	0.53314	0.826073	0.998904	0.903405	1.39867	1.07308	0.999707	0.961854	0.261927	0.0441989	0.0524862	0.0441989	0.038674	0.0303867	0.041989	0.008148	0.0276243	0.0303867	0.0469613	0.038674	0.0552486	0.039779	0.0114899	0.00552486	0.00552486	0.0441989	0.00828729	0.00276243	0.0132597	0.0174055	0.038674	0.0414365	0.0414365	0.0359116	0.0331492	0.0381215	0.0381215		2.15973	0.53314	0.826073	0.998904	0.903405	1.39867	1.07308	0.999707	0.961854	0.261927
	2.16668	0.474553	0.782133	0.97547	0.885061	1.4858	1.05932	1.02722	0.955652	0.306559	0.0414365	0.0497238	0.0441989	0.0359116	0.0359116	0.0414365	0.00586	0.0276243	0.0248619	0.0469613	0.0441989	0.0524862	0.0392265	0.012261	0.00828729	0.00828729	0.0110497	0.00828729	0.00552486	0.00828729	0.00195333	0.038674	0.0441989	0.0359116	0.0359116	0.0331492	0.0375691	0.0375691		2.16668	0.474553	0.782133	0.97547	0.885061	1.4858	1.05932	1.02722	0.955652	0.306559
	2.17362	0.562433	0.84072	0.969611	1.06849	1.39409	1.11435	0.930919	0.982945	0.256114	0.0469613	0.0469613	0.0524862	0.0414365	0.0303867	0.0436464	0.00837887	0.0303867	0.0331492	0.0414365	0.0469613	0.0497238	0.0403315	0.00842428	0.00828729	0.00552486	0.00828729	0.00552486	0.00552486	0.00662983	0.00151305	0.0359116	0.038674	0.038674	0.0359116	0.038674	0.0375691	0.0375691		2.17362	0.562433	0.84072	0.969611	1.06849	1.39409	1.11435	0.930919	0.982945	0.256114
	2.18057	0.474553	0.782133	0.88759	0.917162	1.56835	1.08225	0.921748	0.947683	0.331614	0.0414365	0.0497238	0.0469613	0.0441989	0.0331492	0.0430939	0.00635959	0.0303867	0.0303867	0.0469613	0.0441989	0.0469613	0.039779	0.00864778	0.00552486	0.00552486	0.0110497	0.0110497	0.00276243	0.00718232	0.00370619	0.0331492	0.0441989	0.038674	0.0331492	0.0331492	0.0364641	0.0364641		2.18057	0.474553	0.782133	0.88759	0.917162	1.56835	1.08225	0.921748	0.947683	0.331614
	2.18751	0.518493	0.93153	1.0282	0.958434	1.41701	1.02722	0.985949	0.980977	0.261842	0.0414365	0.0497238	0.0524862	0.0414365	0.0331492	0.0436464	0.00766543	0.0303867	0.0303867	0.0441989	0.0441989	0.0552486	0.040884	0.0105913	0.00552486	0.00828729	0.0248619	0.0110497	0.00276243	0.0104972	0.00860354	0.0359116	0.0441989	0.0331492	0.0359116	0.0359116	0.0370166	0.0370166		2.18751	0.518493	0.93153	1.0282	0.958434	1.41701	1.02722	0.985949	0.980977	0.261842
	2.19445	0.588797	0.952035	1.01648	0.921748	1.40326	1.1327	0.917162	0.990311	0.246378	0.0414365	0.0497238	0.0469613	0.038674	0.0331492	0.041989	0.00659521	0.0276243	0.0303867	0.0497238	0.038674	0.0441989	0.0381215	0.00924486	0.0110497	0.00552486	0.0110497	0.00552486	0.00276243	0.00718232	0.00370619	0.0359116	0.0441989	0.0359116	0.0303867	0.0359116	0.0364641	0.0364641		2.19445	0.588797	0.952035	1.01648	0.921748	1.40326	1.1327	0.917162	0.990311	0.246378
	2.2014	0.550716	0.855367	0.998904	0.953848	1.46287	1.08225	0.866718	0.96724	0.275734	0.0497238	0.0497238	0.0469613	0.0414365	0.0331492	0.0441989	0.00704284	0.0248619	0.0276243	0.0469613	0.0414365	0.0524862	0.038674	0.0120412	0.00552486	0.00828729	0.0110497	0.00552486	0	0.00607735	0.00409735	0.0359116	0.0441989	0.038674	0.0359116	0.0359116	0.0381215	0.0381215		2.2014	0.550716	0.855367	0.998904	0.953848	1.46287	1.08225	0.866718	0.96724	0.275734
	2.20834	0.483341	0.902236	0.978399	0.930919	1.43536	1.01805	0.889647	0.948279	0.278402	0.0441989	0.0524862	0.0524862	0.0414365	0.0303867	0.0441989	0.00916195	0.0248619	0.0331492	0.0441989	0.038674	0.0524862	0.038674	0.010519	0.00552486	0.00552486	0.0138122	0.0110497	0.00828729	0.00883978	0.00360177	0.0331492	0.0414365	0.0331492	0.0331492	0.0359116	0.0353591	0.0353591		2.20834	0.483341	0.902236	0.978399	0.930919	1.43536	1.01805	0.889647	0.948279	0.278402
	2.21529	0.521422	0.870014	0.952035	0.930919	1.37116	1.08225	0.96302	0.955831	0.25339	0.0414365	0.0469613	0.0497238	0.0414365	0.0303867	0.041989	0.00741238	0.0303867	0.0331492	0.0441989	0.038674	0.0497238	0.0392265	0.0079104	0.00276243	0.00552486	0.0110497	0.00828729	0.00552486	0.00662983	0.00314966	0.0331492	0.0414365	0.0359116	0.0331492	0.0359116	0.0359116	0.0359116		2.21529	0.521422	0.870014	0.952035	0.930919	1.37116	1.08225	0.96302	0.955831	0.25339
	2.22223	0.524352	0.919812	0.981328	0.912576	1.31154	1.08684	0.912576	0.94986	0.236399	0.0441989	0.0552486	0.0524862	0.0414365	0.0303867	0.0447514	0.00984449	0.0248619	0.0276243	0.0441989	0.0414365	0.0524862	0.0381215	0.0116219	0.00552486	0.00828729	0.0110497	0.0110497	0.00276243	0.00773481	0.00360177	0.0331492	0.038674	0.0331492	0.0359116	0.038674	0.0359116	0.0359116		2.22223	0.524352	0.919812	0.981328	0.912576	1.31154	1.08684	0.912576	0.94986	0.236399
	2.22918	0.57708	0.878802	1.06335	0.885061	1.34823	1.03181	0.958434	0.963252	0.232853	0.0441989	0.0497238	0.0497238	0.0441989	0.0303867	0.0436464	0.0079104	0.0276243	0.0303867	0.0469613	0.0441989	0.0524862	0.0403315	0.0108053	0.00552486	0.00552486	0.00552486	0.00828729	0.00552486	0.00607735	0.0012354	0.0331492	0.0441989	0.0441989	0.0414365	0.0359116	0.039779	0.039779		2.22918	0.57708	0.878802	1.06335	0.885061	1.34823	1.03181	0.958434	0.963252	0.232853
	2.23612	0.509705	0.984258	0.916883	0.87589	1.4537	1.07767	0.944677	0.966111	0.279836	0.0441989	0.0524862	0.0524862	0.0441989	0.0331492	0.0453039	0.00795849	0.0276243	0.0303867	0.0441989	0.0414365	0.0552486	0.039779	0.0111528	0.00552486	0.00828729	0.0110497	0.0110497	0.00828729	0.00883978	0.00231122	0.0359116	0.0414365	0.038674	0.038674	0.0359116	0.0381215	0.0381215		2.23612	0.509705	0.984258	0.916883	0.87589	1.4537	1.07767	0.944677	0.966111	0.279836
	2.24307	0.506776	0.93153	0.88759	0.917162	1.33906	1.02264	0.889647	0.927771	0.244467	0.0469613	0.0552486	0.0524862	0.0469613	0.0303867	0.0464088	0.00964876	0.0276243	0.0276243	0.0469613	0.0469613	0.0524862	0.0403315	0.0118173	0.00828729	0.00828729	0.0110497	0.0138122	0.00828729	0.00994475	0.00247079	0.0359116	0.0359116	0.038674	0.0359116	0.038674	0.0370166	0.0370166		2.24307	0.506776	0.93153	0.88759	0.917162	1.33906	1.02264	0.889647	0.927771	0.244467
	2.25001	0.550716	0.946176	0.966682	0.90799	1.41701	1.04557	0.958434	0.970368	0.253603	0.0441989	0.0552486	0.0524862	0.0441989	0.0359116	0.0464088	0.00766543	0.0276243	0.0276243	0.0441989	0.0414365	0.0441989	0.0370166	0.00864778	0.00828729	0.00828729	0.0248619	0.0138122	0.00276243	0.0116022	0.00837887	0.0359116	0.0469613	0.038674	0.0414365	0.038674	0.0403315	0.0403315		2.25001	0.550716	0.946176	0.966682	0.90799	1.41701	1.04557	0.958434	0.970368	0.253603
	2.25696	0.536069	0.943247	1.00183	0.90799	1.37116	1.10518	0.972192	0.97681	0.249249	0.0441989	0.0552486	0.0524862	0.038674	0.0331492	0.0447514	0.00924486	0.0276243	0.0303867	0.0497238	0.0441989	0.0524862	0.040884	0.0112888	0.00552486	0.0110497	0.0110497	0.00828729	0.00552486	0.00828729	0.00276243	0.0331492	0.0469613	0.038674	0.0359116	0.0331492	0.0375691	0.0375691		2.25696	0.536069	0.943247	1.00183	0.90799	1.37116	1.10518	0.972192	0.97681	0.249249
	2.2639	0.556574	0.957894	0.978399	0.87589	1.23817	1.04557	0.811688	0.923454	0.211154	0.0414365	0.0524862	0.0524862	0.0414365	0.0359116	0.0447514	0.00741238	0.0276243	0.0331492	0.0524862	0.0469613	0.058011	0.0436464	0.0128683	0.00828729	0.00828729	0.0110497	0.00552486	0.00276243	0.00718232	0.00314966	0.038674	0.0469613	0.0414365	0.0414365	0.038674	0.0414365	0.0414365		2.2639	0.556574	0.957894	0.978399	0.87589	1.23817	1.04557	0.811688	0.923454	0.211154
	2.27084	0.477482	0.946176	1.08093	0.852961	1.34364	1.05932	0.852961	0.944781	0.266451	0.0441989	0.0524862	0.0552486	0.0414365	0.0331492	0.0453039	0.00886564	0.0248619	0.0248619	0.0497238	0.0469613	0.0497238	0.0392265	0.0131615	0.00828729	0.00828729	0.0138122	0.00828729	0.00552486	0.00883978	0.00302609	0.0331492	0.0469613	0.0359116	0.038674	0.0331492	0.0375691	0.0375691		2.27084	0.477482	0.946176	1.08093	0.852961	1.34364	1.05932	0.852961	0.944781	0.266451
	2.27779	0.483341	0.911024	0.934459	0.903405	1.31613	1.03181	0.921748	0.928844	0.244986	0.0414365	0.0497238	0.0552486	0.038674	0.0359116	0.0441989	0.0080538	0.0276243	0.0303867	0.0497238	0.0441989	0.0497238	0.0403315	0.0106273	0.00552486	0.00552486	0.0110497	0.00552486	0.00552486	0.00662983	0.00247079	0.0331492	0.0414365	0.0359116	0.038674	0.0359116	0.0370166	0.0370166		2.27779	0.483341	0.911024	0.934459	0.903405	1.31613	1.03181	0.921748	0.928844	0.244986
	2.28473	0.550716	0.978399	1.01355	0.848375	1.35281	0.940091	0.912576	0.94236	0.237329	0.0414365	0.0552486	0.0497238	0.0414365	0.0331492	0.0441989	0.00851438	0.0331492	0.0303867	0.0469613	0.038674	0.0524862	0.0403315	0.00928604	0.00828729	0.00828729	0.0110497	0.00828729	0.00828729	0.00883978	0.0012354	0.0359116	0.0441989	0.038674	0.038674	0.0359116	0.038674	0.038674		2.28473	0.550716	0.978399	1.01355	0.848375	1.35281	0.940091	0.912576	0.94236	0.237329
	2.29168	0.556574	0.919812	0.919812	0.898819	1.32988	1.00429	0.958434	0.94109	0.225832	0.0441989	0.058011	0.0552486	0.0414365	0.0331492	0.0464088	0.0102247	0.0303867	0.0276243	0.0497238	0.038674	0.0552486	0.0403315	0.0119776	0.0110497	0.00552486	0.0138122	0.0138122	0	0.00883978	0.00598881	0.0414365	0.0414365	0.0359116	0.0331492	0.0359116	0.0375691	0.0375691		2.29168	0.556574	0.919812	0.919812	0.898819	1.32988	1.00429	0.958434	0.94109	0.225832
	2.29862	0.53021	0.954964	0.998904	0.898819	1.41701	1.01346	0.917162	0.961505	0.259339	0.0497238	0.0497238	0.0524862	0.0414365	0.0359116	0.0458564	0.00693365	0.0303867	0.0303867	0.0441989	0.0441989	0.0497238	0.039779	0.00886564	0.00276243	0.00552486	0.00552486	0.0110497	0.00552486	0.00607735	0.00302609	0.038674	0.0359116	0.038674	0.0414365	0.0359116	0.0381215	0.0381215		2.29862	0.53021	0.954964	0.998904	0.898819	1.41701	1.01346	0.917162	0.961505	0.259339
	2.30557	0.445259	0.969611	0.998904	0.889647	1.34823	1.01805	0.839203	0.929843	0.268896	0.0441989	0.0524862	0.0552486	0.0441989	0.0331492	0.0458564	0.00864778	0.0276243	0.0276243	0.0441989	0.0414365	0.0497238	0.0381215	0.0100364	0.0110497	0.00552486	0.019337	0.0110497	0.00828729	0.0110497	0.00516804	0.0359116	0.0441989	0.0414365	0.038674	0.0359116	0.0392265	0.0392265		2.30557	0.445259	0.969611	0.998904	0.889647	1.34823	1.01805	0.839203	0.929843	0.268896
	2.31251	0.48627	0.981328	0.97254	0.788759	1.33447	0.995121	0.981363	0.934265	0.255486	0.0469613	0.0552486	0.0497238	0.0469613	0.0331492	0.0464088	0.008148	0.0331492	0.0303867	0.0497238	0.0469613	0.0497238	0.041989	0.00944897	0.00828729	0.0110497	0.0110497	0.0110497	0.00552486	0.00939227	0.00247079	0.038674	0.0414365	0.038674	0.0359116	0.0414365	0.0392265	0.0392265		2.31251	0.48627	0.981328	0.97254	0.788759	1.33447	0.995121	0.981363	0.934265	0.255486
	2.31946	0.57415	1.04285	0.946176	0.953848	1.36199	1.01346	0.871304	0.966253	0.233815	0.0469613	0.0524862	0.0552486	0.038674	0.0303867	0.0447514	0.0102247	0.0248619	0.0303867	0.0524862	0.0414365	0.058011	0.0414365	0.0140857	0.00828729	0.00828729	0.0138122	0.0110497	0.00552486	0.00939227	0.00314966	0.0303867	0.038674	0.0414365	0.0331492	0.0331492	0.0353591	0.0353591		2.31946	0.57415	1.04285	0.946176	0.953848	1.36199	1.01346	0.871304	0.966253	0.233815
	2.3264	0.547786	0.922742	0.952035	0.921748	1.26568	1.00429	0.917162	0.933064	0.210157	0.0469613	0.0552486	0.0524862	0.0497238	0.0359116	0.0480663	0.00746368	0.0248619	0.0331492	0.0497238	0.0441989	0.0497238	0.0403315	0.0109804	0.00828729	0.00828729	0.019337	0.00552486	0.00552486	0.00939227	0.0057283	0.0303867	0.0441989	0.038674	0.0359116	0.038674	0.0375691	0.0375691		2.3264	0.547786	0.922742	0.952035	0.921748	1.26568	1.00429	0.917162	0.933064	0.210157
	2.33334	0.553645	0.902236	1.04577	0.880475	1.18772	1.02264	0.816274	0.915538	0.201967	0.0497238	0.0524862	0.0524862	0.0441989	0.0331492	0.0464088	0.008148	0.0276243	0.0331492	0.0469613	0.0414365	0.0497238	0.039779	0.00928604	0.00828729	0.00828729	0.00828729	0.00552486	0.00552486	0.00718232	0.00151305	0.0331492	0.0414365	0.038674	0.0359116	0.0359116	0.0370166	0.0370166		2.33334	0.553645	0.902236	1.04577	0.880475	1.18772	1.02264	0.816274	0.915538	0.201967
	2.34029	0.515564	0.913954	1.1278	0.894233	1.229	1.03181	0.830032	0.934626	0.231669	0.0441989	0.0497238	0.0469613	0.0441989	0.0359116	0.0441989	0.00516804	0.0248619	0.0276243	0.0469613	0.0441989	0.0552486	0.039779	0.013045	0.0138122	0.00828729	0.0138122	0.0110497	0.00552486	0.0104972	0.00360177	0.0359116	0.038674	0.0441989	0.038674	0.0359116	0.038674	0.038674		2.34029	0.515564	0.913954	1.1278	0.894233	1.229	1.03181	0.830032	0.934626	0.231669
	2.34723	0.536069	1.05163	1.03406	0.834617	1.27027	0.995121	0.889647	0.944487	0.227334	0.0414365	0.0469613	0.0497238	0.0414365	0.0359116	0.0430939	0.00538497	0.0248619	0.0276243	0.0524862	0.0441989	0.0552486	0.040884	0.0140042	0.00552486	0.00552486	0.0110497	0.0110497	0.00828729	0.00828729	0.00276243	0.0331492	0.0441989	0.038674	0.0359116	0.0359116	0.0375691	0.0375691		2.34723	0.536069	1.05163	1.03406	0.834617	1.27027	0.995121	0.889647	0.944487	0.227334
	2.35418	0.512634	0.984258	1.06921	0.894233	1.27944	1.05932	0.898819	0.956845	0.235428	0.0441989	0.0497238	0.058011	0.0414365	0.0331492	0.0453039	0.00928604	0.0303867	0.0276243	0.0497238	0.0469613	0.0524862	0.0414365	0.0115561	0.00828729	0.00552486	0.0165746	0.00828729	0.00276243	0.00828729	0.00516804	0.038674	0.0414365	0.038674	0.0359116	0.038674	0.038674	0.038674		2.35418	0.512634	0.984258	1.06921	0.894233	1.27944	1.05932	0.898819	0.956845	0.235428
	2.36112	0.509705	0.995975	0.934459	0.96302	1.22441	1.08684	0.926334	0.948677	0.220211	0.0469613	0.0524862	0.0469613	0.0441989	0.0359116	0.0453039	0.00605218	0.0276243	0.0331492	0.0441989	0.0469613	0.0552486	0.0414365	0.0110497	0.00276243	0.00552486	0.0110497	0.0110497	0.00552486	0.00718232	0.00370619	0.0359116	0.0414365	0.0441989	0.0331492	0.038674	0.038674	0.038674		2.36112	0.509705	0.995975	0.934459	0.96302	1.22441	1.08684	0.926334	0.948677	0.220211
	2.36807	0.483341	0.954964	0.943247	0.935505	1.3895	1.00888	0.802517	0.931136	0.268929	0.0414365	0.0497238	0.0524862	0.0469613	0.0359116	0.0453039	0.00665281	0.0303867	0.0303867	0.0497238	0.0441989	0.0497238	0.040884	0.00984449	0.00552486	0.00552486	0.0110497	0.00828729	0.00276243	0.00662983	0.00314966	0.0359116	0.0441989	0.0441989	0.0414365	0.0359116	0.0403315	0.0403315		2.36807	0.483341	0.954964	0.943247	0.935505	1.3895	1.00888	0.802517	0.931136	0.268929
	2.37501	0.521422	1.01062	0.9286	0.852961	1.20607	1.00429	0.811688	0.905093	0.212431	0.0441989	0.0497238	0.058011	0.0469613	0.0359116	0.0469613	0.0080538	0.0303867	0.0276243	0.0441989	0.0414365	0.0524862	0.0392265	0.0102247	0.00828729	0.00552486	0.0165746	0.0110497	0.00276243	0.00883978	0.00531364	0.0359116	0.0441989	0.0469613	0.0331492	0.0414365	0.0403315	0.0403315		2.37501	0.521422	1.01062	0.9286	0.852961	1.20607	1.00429	0.811688	0.905093	0.212431
	2.38196	0.4892	1.01355	1.00183	0.848375	1.17855	1.00888	0.852961	0.913336	0.217983	0.0497238	0.0552486	0.0497238	0.0441989	0.0359116	0.0469613	0.00730871	0.0276243	0.0331492	0.0497238	0.0441989	0.0524862	0.0414365	0.0106988	0.0110497	0.0110497	0.0165746	0.0110497	0.00828729	0.0116022	0.00302609	0.0359116	0.0441989	0.0359116	0.0414365	0.038674	0.0392265	0.0392265		2.38196	0.4892	1.01355	1.00183	0.848375	1.17855	1.00888	0.852961	0.913336	0.217983
	2.3889	0.536069	1.01062	0.957894	0.87589	1.27027	0.981363	0.825446	0.922508	0.22149	0.0469613	0.0552486	0.058011	0.0441989	0.0359116	0.0480663	0.00886564	0.0303867	0.0331492	0.0497238	0.0441989	0.0524862	0.041989	0.00984449	0.00828729	0.00552486	0.019337	0.0110497	0.00828729	0.0104972	0.00531364	0.0359116	0.038674	0.0441989	0.0414365	0.038674	0.039779	0.039779		2.3889	0.536069	1.01062	0.957894	0.87589	1.27027	0.981363	0.825446	0.922508	0.22149
	2.39584	0.506776	0.954964	0.925671	0.793345	1.16021	1.03639	0.862132	0.891356	0.206923	0.0441989	0.0552486	0.0524862	0.0441989	0.0359116	0.0464088	0.00766543	0.0331492	0.0331492	0.0497238	0.0441989	0.0524862	0.0425414	0.00907827	0.00828729	0.0110497	0.00828729	0.0138122	0.00828729	0.00994475	0.00247079	0.038674	0.0414365	0.0441989	0.038674	0.0276243	0.0381215	0.0381215		2.39584	0.506776	0.954964	0.925671	0.793345	1.16021	1.03639	0.862132	0.891356	0.206923
	2.40279	0.512634	0.916883	0.93153	0.894233	1.28403	0.912576	0.903405	0.907898	0.223075	0.0441989	0.0524862	0.0524862	0.0441989	0.0303867	0.0447514	0.00903615	0.0303867	0.0331492	0.0524862	0.0441989	0.0552486	0.0430939	0.0111528	0.00828729	0.0110497	0.0138122	0.0110497	0.00276243	0.00939227	0.00418943	0.038674	0.0441989	0.0414365	0.0303867	0.0441989	0.039779	0.039779		2.40279	0.512634	0.916883	0.93153	0.894233	1.28403	0.912576	0.903405	0.907898	0.223075
	2.40973	0.521422	0.97254	0.899307	0.880475	1.31154	0.995121	0.852961	0.919053	0.233471	0.0441989	0.058011	0.0552486	0.0414365	0.0359116	0.0469613	0.00936786	0.0303867	0.0303867	0.0524862	0.0441989	0.0607735	0.0436464	0.0134482	0.0110497	0.00828729	0.0138122	0.00828729	0.00552486	0.00939227	0.00314966	0.0359116	0.0441989	0.0441989	0.0359116	0.0469613	0.0414365	0.0414365		2.40973	0.521422	0.97254	0.899307	0.880475	1.31154	0.995121	0.852961	0.919053	0.233471
	2.41668	0.515564	1.10729	0.9286	0.862132	1.16021	1.02722	0.894233	0.927893	0.212718	0.0469613	0.0552486	0.0524862	0.0469613	0.0359116	0.0475138	0.00741238	0.0248619	0.0331492	0.0552486	0.0414365	0.058011	0.0425414	0.0141667	0.00552486	0.00828729	0.0165746	0.0138122	0.00552486	0.00994475	0.00501821	0.038674	0.0441989	0.0469613	0.0441989	0.038674	0.0425414	0.0425414		2.41668	0.515564	1.10729	0.9286	0.862132	1.16021	1.02722	0.894233	0.927893	0.212718
	2.42362	0.559504	0.995975	0.916883	0.848375	1.26568	0.985949	0.843789	0.916594	0.212306	0.0497238	0.058011	0.0607735	0.0469613	0.0359116	0.0502762	0.00984449	0.0331492	0.0303867	0.0524862	0.0441989	0.0552486	0.0430939	0.0111528	0.00828729	0.0110497	0.0165746	0.00828729	0.00828729	0.0104972	0.00360177	0.0359116	0.0497238	0.0441989	0.0359116	0.0414365	0.0414365	0.0414365		2.42362	0.559504	0.995975	0.916883	0.848375	1.26568	0.985949	0.843789	0.916594	0.212306
	2.43057	0.562433	0.946176	0.963752	0.903405	1.21982	1.02722	0.839203	0.923145	0.199407	0.0441989	0.0552486	0.058011	0.0469613	0.0359116	0.0480663	0.00886564	0.0276243	0.038674	0.0497238	0.0469613	0.0552486	0.0436464	0.0107699	0.00828729	0.0110497	0.00828729	0.0110497	0.00828729	0.00939227	0.00151305	0.038674	0.0469613	0.0469613	0.0414365	0.0441989	0.0436464	0.0436464		2.43057	0.562433	0.946176	0.963752	0.903405	1.21982	1.02722	0.839203	0.923145	0.199407
	2.43751	0.480412	1.13658	0.93153	0.912576	1.25193	0.976777	0.880475	0.938611	0.242511	0.0552486	0.0552486	0.0552486	0.038674	0.0359116	0.0480663	0.00988317	0.0331492	0.0303867	0.0469613	0.0414365	0.0552486	0.0414365	0.0101498	0.00828729	0.0110497	0.0110497	0.0138122	0.00828729	0.0104972	0.00231122	0.0359116	0.0469613	0.038674	0.0359116	0.038674	0.0392265	0.0392265		2.43751	0.480412	1.13658	0.93153	0.912576	1.25193	0.976777	0.880475	0.938611	0.242511
	2.44446	0.515564	0.966682	0.940318	0.807103	1.22441	0.972192	0.921748	0.90686	0.213343	0.0497238	0.0497238	0.058011	0.0414365	0.0276243	0.0453039	0.0114899	0.0303867	0.0331492	0.0441989	0.0441989	0.058011	0.041989	0.0109456	0.0110497	0.00828729	0.00828729	0.0110497	0.00552486	0.00883978	0.00231122	0.0414365	0.0497238	0.0441989	0.0359116	0.038674	0.041989	0.041989		2.44446	0.515564	0.966682	0.940318	0.807103	1.22441	0.972192	0.921748	0.90686	0.213343
	2.4514	0.456977	0.969611	0.899307	0.880475	1.2932	1.00888	0.82086	0.904187	0.249699	0.0469613	0.058011	0.058011	0.0414365	0.0303867	0.0469613	0.01172	0.0331492	0.0359116	0.0441989	0.0414365	0.0552486	0.041989	0.00860354	0.00828729	0.00552486	0.0110497	0.0110497	0.00552486	0.00828729	0.00276243	0.038674	0.0469613	0.038674	0.038674	0.0359116	0.039779	0.039779		2.4514	0.456977	0.969611	0.899307	0.880475	1.2932	1.00888	0.82086	0.904187	0.249699
	2.45835	0.527281	1.06042	1.01355	0.87589	1.23817	0.940091	0.871304	0.932387	0.218928	0.0497238	0.0524862	0.058011	0.0441989	0.0359116	0.0480663	0.00842428	0.0276243	0.0303867	0.0497238	0.0469613	0.0607735	0.0430939	0.0138948	0.00552486	0.00828729	0.00828729	0.0110497	0.00552486	0.00773481	0.00231122	0.038674	0.0414365	0.0414365	0.0331492	0.038674	0.038674	0.038674		2.45835	0.527281	1.06042	1.01355	0.87589	1.23817	0.940091	0.871304	0.932387	0.218928
	2.46529	0.524352	1.01648	0.9286	0.706215	1.24275	0.995121	0.862132	0.896522	0.231274	0.0469613	0.0552486	0.0552486	0.0414365	0.0359116	0.0469613	0.00851438	0.0248619	0.0359116	0.0469613	0.0441989	0.0524862	0.040884	0.0107699	0.00828729	0.00552486	0.0165746	0.00828729	0.00552486	0.00883978	0.00453914	0.0469613	0.0441989	0.0441989	0.0331492	0.0359116	0.040884	0.040884		2.46529	0.524352	1.01648	0.9286	0.706215	1.24275	0.995121	0.862132	0.896522	0.231274
	2.47223	0.451118	1.03991	0.987187	0.802517	1.28403	0.976777	0.90799	0.921362	0.254433	0.0441989	0.0552486	0.0524862	0.0414365	0.0359116	0.0458564	0.00795849	0.0331492	0.0276243	0.0497238	0.0414365	0.058011	0.041989	0.012261	0.00552486	0.00552486	0.00828729	0.00828729	0.00552486	0.00662983	0.00151305	0.038674	0.0414365	0.0497238	0.0414365	0.038674	0.041989	0.041989		2.47223	0.451118	1.03991	0.987187	0.802517	1.28403	0.976777	0.90799	0.921362	0.254433
	2.47918	0.492129	1.01941	0.849508	0.862132	1.18314	0.940091	0.903405	0.892831	0.210566	0.0497238	0.0552486	0.0497238	0.0414365	0.0303867	0.0453039	0.00968822	0.0276243	0.0331492	0.0469613	0.038674	0.0524862	0.039779	0.0100744	0.00552486	0.00552486	0.0110497	0.00828729	0.00276243	0.00662983	0.00314966	0.0359116	0.0414365	0.0441989	0.0303867	0.0414365	0.038674	0.038674		2.47918	0.492129	1.01941	0.849508	0.862132	1.18314	0.940091	0.903405	0.892831	0.210566
	2.48612	0.518493	1.01355	0.916883	0.802517	1.23817	0.940091	0.894233	0.90342	0.217618	0.0441989	0.058011	0.0552486	0.038674	0.0331492	0.0458564	0.0106273	0.0276243	0.0331492	0.0414365	0.0414365	0.0524862	0.0392265	0.00944897	0.00552486	0.00552486	0.00828729	0.0138122	0.00276243	0.00718232	0.00418943	0.0359116	0.038674	0.0441989	0.0414365	0.0359116	0.0392265	0.0392265		2.48612	0.518493	1.01355	0.916883	0.802517	1.23817	0.940091	0.894233	0.90342	0.217618
	2.49307	0.515564	0.987187	0.849508	0.825446	1.23358	0.935505	0.830032	0.882404	0.215548	0.0469613	0.058011	0.0524862	0.0414365	0.0331492	0.0464088	0.00964876	0.0276243	0.0276243	0.0469613	0.0414365	0.0524862	0.0392265	0.0112888	0.0138122	0.00276243	0.0220994	0.00828729	0.00276243	0.00994475	0.00819469	0.0331492	0.0414365	0.0441989	0.0441989	0.0414365	0.040884	0.040884		2.49307	0.515564	0.987187	0.849508	0.825446	1.23358	0.935505	0.830032	0.882404	0.215548
	2.50001	0.512634	0.995975	0.943247	0.811688	1.229	0.935505	0.843789	0.895976	0.216594	0.0469613	0.0497238	0.0552486	0.038674	0.0303867	0.0441989	0.00976667	0.0248619	0.0303867	0.0497238	0.0414365	0.0524862	0.039779	0.0119776	0.00276243	0.00552486	0.0248619	0.00276243	0	0.00718232	0.0100744	0.0303867	0.0414365	0.038674	0.038674	0.038674	0.0375691	0.0375691		2.50001	0.512634	0.995975	0.943247	0.811688	1.229	0.935505	0.843789	0.895976	0.216594
	2.50696	0.497988	1.01648	0.940318	0.719972	1.17855	0.953848	0.834617	0.877397	0.220003	0.0441989	0.0497238	0.0552486	0.038674	0.0359116	0.0447514	0.0079104	0.0248619	0.0303867	0.0469613	0.0441989	0.0524862	0.039779	0.0116547	0.00552486	0.00276243	0.00828729	0.00552486	0	0.00441989	0.00314966	0.0414365	0.038674	0.0441989	0.0414365	0.0359116	0.0403315	0.0403315		2.50696	0.497988	1.01648	0.940318	0.719972	1.17855	0.953848	0.834617	0.877397	0.220003
	2.5139	0.521422	1.01355	1.00769	0.807103	1.31154	0.940091	0.857546	0.922707	0.240003	0.0441989	0.0469613	0.0497238	0.0441989	0.0359116	0.0441989	0.00516804	0.0248619	0.0303867	0.0441989	0.0441989	0.0524862	0.0392265	0.0112888	0.0138122	0.00828729	0.00276243	0.00276243	0	0.00552486	0.00552486	0.0303867	0.0441989	0.0359116	0.0303867	0.0359116	0.0353591	0.0353591		2.5139	0.521422	1.01355	1.00769	0.807103	1.31154	0.940091	0.857546	0.922707	0.240003
	2.52085	0.509705	1.12487	0.952035	0.807103	1.17855	0.912576	0.921748	0.915227	0.220164	0.0414365	0.0497238	0.0524862	0.0441989	0.0303867	0.0436464	0.00860354	0.0220994	0.0276243	0.0469613	0.0469613	0.0497238	0.038674	0.0128089	0.00276243	0	0.00276243	0.00552486	0.00552486	0.00331492	0.00231122	0.0359116	0.038674	0.0359116	0.038674	0.0331492	0.0364641	0.0364641		2.52085	0.509705	1.12487	0.952035	0.807103	1.17855	0.912576	0.921748	0.915227	0.220164
	2.52779	0.527281	0.998904	0.899307	0.802517	1.15562	0.981363	0.825446	0.884349	0.197489	0.0441989	0.0497238	0.0524862	0.0441989	0.0303867	0.0441989	0.00851438	0.0248619	0.0248619	0.0441989	0.0441989	0.0607735	0.039779	0.0152059	0.00276243	0.00276243	0.0165746	0.00552486	0	0.00552486	0.00647847	0.038674	0.0359116	0.038674	0.038674	0.0359116	0.0375691	0.0375691		2.52779	0.527281	0.998904	0.899307	0.802517	1.15562	0.981363	0.825446	0.884349	0.197489
	2.53473	0.492129	1.0282	1.0985	0.729144	1.12811	0.958434	0.788759	0.889039	0.230351	0.0414365	0.0469613	0.0469613	0.038674	0.0331492	0.0414365	0.00586	0.0276243	0.0276243	0.0441989	0.0414365	0.0469613	0.0375691	0.00928604	0.00276243	0.00276243	0.00828729	0.00552486	0.00276243	0.00441989	0.00247079	0.0331492	0.0414365	0.0359116	0.0359116	0.038674	0.0370166	0.0370166		2.53473	0.492129	1.0282	1.0985	0.729144	1.12811	0.958434	0.788759	0.889039	0.230351
	2.54168	0.512634	1.08678	0.925671	0.885061	1.14187	0.981363	0.807103	0.905783	0.207902	0.038674	0.0497238	0.0469613	0.0441989	0.0303867	0.041989	0.00766543	0.0248619	0.0276243	0.0469613	0.038674	0.0497238	0.0375691	0.0111528	0	0	0.00552486	0.00552486	0	0.00220994	0.00302609	0.0331492	0.0414365	0.0414365	0.038674	0.038674	0.038674	0.038674		2.54168	0.512634	1.08678	0.925671	0.885061	1.14187	0.981363	0.807103	0.905783	0.207902
	2.54862	0.538998	1.01648	0.902236	0.788759	1.15562	0.953848	0.917162	0.896158	0.193522	0.0441989	0.0524862	0.0524862	0.0441989	0.0303867	0.0447514	0.00903615	0.0220994	0.0303867	0.0414365	0.038674	0.0552486	0.0375691	0.0124463	0.00276243	0.00552486	0.0138122	0.00552486	0.00276243	0.00607735	0.00453914	0.0359116	0.0414365	0.038674	0.0303867	0.038674	0.0370166	0.0370166		2.54862	0.538998	1.01648	0.902236	0.788759	1.15562	0.953848	0.917162	0.896158	0.193522
	2.55557	0.462835	1.03113	0.88759	0.843789	1.21982	0.967606	0.807103	0.888554	0.233164	0.038674	0.0524862	0.0469613	0.038674	0.0331492	0.041989	0.00766543	0.0248619	0.0276243	0.0469613	0.038674	0.0524862	0.0381215	0.0119457	0.00828729	0.00552486	0.0165746	0.00552486	0.00276243	0.00773481	0.00531364	0.0359116	0.0441989	0.038674	0.038674	0.038674	0.0392265	0.0392265		2.55557	0.462835	1.03113	0.88759	0.843789	1.21982	0.967606	0.807103	0.888554	0.233164
	2.56251	0.503846	1.00476	0.925671	0.852961	1.13728	0.917162	0.885061	0.889535	0.194439	0.0414365	0.0524862	0.0524862	0.0359116	0.0276243	0.041989	0.0107699	0.0248619	0.0303867	0.0441989	0.0359116	0.0497238	0.0370166	0.0100744	0.00276243	0.00552486	0.0110497	0.00828729	0.00276243	0.00607735	0.00360177	0.0331492	0.038674	0.0359116	0.0331492	0.0331492	0.0348066	0.0348066		2.56251	0.503846	1.00476	0.925671	0.852961	1.13728	0.917162	0.885061	0.889535	0.194439
	2.56946	0.53314	1.05749	1.05163	0.866718	1.07767	0.940091	0.843789	0.910075	0.191098	0.0414365	0.0497238	0.0469613	0.0414365	0.0276243	0.0414365	0.00851438	0.0248619	0.0331492	0.0469613	0.038674	0.0524862	0.0392265	0.0109456	0.00276243	0.00552486	0.00828729	0.00276243	0.00276243	0.00441989	0.00247079	0.0276243	0.038674	0.0359116	0.038674	0.0331492	0.0348066	0.0348066		2.56946	0.53314	1.05749	1.05163	0.866718	1.07767	0.940091	0.843789	0.910075	0.191098
	2.5764	0.550716	1.02234	0.934459	0.802517	1.10977	0.912576	0.90799	0.89148	0.178593	0.0441989	0.058011	0.0524862	0.038674	0.0303867	0.0447514	0.0109456	0.0303867	0.0276243	0.0497238	0.0359116	0.0552486	0.039779	0.0121358	0	0.00276243	0.00828729	0.00552486	0	0.00331492	0.00360177	0.0331492	0.0414365	0.0359116	0.038674	0.0303867	0.0359116	0.0359116		2.5764	0.550716	1.02234	0.934459	0.802517	1.10977	0.912576	0.90799	0.89148	0.178593
	2.58335	0.503846	1.01648	0.969611	0.825446	1.12811	0.921748	0.843789	0.887004	0.198071	0.0441989	0.0524862	0.0497238	0.0414365	0.0303867	0.0436464	0.00860354	0.0248619	0.0303867	0.0469613	0.038674	0.0441989	0.0370166	0.00928604	0.00276243	0.00552486	0.00828729	0.00552486	0.00276243	0.00497238	0.00231122	0.0303867	0.0441989	0.0331492	0.0331492	0.038674	0.0359116	0.0359116		2.58335	0.503846	1.01648	0.969611	0.825446	1.12811	0.921748	0.843789	0.887004	0.198071
	2.59029	0.503846	1.03406	0.905166	0.857546	1.13728	0.917162	0.811688	0.880964	0.199415	0.0414365	0.0552486	0.0497238	0.0414365	0.0276243	0.0430939	0.0104462	0.0165746	0.0303867	0.0441989	0.0414365	0.0441989	0.0353591	0.0119457	0	0.00276243	0.00552486	0.00552486	0	0.00276243	0.00276243	0.0303867	0.0469613	0.0359116	0.0414365	0.0359116	0.0381215	0.0381215		2.59029	0.503846	1.03406	0.905166	0.857546	1.13728	0.917162	0.811688	0.880964	0.199415
	2.59723	0.541928	1.078	0.993046	0.857546	1.14187	0.82086	0.889647	0.90327	0.19797	0.038674	0.0524862	0.0497238	0.0414365	0.0331492	0.0430939	0.00795849	0.0220994	0.0276243	0.0469613	0.0414365	0.0441989	0.0364641	0.0109456	0	0.00276243	0.00552486	0.00276243	0.00276243	0.00276243	0.00195333	0.0331492	0.0414365	0.0331492	0.038674	0.0331492	0.0359116	0.0359116		2.59723	0.541928	1.078	0.993046	0.857546	1.14187	0.82086	0.889647	0.90327	0.19797
	2.60418	0.547786	1.02527	0.922742	0.82086	1.10518	0.940091	0.825446	0.88391	0.179805	0.0414365	0.0497238	0.0524862	0.0469613	0.0248619	0.0430939	0.0109804	0.0248619	0.0276243	0.0441989	0.0414365	0.0552486	0.038674	0.0125074	0.00276243	0.00276243	0.00276243	0.00276243	0.00276243	0.00276243	0	0.0331492	0.0414365	0.038674	0.038674	0.038674	0.0381215	0.0381215		2.60418	0.547786	1.02527	0.922742	0.82086	1.10518	0.940091	0.825446	0.88391	0.179805
	2.61112	0.492129	1.02234	0.899307	0.7108	1.10059	0.885061	0.788759	0.842713	0.20289	0.038674	0.0469613	0.0524862	0.0414365	0.0303867	0.041989	0.00837887	0.0248619	0.0248619	0.0359116	0.038674	0.0469613	0.0342541	0.00948926	0.00276243	0	0.00552486	0.00276243	0.00276243	0.00276243	0.00195333	0.0303867	0.038674	0.0414365	0.0331492	0.0359116	0.0359116	0.0359116		2.61112	0.492129	1.02234	0.899307	0.7108	1.10059	0.885061	0.788759	0.842713	0.20289
	2.61807	0.53021	1.09557	0.890519	0.871304	1.15562	0.917162	0.839203	0.899942	0.202172	0.0441989	0.0469613	0.0497238	0.038674	0.0331492	0.0425414	0.00665281	0.0276243	0.0276243	0.0441989	0.038674	0.0441989	0.0364641	0.00837887	0.00552486	-0.00276243	0.00552486	0.00552486	0	0.00276243	0.00390667	0.0303867	0.0414365	0.0359116	0.0359116	0.0359116	0.0359116	0.0359116		2.61807	0.53021	1.09557	0.890519	0.871304	1.15562	0.917162	0.839203	0.899942	0.202172
	2.62501	0.518493	1.01355	0.908095	0.944677	1.07308	0.930919	0.761244	0.87858	0.185947	0.0414365	0.0497238	0.0469613	0.038674	0.0303867	0.0414365	0.00756523	0.0276243	0.0248619	0.0469613	0.0441989	0.0524862	0.0392265	0.012261	0	0	0.0110497	0.00828729	0	0.0038674	0.00538497	0.0331492	0.0414365	0.0359116	0.0331492	0.0331492	0.0353591	0.0353591		2.62501	0.518493	1.01355	0.908095	0.944677	1.07308	0.930919	0.761244	0.87858	0.185947
	2.63196	0.500917	1.03699	1.01062	0.756659	1.18314	0.90799	0.73373	0.87572	0.228971	0.0414365	0.0552486	0.0497238	0.0359116	0.0303867	0.0425414	0.0100744	0.0248619	0.0303867	0.0469613	0.0414365	0.0552486	0.039779	0.012292	0	0.00276243	0.00552486	0.00552486	0.00276243	0.00331492	0.00231122	0.0276243	0.0414365	0.0331492	0.0359116	0.0359116	0.0348066	0.0348066		2.63196	0.500917	1.03699	1.01062	0.756659	1.18314	0.90799	0.73373	0.87572	0.228971
	2.6389	0.53314	1.08386	0.902236	0.788759	1.07767	0.917162	0.788759	0.870225	0.190961	0.038674	0.0497238	0.0552486	0.0359116	0.0303867	0.041989	0.0102247	0.0248619	0.0303867	0.0441989	0.038674	0.0469613	0.0370166	0.00928604	0.00828729	-0.00276243	0.00552486	0.00276243	-0.00276243	0.00220994	0.00494159	0.0276243	0.0414365	0.0359116	0.0331492	0.0276243	0.0331492	0.0331492		2.6389	0.53314	1.08386	0.902236	0.788759	1.07767	0.917162	0.788759	0.870225	0.190961
	2.64585	0.553645	1.02527	0.88466	0.756659	1.14645	0.96302	0.871304	0.885858	0.191733	0.0441989	0.0469613	0.0524862	0.038674	0.0303867	0.0425414	0.00842428	0.0248619	0.0248619	0.0497238	0.0359116	0.0441989	0.0359116	0.011221	0.00276243	0	0.00552486	0.00828729	0	0.00331492	0.00360177	0.038674	0.0469613	0.038674	0.0303867	0.038674	0.038674	0.038674		2.64585	0.553645	1.02527	0.88466	0.756659	1.14645	0.96302	0.871304	0.885858	0.191733
	2.65279	0.451118	1.05456	0.960823	0.761244	1.11894	0.871304	0.779588	0.856797	0.223057	0.0469613	0.058011	0.0497238	0.0441989	0.0303867	0.0458564	0.0100744	0.0248619	0.0303867	0.0469613	0.038674	0.0497238	0.0381215	0.0105913	0	0.00276243	0.00552486	0	0	0.00165746	0.00247079	0.0276243	0.038674	0.0359116	0.038674	0.0331492	0.0348066	0.0348066		2.65279	0.451118	1.05456	0.960823	0.761244	1.11894	0.871304	0.779588	0.856797	0.223057
	2.65973	0.509705	0.990116	0.963752	0.797931	1.15104	0.958434	0.779588	0.878652	0.205214	0.038674	0.0552486	0.0524862	0.038674	0.0303867	0.0430939	0.0104462	0.0220994	0.0248619	0.0441989	0.038674	0.0497238	0.0359116	0.0120412	0	0.00276243	0.00276243	0.00276243	-0.00276243	0.00110497	0.00247079	0.0303867	0.038674	0.038674	0.0441989	0.0331492	0.0370166	0.0370166		2.65973	0.509705	0.990116	0.963752	0.797931	1.15104	0.958434	0.779588	0.878652	0.205214
	2.66668	0.559504	1.06921	1.00769	0.784173	1.07308	0.926334	0.834617	0.893515	0.184487	0.0441989	0.0497238	0.0497238	0.0441989	0.0331492	0.0441989	0.00676655	0.0248619	0.0276243	0.0441989	0.0414365	0.058011	0.0392265	0.0134482	0.00552486	0.00276243	0.00828729	0.00276243	-0.00276243	0.00331492	0.00409735	0.0276243	0.0414365	0.0359116	0.0359116	0.0359116	0.0353591	0.0353591		2.66668	0.559504	1.06921	1.00769	0.784173	1.07308	0.926334	0.834617	0.893515	0.184487
	2.67362	0.48627	1.07507	0.922742	0.889647	1.14645	0.917162	0.784173	0.888788	0.214482	0.0414365	0.0441989	0.0524862	0.038674	0.0331492	0.041989	0.00715038	0.0220994	0.0276243	0.0441989	0.0359116	0.0524862	0.0364641	0.012261	0	0.00552486	0.0110497	0.00276243	-0.00276243	0.00331492	0.00531364	0.0359116	0.0331492	0.0414365	0.038674	0.038674	0.0375691	0.0375691		2.67362	0.48627	1.07507	0.922742	0.889647	1.14645	0.917162	0.784173	0.888788	0.214482
	2.68057	0.538998	1.11022	0.896378	0.871304	1.02722	0.926334	0.843789	0.887749	0.179972	0.038674	0.0552486	0.0497238	0.038674	0.0303867	0.0425414	0.00988317	0.0276243	0.0303867	0.0441989	0.038674	0.0497238	0.0381215	0.00924486	0	0	0.00828729	0.00552486	-0.00276243	0.00220994	0.00453914	0.0303867	0.0359116	0.0331492	0.038674	0.0331492	0.0342541	0.0342541		2.68057	0.538998	1.11022	0.896378	0.871304	1.02722	0.926334	0.843789	0.887749	0.179972
	2.68751	0.503846	1.03991	0.966682	0.747487	1.01805	0.999707	0.779588	0.865039	0.197502	0.0441989	0.0524862	0.0524862	0.0359116	0.0331492	0.0436464	0.00903615	0.0220994	0.0276243	0.0441989	0.0414365	0.0552486	0.0381215	0.0133056	0.00276243	0.00552486	0.00828729	0.00276243	-0.00276243	0.00331492	0.00409735	0.0276243	0.0359116	0.0359116	0.038674	0.038674	0.0353591	0.0353591		2.68751	0.503846	1.03991	0.966682	0.747487	1.01805	0.999707	0.779588	0.865039	0.197502
	2.69446	0.500917	1.11608	0.937388	0.775002	1.15562	0.912576	0.816274	0.887694	0.221522	0.038674	0.0469613	0.0497238	0.038674	0.0303867	0.040884	0.00766543	0.0248619	0.0276243	0.0414365	0.038674	0.0524862	0.0370166	0.0111528	0	0.00276243	0.00552486	0.00276243	-0.00276243	0.00165746	0.00314966	0.0359116	0.038674	0.038674	0.0414365	0.0359116	0.0381215	0.0381215		2.69446	0.500917	1.11608	0.937388	0.775002	1.15562	0.912576	0.816274	0.887694	0.221522
	2.7014	0.515564	1.04577	0.922742	0.784173	1.10977	0.967606	0.843789	0.884202	0.197044	0.0469613	0.0497238	0.0524862	0.0441989	0.0303867	0.0447514	0.00860354	0.0220994	0.0248619	0.038674	0.038674	0.0469613	0.0342541	0.0104462	0	0.00276243	0.00828729	0	0	0.00220994	0.00360177	0.0331492	0.038674	0.038674	0.0331492	0.0331492	0.0353591	0.0353591		2.7014	0.515564	1.04577	0.922742	0.784173	1.10977	0.967606	0.843789	0.884202	0.197044
	2.70835	0.506776	1.05749	0.867084	0.784173	1.11435	0.90799	0.848375	0.869463	0.198358	0.0359116	0.0497238	0.0497238	0.038674	0.0303867	0.040884	0.00860354	0.0248619	0.0248619	0.0441989	0.038674	0.0524862	0.0370166	0.0121358	0.00276243	-0.00276243	0.0110497	0.00276243	0	0.00276243	0.00516804	0.0359116	0.038674	0.0359116	0.0331492	0.0331492	0.0353591	0.0353591		2.70835	0.506776	1.05749	0.867084	0.784173	1.11435	0.90799	0.848375	0.869463	0.198358
	2.71529	0.512634	1.04285	0.946176	0.692457	1.04098	0.940091	0.73373	0.84413	0.201222	0.038674	0.0524862	0.0497238	0.0414365	0.0303867	0.0425414	0.00886564	0.0248619	0.0303867	0.0441989	0.0359116	0.0497238	0.0370166	0.0100744	0	0	0.019337	0.00552486	-0.00276243	0.00441989	0.00886564	0.0331492	0.038674	0.0414365	0.038674	0.0359116	0.0375691	0.0375691		2.71529	0.512634	1.04285	0.946176	0.692457	1.04098	0.940091	0.73373	0.84413	0.201222
	2.72223	0.541928	1.1278	0.963752	0.797931	1.08684	0.926334	0.770416	0.887856	0.202464	0.038674	0.0497238	0.0469613	0.0414365	0.0303867	0.0414365	0.00756523	0.019337	0.0276243	0.0441989	0.0414365	0.0524862	0.0370166	0.0133343	0	0	0	0.00552486	0	0.00110497	0.00247079	0.0303867	0.038674	0.0359116	0.0331492	0.0359116	0.0348066	0.0348066		2.72223	0.541928	1.1278	0.963752	0.797931	1.08684	0.926334	0.770416	0.887856	0.202464
	2.72918	0.518493	1.02234	0.881731	0.738315	1.07308	0.930919	0.788759	0.850519	0.188476	0.0414365	0.0469613	0.0469613	0.0331492	0.0359116	0.040884	0.00629931	0.0248619	0.0248619	0.0441989	0.038674	0.0469613	0.0359116	0.010519	-0.00276243	0	0.0165746	0.00552486	-0.00552486	0.00276243	0.00873557	0.0331492	0.0414365	0.0414365	0.0359116	0.0331492	0.0370166	0.0370166		2.72918	0.518493	1.02234	0.881731	0.738315	1.07308	0.930919	0.788759	0.850519	0.188476
	2.73612	0.541928	1.18052	0.97254	0.770416	1.1327	0.894233	0.761244	0.893368	0.224384	0.0414365	0.0524862	0.0497238	0.0414365	0.0331492	0.0436464	0.00766543	0.0248619	0.0303867	0.0469613	0.0359116	0.0552486	0.038674	0.012354	-0.00276243	-0.00276243	0.00552486	0.00276243	-0.00276243	0	0.00390667	0.0331492	0.0414365	0.0414365	0.038674	0.0303867	0.0370166	0.0370166		2.73612	0.541928	1.18052	0.97254	0.770416	1.1327	0.894233	0.761244	0.893368	0.224384
	2.74307	0.418895	1.08971	0.875872	0.756659	1.05932	0.935505	0.903405	0.862767	0.22566	0.0414365	0.0469613	0.0469613	0.038674	0.0303867	0.040884	0.0068784	0.0248619	0.0276243	0.0441989	0.0414365	0.0497238	0.0375691	0.0108053	0	0	0.00552486	0	-0.00276243	0.000552486	0.00302609	0.0359116	0.038674	0.0359116	0.0414365	0.0331492	0.0370166	0.0370166		2.74307	0.418895	1.08971	0.875872	0.756659	1.05932	0.935505	0.903405	0.862767	0.22566
	2.75001	0.53021	1.08093	0.905166	0.87589	1.06849	0.87589	0.862132	0.88553	0.182129	0.0414365	0.0497238	0.0469613	0.0414365	0.0303867	0.041989	0.00741238	0.019337	0.0248619	0.0441989	0.038674	0.0524862	0.0359116	0.0136733	0	-0.00276243	0.00276243	0.00552486	0	0.00110497	0.00314966	0.0331492	0.0441989	0.038674	0.0359116	0.0359116	0.0375691	0.0375691		2.75001	0.53021	1.08093	0.905166	0.87589	1.06849	0.87589	0.862132	0.88553	0.182129
	2.75696	0.506776	1.13658	0.834861	0.742901	1.03639	0.903405	0.802517	0.851919	0.204717	0.0441989	0.0441989	0.0524862	0.0414365	0.0331492	0.0430939	0.00693365	0.0220994	0.0248619	0.0469613	0.0414365	0.0497238	0.0370166	0.0127492	-0.00276243	0	0.00552486	0.00276243	0	0.00110497	0.00314966	0.0303867	0.0414365	0.0276243	0.038674	0.0331492	0.0342541	0.0342541		2.75696	0.506776	1.13658	0.834861	0.742901	1.03639	0.903405	0.802517	0.851919	0.204717
	2.7639	0.4892	1.11315	0.913954	0.756659	1.09142	0.921748	0.843789	0.875703	0.212553	0.038674	0.0497238	0.0497238	0.038674	0.0331492	0.041989	0.00741238	0.0248619	0.0276243	0.0441989	0.0414365	0.0524862	0.0381215	0.0116219	0	0	0.00552486	0.00552486	0	0.00220994	0.00302609	0.0303867	0.038674	0.0359116	0.0359116	0.0359116	0.0353591	0.0353591		2.7639	0.4892	1.11315	0.913954	0.756659	1.09142	0.921748	0.843789	0.875703	0.212553
	2.77085	0.495058	1.07214	0.872943	0.738315	1.03181	0.917162	0.784173	0.844514	0.195796	0.038674	0.0524862	0.0552486	0.0359116	0.0331492	0.0430939	0.0100744	0.0248619	0.0303867	0.0414365	0.0414365	0.0497238	0.0375691	0.00988317	-0.00552486	0	0.0110497	0.00276243	0	0.00165746	0.00605218	0.0331492	0.0441989	0.0359116	0.038674	0.0331492	0.0370166	0.0370166		2.77085	0.495058	1.07214	0.872943	0.738315	1.03181	0.917162	0.784173	0.844514	0.195796
	2.77779	0.550716	1.1483	0.978399	0.761244	1.10059	0.940091	0.839203	0.90265	0.205971	0.0359116	0.0524862	0.0497238	0.038674	0.0276243	0.040884	0.0102247	0.0220994	0.0276243	0.0441989	0.038674	0.0524862	0.0370166	0.012292	-0.00276243	-0.00276243	0.0138122	0.00276243	0	0.00220994	0.0068784	0.0331492	0.038674	0.038674	0.0331492	0.0303867	0.0348066	0.0348066		2.77779	0.550716	1.1483	0.978399	0.761244	1.10059	0.940091	0.839203	0.90265	0.205971
	2.78474	0.538998	1.06042	0.934459	0.793345	1.02722	0.903405	0.857546	0.873628	0.174045	0.0414365	0.0524862	0.0497238	0.038674	0.0303867	0.0425414	0.00886564	0.0248619	0.0276243	0.0441989	0.038674	0.0497238	0.0370166	0.0106273	0	0	0.0110497	0	0	0.00220994	0.00494159	0.0303867	0.0414365	0.038674	0.0276243	0.0331492	0.0342541	0.0342541		2.78474	0.538998	1.06042	0.934459	0.793345	1.02722	0.903405	0.857546	0.873628	0.174045
	2.79168	0.456977	1.06628	0.899307	0.880475	1.04098	0.889647	0.894233	0.875414	0.200035	0.0414365	0.0497238	0.0497238	0.0414365	0.0276243	0.041989	0.00903615	0.0248619	0.0303867	0.0414365	0.0359116	0.0552486	0.0375691	0.0116547	0	-0.00276243	0.00276243	0.00276243	-0.00276243	0	0.00276243	0.0331492	0.0359116	0.0359116	0.0303867	0.0331492	0.0337017	0.0337017		2.79168	0.456977	1.06628	0.899307	0.880475	1.04098	0.889647	0.894233	0.875414	0.200035
	2.79862	0.500917	1.14537	0.881731	0.834617	1.11894	0.944677	0.816274	0.891789	0.216237	0.038674	0.0497238	0.0497238	0.038674	0.0331492	0.041989	0.00741238	0.0248619	0.0276243	0.038674	0.0359116	0.0497238	0.0353591	0.00984449	-0.00552486	0.00276243	0	0.00276243	0	0	0.00338327	0.0331492	0.0441989	0.0359116	0.0331492	0.0359116	0.0364641	0.0364641		2.79862	0.500917	1.14537	0.881731	0.834617	1.11894	0.944677	0.816274	0.891789	0.216237
	2.80557	0.53021	1.11608	0.934459	0.76583	1.02264	0.912576	0.834617	0.873772	0.190298	0.038674	0.0497238	0.0497238	0.0359116	0.0303867	0.040884	0.00860354	0.019337	0.0303867	0.0441989	0.0414365	0.0469613	0.0364641	0.0114566	0.0138122	0	0.00552486	0	-0.00276243	0.00331492	0.00659521	0.038674	0.038674	0.0359116	0.0359116	0.0331492	0.0364641	0.0364641		2.80557	0.53021	1.11608	0.934459	0.76583	1.02264	0.912576	0.834617	0.873772	0.190298
	2.81251	0.562433	1.13951	0.896378	0.807103	1.03639	0.917162	0.834617	0.8848	0.183265	0.0414365	0.0524862	0.0497238	0.0414365	0.0276243	0.0425414	0.00968822	0.0220994	0.0248619	0.0414365	0.038674	0.0497238	0.0353591	0.0116219	-0.00276243	0.00276243	0.0110497	-0.00276243	-0.00276243	0.00110497	0.00605218	0.0276243	0.0359116	0.038674	0.038674	0.0331492	0.0348066	0.0348066		2.81251	0.562433	1.13951	0.896378	0.807103	1.03639	0.917162	0.834617	0.8848	0.183265
	2.81946	0.459906	1.1483	0.861226	0.788759	1.01346	0.880475	0.797931	0.850009	0.21424	0.0441989	0.0497238	0.0552486	0.0414365	0.0331492	0.0447514	0.00837887	0.0248619	0.0248619	0.0359116	0.0331492	0.0524862	0.0342541	0.0113226	-0.00552486	0	0.00828729	0.00276243	-0.00276243	0.000552486	0.00531364	0.0359116	0.0414365	0.0331492	0.0276243	0.0303867	0.0337017	0.0337017		2.81946	0.459906	1.1483	0.861226	0.788759	1.01346	0.880475	0.797931	0.850009	0.21424
	2.8264	0.495058	1.03699	0.890519	0.811688	0.999707	0.87589	0.82086	0.847244	0.176982	0.038674	0.0497238	0.0497238	0.038674	0.0303867	0.0414365	0.00828729	0.0248619	0.0276243	0.0441989	0.0414365	0.0469613	0.0370166	0.0100744	-0.00276243	-0.00276243	0.00828729	0	-0.00552486	-0.000552486	0.00531364	0.0331492	0.038674	0.0359116	0.038674	0.038674	0.0370166	0.0370166		2.8264	0.495058	1.03699	0.890519	0.811688	0.999707	0.87589	0.82086	0.847244	0.176982
	2.83335	0.500917	1.17759	0.946176	0.816274	1.15104	0.871304	0.811688	0.896427	0.229863	0.038674	0.0524862	0.0441989	0.0441989	0.0331492	0.0425414	0.00720354	0.019337	0.0303867	0.0441989	0.038674	0.0441989	0.0353591	0.0105913	0	0.00276243	0.00552486	0.00276243	-0.00276243	0.00165746	0.00314966	0.0359116	0.0441989	0.038674	0.0414365	0.0331492	0.038674	0.038674		2.83335	0.500917	1.17759	0.946176	0.816274	1.15104	0.871304	0.811688	0.896427	0.229863
	2.84029	0.456977	1.10436	0.963752	0.73373	1.06849	0.912576	0.761244	0.857305	0.225383	0.0414365	0.0524862	0.0497238	0.0414365	0.0303867	0.0430939	0.00864778	0.0220994	0.0303867	0.0441989	0.038674	0.0524862	0.0375691	0.0118173	0	-0.00276243	0.00276243	0.00276243	-0.00552486	-0.000552486	0.00360177	0.0331492	0.0359116	0.038674	0.0359116	0.038674	0.0364641	0.0364641		2.84029	0.456977	1.10436	0.963752	0.73373	1.06849	0.912576	0.761244	0.857305	0.225383
	2.84724	0.553645	1.12194	0.943247	0.770416	1.08225	0.87589	0.779588	0.875282	0.196596	0.0414365	0.0524862	0.0469613	0.038674	0.0276243	0.0414365	0.00936786	0.0220994	0.0248619	0.0441989	0.0441989	0.0497238	0.0370166	0.0125986	-0.00276243	0	0.019337	-0.00276243	-0.00276243	0.00220994	0.00964876	0.0359116	0.0441989	0.0359116	0.0359116	0.0359116	0.0375691	0.0375691		2.84724	0.553645	1.12194	0.943247	0.770416	1.08225	0.87589	0.779588	0.875282	0.196596
	2.85418	0.500917	1.11608	0.995975	0.784173	0.976777	0.926334	0.719972	0.860032	0.206721	0.038674	0.0469613	0.0524862	0.038674	0.0276243	0.040884	0.00944897	0.0220994	0.0303867	0.0414365	0.038674	0.0497238	0.0364641	0.0105913	-0.00276243	-0.00276243	0.00276243	0.00276243	-0.00276243	-0.000552486	0.00302609	0.0276243	0.0441989	0.0359116	0.0276243	0.038674	0.0348066	0.0348066		2.85418	0.500917	1.11608	0.995975	0.784173	0.976777	0.926334	0.719972	0.860032	0.206721
	2.86112	0.497988	1.09264	0.946176	0.807103	1.03639	0.788759	0.82086	0.855703	0.197059	0.0414365	0.0497238	0.0524862	0.0414365	0.0303867	0.0430939	0.00864778	0.0220994	0.0303867	0.0441989	0.0414365	0.0524862	0.0381215	0.0119457	-0.00276243	-0.00276243	0	0.00276243	-0.00276243	-0.00110497	0.00247079	0.0359116	0.038674	0.0303867	0.0359116	0.0331492	0.0348066	0.0348066		2.86112	0.497988	1.09264	0.946176	0.807103	1.03639	0.788759	0.82086	0.855703	0.197059
	2.86807	0.445259	1.19517	0.817285	0.797931	1.05932	0.903405	0.793345	0.858817	0.236669	0.0441989	0.0552486	0.0469613	0.038674	0.0303867	0.0430939	0.00928604	0.0220994	0.0276243	0.0469613	0.0414365	0.0524862	0.0381215	0.0128683	0	-0.00276243	0.00276243	0.00276243	-0.00552486	-0.000552486	0.00360177	0.0331492	0.0359116	0.0359116	0.0303867	0.0331492	0.0337017	0.0337017		2.86807	0.445259	1.19517	0.817285	0.797931	1.05932	0.903405	0.793345	0.858817	0.236669
	2.87501	0.538998	1.0985	1.00183	0.788759	0.995121	0.898819	0.816274	0.876901	0.18475	0.0414365	0.0524862	0.0524862	0.0359116	0.0331492	0.0430939	0.00907827	0.0220994	0.0303867	0.0469613	0.0359116	0.0497238	0.0370166	0.0114899	-0.00276243	-0.00552486	0.0165746	0.00276243	-0.00276243	0.00165746	0.00886564	0.0276243	0.038674	0.0414365	0.0331492	0.0359116	0.0353591	0.0353591		2.87501	0.538998	1.0985	1.00183	0.788759	0.995121	0.898819	0.816274	0.876901	0.18475
	2.88196	0.547786	1.09557	0.952035	0.779588	0.930919	0.793345	0.788759	0.841144	0.173189	0.0441989	0.0497238	0.0524862	0.0414365	0.0303867	0.0436464	0.00860354	0.0248619	0.0248619	0.0469613	0.0414365	0.0524862	0.0381215	0.0127192	-0.00276243	-0.00276243	0	0.00276243	-0.00552486	-0.00165746	0.00314966	0.0331492	0.0414365	0.038674	0.0331492	0.0359116	0.0364641	0.0364641		2.88196	0.547786	1.09557	0.952035	0.779588	0.930919	0.793345	0.788759	0.841144	0.173189
	2.8889	0.521422	1.08093	1.00769	0.797931	1.02264	0.912576	0.843789	0.883853	0.189122	0.038674	0.0469613	0.0497238	0.038674	0.0303867	0.040884	0.00766543	0.0276243	0.0276243	0.0414365	0.0359116	0.0552486	0.0375691	0.0114899	-0.00552486	-0.00276243	0.00552486	0.00276243	-0.00276243	-0.000552486	0.00453914	0.0303867	0.0441989	0.0359116	0.0441989	0.038674	0.038674	0.038674		2.8889	0.521422	1.08093	1.00769	0.797931	1.02264	0.912576	0.843789	0.883853	0.189122
	2.89585	0.4892	1.09557	0.949106	0.793345	0.87589	0.880475	0.797931	0.840217	0.185811	0.0441989	0.0552486	0.0497238	0.038674	0.0303867	0.0436464	0.00964876	0.0276243	0.0303867	0.038674	0.038674	0.0414365	0.0353591	0.00598881	-0.00276243	0	0.00552486	0	0	0.000552486	0.00302609	0.0303867	0.038674	0.0414365	0.038674	0.0331492	0.0364641	0.0364641		2.89585	0.4892	1.09557	0.949106	0.793345	0.87589	0.880475	0.797931	0.840217	0.185811
	2.90279	0.53021	1.03699	0.870014	0.738315	0.953848	0.857546	0.779588	0.823787	0.163856	0.0441989	0.0524862	0.0552486	0.0414365	0.0303867	0.0447514	0.00984449	0.019337	0.0276243	0.0469613	0.0414365	0.0441989	0.0359116	0.0118817	-0.00552486	0	0.00552486	0	-0.00552486	-0.00110497	0.00462243	0.0331492	0.0414365	0.0359116	0.0359116	0.0359116	0.0364641	0.0364641		2.90279	0.53021	1.03699	0.870014	0.738315	0.953848	0.857546	0.779588	0.823787	0.163856
	2.90974	0.503846	1.08678	1.0487	0.747487	1.03639	0.87589	0.788759	0.869695	0.209097	0.038674	0.0469613	0.0469613	0.038674	0.0331492	0.040884	0.00598881	0.0248619	0.0276243	0.0414365	0.038674	0.0497238	0.0364641	0.0102247	0.00276243	0	0.00552486	0.00276243	0	0.00220994	0.00231122	0.0331492	0.0441989	0.0359116	0.0414365	0.038674	0.038674	0.038674		2.90974	0.503846	1.08678	1.0487	0.747487	1.03639	0.87589	0.788759	0.869695	0.209097
	2.91668	0.4892	1.08971	0.893448	0.742901	0.930919	0.894233	0.752073	0.827498	0.189538	0.0441989	0.0524862	0.0552486	0.038674	0.0276243	0.0436464	0.0111186	0.0248619	0.0303867	0.0414365	0.038674	0.0497238	0.0370166	0.00968822	-0.00552486	0	0.00276243	0	-0.00552486	-0.00165746	0.00370619	0.0331492	0.0469613	0.0414365	0.0441989	0.0359116	0.0403315	0.0403315		2.91668	0.4892	1.08971	0.893448	0.742901	0.930919	0.894233	0.752073	0.827498	0.189538
	2.92362	0.524352	1.09264	0.963752	0.742901	0.999707	0.843789	0.802517	0.852809	0.188848	0.0359116	0.0524862	0.0469613	0.038674	0.0303867	0.040884	0.0088225	0.0220994	0.0303867	0.0441989	0.038674	0.0552486	0.0381215	0.0127192	0	0	0.00552486	0.00276243	0	0.00165746	0.00247079	0.038674	0.0414365	0.038674	0.0359116	0.0331492	0.0375691	0.0375691		2.92362	0.524352	1.09264	0.963752	0.742901	0.999707	0.843789	0.802517	0.852809	0.188848
	2.93057	0.477482	1.07507	0.937388	0.747487	1.07308	0.898819	0.82086	0.861455	0.208026	0.0414365	0.0497238	0.0552486	0.0497238	0.0331492	0.0458564	0.00864778	0.0276243	0.0331492	0.0441989	0.0414365	0.0524862	0.039779	0.00968822	0	0.00276243	0	0.00276243	-0.00276243	0.000552486	0.00231122	0.038674	0.0414365	0.038674	0.0359116	0.0331492	0.0375691	0.0375691		2.93057	0.477482	1.07507	0.937388	0.747487	1.07308	0.898819	0.82086	0.861455	0.208026
	2.93751	0.521422	1.0985	0.881731	0.793345	1.04098	0.87589	0.779588	0.855922	0.189644	0.0441989	0.0524862	0.0524862	0.0359116	0.0331492	0.0436464	0.00903615	0.0220994	0.0220994	0.0414365	0.038674	0.0469613	0.0342541	0.0114899	0	0.00276243	0.00828729	0.00276243	0	0.00276243	0.00338327	0.038674	0.038674	0.038674	0.0303867	0.0331492	0.0359116	0.0359116		2.93751	0.521422	1.0985	0.881731	0.793345	1.04098	0.87589	0.779588	0.855922	0.189644
	2.94446	0.451118	1.17759	0.990116	0.715386	1.00429	0.866718	0.76583	0.853008	0.236391	0.038674	0.0497238	0.0497238	0.0441989	0.0331492	0.0430939	0.00720354	0.0248619	0.0303867	0.0441989	0.038674	0.0524862	0.0381215	0.0109456	-0.00276243	0	0.00276243	0.00276243	-0.00276243	0	0.00276243	0.0331492	0.0469613	0.0331492	0.0359116	0.0359116	0.0370166	0.0370166		2.94446	0.451118	1.17759	0.990116	0.715386	1.00429	0.866718	0.76583	0.853008	0.236391
	2.9514	0.527281	1.15123	0.97254	0.770416	0.990535	0.843789	0.738315	0.856301	0.203397	0.0441989	0.0524862	0.0524862	0.0441989	0.0331492	0.0453039	0.00795849	0.0220994	0.0276243	0.0469613	0.0414365	0.0552486	0.038674	0.0136733	0.00828729	0	0.00828729	0.00276243	0	0.0038674	0.00418943	0.0359116	0.038674	0.0414365	0.0359116	0.038674	0.0381215	0.0381215		2.9514	0.527281	1.15123	0.97254	0.770416	0.990535	0.843789	0.738315	0.856301	0.203397
	2.95835	0.500917	1.13365	0.946176	0.73373	0.944677	0.889647	0.811688	0.851498	0.198777	0.0414365	0.0552486	0.0524862	0.0441989	0.0303867	0.0447514	0.00984449	0.0248619	0.0303867	0.0414365	0.038674	0.0524862	0.0375691	0.0106273	-0.00276243	0	0.00828729	0	0.00276243	0.00165746	0.00418943	0.0303867	0.0469613	0.0414365	0.0359116	0.0359116	0.0381215	0.0381215		2.95835	0.500917	1.13365	0.946176	0.73373	0.944677	0.889647	0.811688	0.851498	0.198777
	2.96529	0.512634	1.16881	0.911024	0.752073	0.976777	0.779588	0.76583	0.838105	0.206515	0.038674	0.0524862	0.0469613	0.0441989	0.0331492	0.0430939	0.00746368	0.0248619	0.0276243	0.0469613	0.0414365	0.0552486	0.0392265	0.0128683	0.00276243	0	0.00552486	0	0	0.00165746	0.00247079	0.0303867	0.038674	0.038674	0.0441989	0.038674	0.0381215	0.0381215		2.96529	0.512634	1.16881	0.911024	0.752073	0.976777	0.779588	0.76583	0.838105	0.206515
	2.97224	0.506776	1.11901	0.952035	0.76583	0.90799	0.880475	0.82086	0.850425	0.188327	0.0441989	0.0524862	0.058011	0.0441989	0.0303867	0.0458564	0.0104462	0.0248619	0.0331492	0.0469613	0.038674	0.058011	0.0403315	0.0127492	0	0	0.00828729	0.00276243	-0.00276243	0.00165746	0.00418943	0.0331492	0.038674	0.0414365	0.038674	0.038674	0.0381215	0.0381215		2.97224	0.506776	1.11901	0.952035	0.76583	0.90799	0.880475	0.82086	0.850425	0.188327
	2.97918	0.518493	1.18638	0.934459	0.747487	0.921748	0.848375	0.788759	0.849386	0.203957	0.0414365	0.058011	0.0497238	0.0414365	0.0331492	0.0447514	0.00944897	0.0248619	0.0359116	0.0469613	0.0441989	0.0552486	0.0414365	0.0115561	0	0.00552486	0.00552486	0.00552486	-0.00552486	0.00220994	0.00494159	0.038674	0.0469613	0.0414365	0.038674	0.0414365	0.0414365	0.0414365		2.97918	0.518493	1.18638	0.934459	0.747487	0.921748	0.848375	0.788759	0.849386	0.203957
	2.98613	0.536069	1.11608	1.01062	0.761244	0.944677	0.898819	0.775002	0.863216	0.190952	0.0441989	0.0524862	0.0524862	0.0414365	0.0331492	0.0447514	0.008148	0.0276243	0.0303867	0.0497238	0.038674	0.0552486	0.0403315	0.0119776	0	0.00276243	0.00276243	0.00276243	-0.00276243	0.00110497	0.00247079	0.0303867	0.0414365	0.0414365	0.0441989	0.0441989	0.0403315	0.0403315		2.98613	0.536069	1.11608	1.01062	0.761244	0.944677	0.898819	0.775002	0.863216	0.190952
	2.99307	0.495058	1.17173	0.940318	0.816274	0.985949	0.912576	0.719972	0.863126	0.214822	0.0469613	0.0524862	0.0524862	0.0414365	0.0359116	0.0458564	0.00720354	0.0220994	0.0331492	0.0441989	0.0414365	0.0524862	0.038674	0.0115561	0.00276243	0	0.00276243	0.00552486	-0.00276243	0.00165746	0.00314966	0.0303867	0.0414365	0.038674	0.0469613	0.0303867	0.0375691	0.0375691		2.99307	0.495058	1.17173	0.940318	0.816274	0.985949	0.912576	0.719972	0.863126	0.214822
	3.00001	0.48627	1.11608	0.916883	0.761244	0.944677	0.889647	0.761244	0.839435	0.197096	0.0441989	0.0524862	0.0469613	0.0441989	0.0359116	0.0447514	0.00598881	0.0276243	0.0331492	0.0414365	0.0414365	0.0552486	0.039779	0.0104462	0	0.00276243	0.00552486	0.00552486	0.00276243	0.00331492	0.00231122	0.0331492	0.0414365	0.0414365	0.0331492	0.038674	0.0375691	0.0375691		3.00001	0.48627	1.11608	0.916883	0.761244	0.944677	0.889647	0.761244	0.839435	0.197096
	3.00696	0.483341	1.1483	0.960823	0.73373	0.921748	0.834617	0.756659	0.834174	0.208793	0.0469613	0.0497238	0.0524862	0.0469613	0.0359116	0.0464088	0.00629931	0.0276243	0.0331492	0.0414365	0.0359116	0.0552486	0.038674	0.010519	0	0	0.0138122	0.00552486	0	0.0038674	0.00605218	0.0359116	0.0469613	0.038674	0.0414365	0.0414365	0.040884	0.040884		3.00696	0.483341	1.1483	0.960823	0.73373	0.921748	0.834617	0.756659	0.834174	0.208793
	3.0139	0.521422	1.16881	0.943247	0.715386	0.90799	0.779588	0.697043	0.819069	0.208741	0.0441989	0.0524862	0.0524862	0.038674	0.0331492	0.0441989	0.00851438	0.0220994	0.0303867	0.0497238	0.0414365	0.0524862	0.0392265	0.0128683	-0.00276243	0	0.00552486	0	0.00276243	0.00110497	0.00314966	0.0331492	0.0469613	0.038674	0.0414365	0.0359116	0.0392265	0.0392265		3.0139	0.521422	1.16881	0.943247	0.715386	0.90799	0.779588	0.697043	0.819069	0.208741
	3.02085	0.544857	1.0985	0.943247	0.701629	0.949263	0.871304	0.761244	0.838578	0.183869	0.0441989	0.0524862	0.0552486	0.0414365	0.0331492	0.0453039	0.00886564	0.0303867	0.0359116	0.0469613	0.0441989	0.0497238	0.0414365	0.0080538	0.00276243	0.00552486	0.0110497	0.00276243	-0.00276243	0.0038674	0.00501821	0.0359116	0.0414365	0.0414365	0.038674	0.038674	0.0392265	0.0392265		3.02085	0.544857	1.0985	0.943247	0.701629	0.949263	0.871304	0.761244	0.838578	0.183869
	3.02779	0.48627	1.16295	0.969611	0.73373	0.898819	0.852961	0.73373	0.83401	0.212987	0.0414365	0.058011	0.0607735	0.0441989	0.0359116	0.0480663	0.0108053	0.0220994	0.0248619	0.0469613	0.038674	0.0469613	0.0359116	0.0118817	0	0	0.00828729	0.00276243	0.00276243	0.00276243	0.00338327	0.0359116	0.0469613	0.038674	0.0331492	0.0359116	0.0381215	0.0381215		3.02779	0.48627	1.16295	0.969611	0.73373	0.898819	0.852961	0.73373	0.83401	0.212987
	3.03474	0.521422	1.19517	0.913954	0.701629	0.967606	0.839203	0.770416	0.8442	0.213407	0.0469613	0.0552486	0.0552486	0.0414365	0.0359116	0.0469613	0.00851438	0.0220994	0.0303867	0.0497238	0.0469613	0.058011	0.0414365	0.0147473	0	0	0.00552486	0.00276243	0	0.00165746	0.00247079	0.038674	0.0441989	0.0359116	0.0414365	0.0359116	0.0392265	0.0392265		3.03474	0.521422	1.19517	0.913954	0.701629	0.967606	0.839203	0.770416	0.8442	0.213407
	3.04168	0.556574	1.22153	0.905166	0.7108	1.01805	0.788759	0.756659	0.851077	0.218804	0.0469613	0.0524862	0.0552486	0.0414365	0.0303867	0.0453039	0.00988317	0.0276243	0.0303867	0.0469613	0.0414365	0.058011	0.040884	0.0124156	0.00276243	0.00276243	0.00828729	-0.00276243	-0.00276243	0.00165746	0.00462243	0.0414365	0.0497238	0.038674	0.0414365	0.038674	0.041989	0.041989		3.04168	0.556574	1.22153	0.905166	0.7108	1.01805	0.788759	0.756659	0.851077	0.218804
	3.04863	0.495058	1.10436	1.01648	0.729144	0.995121	0.885061	0.770416	0.85652	0.208699	0.0441989	0.0524862	0.0469613	0.0441989	0.038674	0.0453039	0.00501821	0.0248619	0.0331492	0.0469613	0.0414365	0.0607735	0.0414365	0.0136733	0.00276243	0.00276243	0.0110497	0.00828729	0	0.00497238	0.00453914	0.0359116	0.0414365	0.0414365	0.0331492	0.0414365	0.038674	0.038674		3.04863	0.495058	1.10436	1.01648	0.729144	0.995121	0.885061	0.770416	0.85652	0.208699
	3.05557	0.515564	1.16295	0.88759	0.674114	0.930919	0.839203	0.784173	0.827787	0.203992	0.0469613	0.0552486	0.058011	0.0441989	0.0359116	0.0480663	0.00886564	0.0359116	0.0331492	0.0469613	0.038674	0.0552486	0.041989	0.00903615	0.00276243	0	0.00552486	0.00552486	0	0.00276243	0.00276243	0.038674	0.0469613	0.0414365	0.0359116	0.0414365	0.040884	0.040884		3.05557	0.515564	1.16295	0.88759	0.674114	0.930919	0.839203	0.784173	0.827787	0.203992
	3.06251	0.571221	1.15709	1.00476	0.7108	0.96302	0.866718	0.82086	0.870639	0.194195	0.0469613	0.0607735	0.0552486	0.0469613	0.038674	0.0497238	0.00851438	0.0276243	0.0303867	0.0414365	0.0441989	0.0607735	0.040884	0.0131615	0	0.00552486	0.00276243	0.00552486	0	0.00276243	0.00276243	0.038674	0.0469613	0.0414365	0.0497238	0.0359116	0.0425414	0.0425414		3.06251	0.571221	1.15709	1.00476	0.7108	0.96302	0.866718	0.82086	0.870639	0.194195
	3.06946	0.527281	1.20396	0.919812	0.73373	0.894233	0.848375	0.719972	0.835337	0.210233	0.0469613	0.058011	0.0607735	0.0469613	0.0331492	0.0491713	0.0109456	0.0276243	0.0331492	0.0524862	0.038674	0.0552486	0.0414365	0.0120412	0.00276243	0.00552486	0.019337	0.00552486	0.00276243	0.00718232	0.00693365	0.0359116	0.0497238	0.0414365	0.0414365	0.0359116	0.040884	0.040884		3.06946	0.527281	1.20396	0.919812	0.73373	0.894233	0.848375	0.719972	0.835337	0.210233
	3.0764	0.53021	1.18052	0.954964	0.729144	0.976777	0.839203	0.7108	0.845946	0.213145	0.0469613	0.0524862	0.0607735	0.0469613	0.0359116	0.0486188	0.00907827	0.0248619	0.0331492	0.0524862	0.0441989	0.0552486	0.041989	0.0128683	0.00552486	0.00276243	0.0110497	0.00552486	0.00276243	0.00552486	0.00338327	0.038674	0.0469613	0.0469613	0.0331492	0.0414365	0.0414365	0.0414365		3.0764	0.53021	1.18052	0.954964	0.729144	0.976777	0.839203	0.7108	0.845946	0.213145
	3.08335	0.48627	1.10436	0.925671	0.729144	0.848375	0.775002	0.724558	0.799054	0.191714	0.0441989	0.0524862	0.0552486	0.0469613	0.0359116	0.0469613	0.00756523	0.0248619	0.0331492	0.0469613	0.0414365	0.0552486	0.0403315	0.0118173	0.00276243	0.00276243	0.00828729	0.00276243	0	0.00331492	0.00302609	0.0359116	0.0441989	0.0414365	0.038674	0.0414365	0.0403315	0.0403315		3.08335	0.48627	1.10436	0.925671	0.729144	0.848375	0.775002	0.724558	0.799054	0.191714
	3.09029	0.471623	1.16881	0.919812	0.719972	0.889647	0.866718	0.7108	0.821054	0.216776	0.0469613	0.0524862	0.0524862	0.0441989	0.0331492	0.0458564	0.00795849	0.0248619	0.038674	0.0497238	0.0414365	0.0607735	0.0430939	0.0133343	0.00276243	0.00276243	0.00828729	0.00552486	0.00276243	0.00441989	0.00247079	0.038674	0.0497238	0.0441989	0.0441989	0.0359116	0.0425414	0.0425414		3.09029	0.471623	1.16881	0.919812	0.719972	0.889647	0.866718	0.7108	0.821054	0.216776
	3.09724	0.580009	1.1483	0.984258	0.683286	0.949263	0.775002	0.811688	0.847401	0.193475	0.0469613	0.0635359	0.0524862	0.0497238	0.0359116	0.0497238	0.00996009	0.0276243	0.0359116	0.0497238	0.0469613	0.0662983	0.0453039	0.0146955	0.00552486	0.00276243	0.0276243	0.0110497	0	0.00939227	0.0109804	0.0331492	0.0469613	0.0414365	0.0469613	0.038674	0.0414365	0.0414365		3.09724	0.580009	1.1483	0.984258	0.683286	0.949263	0.775002	0.811688	0.847401	0.193475
	3.10418	0.524352	1.14537	0.9286	0.797931	0.972192	0.871304	0.747487	0.85532	0.194883	0.0469613	0.058011	0.0497238	0.0441989	0.0359116	0.0469613	0.0080538	0.0276243	0.038674	0.0497238	0.0441989	0.0718232	0.0464088	0.0163894	0.00276243	0.00276243	0.00552486	0.00552486	0.00276243	0.0038674	0.00151305	0.038674	0.0524862	0.0414365	0.0359116	0.038674	0.0414365	0.0414365		3.10418	0.524352	1.14537	0.9286	0.797931	0.972192	0.871304	0.747487	0.85532	0.194883
	3.11113	0.495058	1.15416	0.966682	0.706215	0.921748	0.894233	0.76583	0.843418	0.21082	0.0469613	0.058011	0.0552486	0.0441989	0.0331492	0.0475138	0.00984449	0.0303867	0.0359116	0.0469613	0.0469613	0.058011	0.0436464	0.0107699	0.00552486	0.00276243	0.00552486	0.00276243	0.00276243	0.0038674	0.00151305	0.0414365	0.0469613	0.038674	0.0441989	0.0414365	0.0425414	0.0425414		3.11113	0.495058	1.15416	0.966682	0.706215	0.921748	0.894233	0.76583	0.843418	0.21082
	3.11807	0.53021	1.18052	1.04285	0.775002	0.940091	0.889647	0.848375	0.88667	0.205995	0.0441989	0.0552486	0.058011	0.0469613	0.0359116	0.0480663	0.00886564	0.0331492	0.0331492	0.0497238	0.0469613	0.0690608	0.0464088	0.014799	0.00276243	0.00552486	0.0110497	0.00828729	0.00276243	0.00607735	0.00360177	0.0414365	0.0497238	0.0414365	0.0441989	0.038674	0.0430939	0.0430939		3.11807	0.53021	1.18052	1.04285	0.775002	0.940091	0.889647	0.848375	0.88667	0.205995
	3.12501	0.57708	1.19517	0.937388	0.719972	0.935505	0.834617	0.811688	0.858774	0.194357	0.0441989	0.0552486	0.0524862	0.0497238	0.038674	0.0480663	0.00665281	0.0276243	0.0303867	0.0497238	0.0469613	0.0690608	0.0447514	0.016735	0.00828729	0.00552486	0.00552486	0.00552486	0	0.00497238	0.00302609	0.0359116	0.0469613	0.0469613	0.038674	0.038674	0.0414365	0.0414365		3.12501	0.57708	1.19517	0.937388	0.719972	0.935505	0.834617	0.811688	0.858774	0.194357
	3.13196	0.515564	1.16588	0.957894	0.719972	0.898819	0.852961	0.729144	0.834319	0.206338	0.0497238	0.0607735	0.0607735	0.0441989	0.0331492	0.0497238	0.01172	0.0303867	0.0331492	0.0497238	0.0414365	0.0607735	0.0430939	0.0124463	0.00552486	0.00552486	0.0110497	0	0	0.00441989	0.00462243	0.038674	0.0524862	0.0414365	0.0414365	0.0414365	0.0430939	0.0430939		3.13196	0.515564	1.16588	0.957894	0.719972	0.898819	0.852961	0.729144	0.834319	0.206338
	3.1389	0.492129	1.11315	0.984258	0.591569	0.967606	0.811688	0.742901	0.814757	0.223683	0.0497238	0.0552486	0.0607735	0.0524862	0.0359116	0.0508287	0.00928604	0.0276243	0.0303867	0.0524862	0.0469613	0.0635359	0.0441989	0.0151305	0.00276243	0.00552486	0.0138122	0	0.00552486	0.00552486	0.00516804	0.0414365	0.0524862	0.0414365	0.0441989	0.0414365	0.0441989	0.0441989		3.1389	0.492129	1.11315	0.984258	0.591569	0.967606	0.811688	0.742901	0.814757	0.223683
	3.14585	0.512634	1.15709	0.919812	0.73373	0.90799	0.7108	0.779588	0.817378	0.202797	0.0497238	0.0607735	0.0552486	0.0497238	0.0414365	0.0513812	0.00720354	0.0276243	0.0331492	0.038674	0.0469613	0.0690608	0.0430939	0.0161785	0	0.00552486	0.00828729	0.00552486	-0.00276243	0.00331492	0.00453914	0.0331492	0.0497238	0.0414365	0.0414365	0.0414365	0.0414365	0.0414365		3.14585	0.512634	1.15709	0.919812	0.73373	0.90799	0.7108	0.779588	0.817378	0.202797
	3.15279	0.536069	1.15416	0.916883	0.747487	0.912576	0.857546	0.825446	0.850024	0.18736	0.0441989	0.058011	0.0469613	0.0414365	0.0359116	0.0453039	0.00819469	0.0303867	0.0248619	0.0469613	0.0469613	0.0690608	0.0436464	0.0172956	0.00552486	0.00276243	0.00828729	0.00828729	0	0.00497238	0.00360177	0.038674	0.0441989	0.0441989	0.0441989	0.038674	0.041989	0.041989		3.15279	0.536069	1.15416	0.916883	0.747487	0.912576	0.857546	0.825446	0.850024	0.18736
	3.15974	0.53021	1.18052	0.940318	0.729144	0.917162	0.816274	0.779588	0.841888	0.201833	0.0469613	0.058011	0.0552486	0.0414365	0.038674	0.0480663	0.00842428	0.0303867	0.0359116	0.0524862	0.0469613	0.0607735	0.0453039	0.012292	0.00276243	0.00552486	0.00552486	0.00552486	0.00276243	0.00441989	0.00151305	0.0441989	0.0441989	0.0469613	0.038674	0.0441989	0.0436464	0.0436464		3.15974	0.53021	1.18052	0.940318	0.729144	0.917162	0.816274	0.779588	0.841888	0.201833
	3.16668	0.503846	1.16881	0.966682	0.752073	0.880475	0.82086	0.802517	0.84218	0.203416	0.0469613	0.0607735	0.0607735	0.0414365	0.0359116	0.0491713	0.0112888	0.0248619	0.0331492	0.0497238	0.0414365	0.0718232	0.0441989	0.0180088	0.0165746	0.00276243	0.0110497	0.00276243	0.00276243	0.00718232	0.00635959	0.0414365	0.0441989	0.0497238	0.0414365	0.0469613	0.0447514	0.0447514		3.16668	0.503846	1.16881	0.966682	0.752073	0.880475	0.82086	0.802517	0.84218	0.203416
	3.17363	0.538998	1.17173	0.97547	0.738315	0.940091	0.761244	0.797931	0.846255	0.20292	0.0497238	0.058011	0.058011	0.0469613	0.0359116	0.0497238	0.00916195	0.0303867	0.0276243	0.0469613	0.0497238	0.0690608	0.0447514	0.016735	0.00552486	0.00276243	0.00552486	0.00828729	0	0.00441989	0.00314966	0.0441989	0.0469613	0.0469613	0.0497238	0.0414365	0.0458564	0.0458564		3.17363	0.538998	1.17173	0.97547	0.738315	0.940091	0.761244	0.797931	0.846255	0.20292
	3.18057	0.538998	1.13951	0.893448	0.779588	0.894233	0.811688	0.76583	0.8319	0.180555	0.0524862	0.0635359	0.058011	0.0441989	0.0414365	0.0519337	0.00924486	0.0220994	0.038674	0.0524862	0.0469613	0.0635359	0.0447514	0.0155532	0	0.00276243	0.00828729	0.00552486	0.0110497	0.00552486	0.00436779	0.038674	0.0497238	0.038674	0.038674	0.0414365	0.0414365	0.0414365		3.18057	0.538998	1.13951	0.893448	0.779588	0.894233	0.811688	0.76583	0.8319	0.180555
	3.18751	0.547786	1.1981	0.846579	0.687871	0.830032	0.857546	0.761244	0.818451	0.200071	0.0441989	0.0552486	0.058011	0.0469613	0.0414365	0.0491713	0.00715038	0.0276243	0.0276243	0.0524862	0.0441989	0.0690608	0.0441989	0.01758	0.00552486	0.00552486	0.0110497	0.0110497	0.00276243	0.00718232	0.00370619	0.0414365	0.0524862	0.0441989	0.0414365	0.038674	0.0436464	0.0436464		3.18751	0.547786	1.1981	0.846579	0.687871	0.830032	0.857546	0.761244	0.818451	0.200071
	3.19446	0.565362	1.11901	1.03406	0.73373	0.862132	0.811688	0.797931	0.846272	0.184846	0.0497238	0.0607735	0.0552486	0.0469613	0.038674	0.0502762	0.00837887	0.0276243	0.038674	0.0524862	0.0441989	0.058011	0.0441989	0.0118817	0.00276243	0.00276243	0.0220994	0.00828729	-0.00828729	0.00552486	0.0110497	0.038674	0.0524862	0.0497238	0.0469613	0.038674	0.0453039	0.0453039		3.19446	0.565362	1.11901	1.03406	0.73373	0.862132	0.811688	0.797931	0.846272	0.184846
	3.2014	0.565362	1.15709	0.952035	0.797931	0.871304	0.834617	0.802517	0.854408	0.178538	0.0469613	0.0607735	0.0552486	0.0441989	0.0414365	0.0497238	0.0080538	0.0303867	0.0359116	0.0524862	0.0469613	0.0690608	0.0469613	0.0151305	0.00552486	0.00552486	0.0110497	0.00552486	0.00276243	0.00607735	0.00302609	0.0414365	0.0497238	0.0469613	0.038674	0.0414365	0.0436464	0.0436464		3.2014	0.565362	1.15709	0.952035	0.797931	0.871304	0.834617	0.802517	0.854408	0.178538
	3.20835	0.509705	1.25376	0.9286	0.664942	0.848375	0.843789	0.76583	0.830714	0.232295	0.0469613	0.0607735	0.0635359	0.0524862	0.038674	0.0524862	0.0101498	0.0303867	0.038674	0.0497238	0.0441989	0.0662983	0.0458564	0.0134766	0.00552486	0.00276243	0.00552486	0.0110497	0.00276243	0.00552486	0.00338327	0.0359116	0.0524862	0.0441989	0.0497238	0.0414365	0.0447514	0.0447514		3.20835	0.509705	1.25376	0.9286	0.664942	0.848375	0.843789	0.76583	0.830714	0.232295
	3.21529	0.547786	1.2186	0.852438	0.687871	0.885061	0.82086	0.797931	0.830079	0.20636	0.0441989	0.058011	0.058011	0.0497238	0.038674	0.0497238	0.00851438	0.0303867	0.0359116	0.0552486	0.0469613	0.0690608	0.0475138	0.0154301	0.00276243	0.00552486	0.00828729	0.00276243	0.00276243	0.00441989	0.00247079	0.038674	0.0497238	0.0524862	0.038674	0.0414365	0.0441989	0.0441989		3.21529	0.547786	1.2186	0.852438	0.687871	0.885061	0.82086	0.797931	0.830079	0.20636
	3.22224	0.53314	1.17759	1.00183	0.697043	0.830032	0.839203	0.747487	0.832333	0.209367	0.0497238	0.0662983	0.0607735	0.0524862	0.0331492	0.0524862	0.012659	0.0359116	0.0359116	0.0524862	0.0441989	0.0607735	0.0458564	0.0108053	0.00276243	0.00552486	0.00552486	0.00552486	0.00276243	0.00441989	0.00151305	0.038674	0.0552486	0.0441989	0.038674	0.038674	0.0430939	0.0430939		3.22224	0.53314	1.17759	1.00183	0.697043	0.830032	0.839203	0.747487	0.832333	0.209367
	3.22918	0.559504	1.2479	0.97547	0.715386	0.830032	0.834617	0.724558	0.841066	0.220751	0.0524862	0.0552486	0.0635359	0.0497238	0.038674	0.0519337	0.00903615	0.0331492	0.0303867	0.0497238	0.0497238	0.0745856	0.0475138	0.0176234	0.00276243	0.00276243	0.00552486	0.00828729	0.00276243	0.00441989	0.00247079	0.038674	0.0497238	0.0441989	0.038674	0.0441989	0.0430939	0.0430939		3.22918	0.559504	1.2479	0.97547	0.715386	0.830032	0.834617	0.724558	0.841066	0.220751
	3.23613	0.524352	1.24204	0.963752	0.697043	0.944677	0.830032	0.793345	0.856463	0.2267	0.0497238	0.058011	0.0524862	0.0552486	0.0359116	0.0502762	0.00860354	0.0303867	0.038674	0.0552486	0.0469613	0.0745856	0.0491713	0.0169614	0.00276243	0.00552486	0.0276243	0.00552486	0.00552486	0.00939227	0.010262	0.0414365	0.0497238	0.0497238	0.0414365	0.0414365	0.0447514	0.0447514		3.23613	0.524352	1.24204	0.963752	0.697043	0.944677	0.830032	0.793345	0.856463	0.2267
	3.24307	0.550716	1.19224	0.943247	0.628256	0.866718	0.880475	0.830032	0.841669	0.210431	0.0469613	0.0607735	0.058011	0.0497238	0.038674	0.0508287	0.00886564	0.0331492	0.0359116	0.0524862	0.0441989	0.0718232	0.0475138	0.0155532	0.00552486	0.00276243	0.0138122	0.00828729	0	0.00607735	0.00531364	0.038674	0.058011	0.0441989	0.0441989	0.0441989	0.0458564	0.0458564		3.24307	0.550716	1.19224	0.943247	0.628256	0.866718	0.880475	0.830032	0.841669	0.210431
	3.25001	0.603444	1.26547	0.998904	0.6787	0.885061	0.852961	0.706215	0.855823	0.226053	0.0469613	0.058011	0.0607735	0.0469613	0.0441989	0.0513812	0.00746368	0.0303867	0.0359116	0.0524862	0.0469613	0.0690608	0.0469613	0.0151305	0.00552486	0.00552486	0.0138122	0.00552486	0.00276243	0.00662983	0.00418943	0.0414365	0.0497238	0.0441989	0.0414365	0.0414365	0.0436464	0.0436464		3.25001	0.603444	1.26547	0.998904	0.6787	0.885061	0.852961	0.706215	0.855823	0.226053
	3.25696	0.57415	1.30063	1.06628	0.683286	0.871304	0.807103	0.816274	0.874146	0.242582	0.0524862	0.058011	0.0607735	0.0497238	0.038674	0.0519337	0.00860354	0.0248619	0.0359116	0.0469613	0.0469613	0.0635359	0.0436464	0.0144071	0	0.00552486	0.00828729	0.00828729	0.00276243	0.00497238	0.00360177	0.0469613	0.0497238	0.0414365	0.0441989	0.0414365	0.0447514	0.0447514		3.25696	0.57415	1.30063	1.06628	0.683286	0.871304	0.807103	0.816274	0.874146	0.242582
	3.2639	0.512634	1.28305	1.01648	0.719972	0.852961	0.811688	0.742901	0.848527	0.244575	0.0524862	0.0635359	0.0635359	0.0524862	0.0414365	0.0546961	0.00924486	0.0331492	0.038674	0.0552486	0.0469613	0.0690608	0.0486188	0.0141667	0.00828729	0.00828729	0.0138122	0.00552486	0.00828729	0.00883978	0.00302609	0.038674	0.0469613	0.0441989	0.0441989	0.0441989	0.0436464	0.0436464		3.2639	0.512634	1.28305	1.01648	0.719972	0.852961	0.811688	0.742901	0.848527	0.244575
	3.27085	0.503846	1.25962	0.949106	0.609913	0.862132	0.839203	0.701629	0.817921	0.248377	0.0497238	0.0607735	0.0552486	0.0524862	0.0414365	0.0519337	0.00715038	0.0331492	0.038674	0.0524862	0.0497238	0.0745856	0.0497238	0.0159887	0.0110497	0.00276243	0.0110497	0.00828729	0.00276243	0.00718232	0.00418943	0.0414365	0.0497238	0.0524862	0.0414365	0.0414365	0.0453039	0.0453039		3.27085	0.503846	1.25962	0.949106	0.609913	0.862132	0.839203	0.701629	0.817921	0.248377
	3.27779	0.524352	1.13072	0.905166	0.729144	0.802517	0.843789	0.756659	0.813193	0.184402	0.0497238	0.0607735	0.0662983	0.0497238	0.0414365	0.0535912	0.00988317	0.0331492	0.0303867	0.0524862	0.0497238	0.0662983	0.0464088	0.014799	0.00552486	0.00552486	0.00276243	0.0110497	0.00276243	0.00552486	0.00338327	0.0469613	0.0524862	0.0497238	0.0497238	0.0469613	0.0491713	0.0491713		3.27779	0.524352	1.13072	0.905166	0.729144	0.802517	0.843789	0.756659	0.813193	0.184402
	3.28474	0.559504	1.13951	0.896378	0.692457	0.852961	0.811688	0.738315	0.812974	0.182359	0.0497238	0.0635359	0.058011	0.0524862	0.038674	0.0524862	0.00936786	0.0331492	0.0359116	0.0552486	0.0524862	0.0662983	0.0486188	0.0138948	0.00276243	0.00552486	0.00828729	0.00828729	0.00552486	0.00607735	0.00231122	0.0414365	0.0524862	0.0469613	0.0441989	0.0469613	0.0464088	0.0464088		3.28474	0.559504	1.13951	0.896378	0.692457	0.852961	0.811688	0.738315	0.812974	0.182359
	3.29168	0.483341	1.18931	0.937388	0.687871	0.935505	0.775002	0.692457	0.814411	0.228175	0.0552486	0.0635359	0.058011	0.0524862	0.0414365	0.0541436	0.00819469	0.0303867	0.0359116	0.0524862	0.0497238	0.0745856	0.0486188	0.0172071	0.00276243	0.00552486	0.0165746	0.0110497	0.00276243	0.00773481	0.00598881	0.0469613	0.0469613	0.0469613	0.0414365	0.0441989	0.0453039	0.0453039		3.29168	0.483341	1.18931	0.937388	0.687871	0.935505	0.775002	0.692457	0.814411	0.228175
	3.29863	0.568292	1.20396	0.952035	0.715386	0.843789	0.866718	0.742901	0.841868	0.201868	0.0524862	0.0635359	0.0635359	0.0524862	0.0414365	0.0546961	0.00924486	0.0359116	0.0359116	0.0552486	0.0524862	0.0718232	0.0502762	0.0150546	0.00552486	0.00828729	0.00828729	0.00828729	0.00552486	0.00718232	0.00151305	0.038674	0.0497238	0.0497238	0.0469613	0.0497238	0.0469613	0.0469613		3.29863	0.568292	1.20396	0.952035	0.715386	0.843789	0.866718	0.742901	0.841868	0.201868
	3.30557	0.57708	1.19224	0.899307	0.655771	0.903405	0.843789	0.719972	0.827366	0.203299	0.0524862	0.0607735	0.0635359	0.0497238	0.0331492	0.0519337	0.0119457	0.0331492	0.038674	0.0524862	0.0497238	0.0773481	0.0502762	0.0170735	0.00552486	0.00828729	0.0110497	0.00828729	0.00828729	0.00828729	0.00195333	0.0469613	0.0524862	0.0469613	0.0469613	0.0497238	0.0486188	0.0486188		3.30557	0.57708	1.19224	0.899307	0.655771	0.903405	0.843789	0.719972	0.827366	0.203299
	3.31251	0.515564	1.15709	0.93153	0.770416	0.843789	0.82086	0.719972	0.822746	0.196523	0.0524862	0.0690608	0.0635359	0.0524862	0.0441989	0.0563536	0.00988317	0.0331492	0.0276243	0.058011	0.0497238	0.0718232	0.0480663	0.0180723	0.00552486	0.00828729	0.019337	0.00828729	0.00552486	0.00939227	0.0057283	0.0414365	0.0607735	0.0497238	0.0497238	0.0469613	0.0497238	0.0497238		3.31251	0.515564	1.15709	0.93153	0.770416	0.843789	0.82086	0.719972	0.822746	0.196523
	3.31946	0.547786	1.2977	1.01941	0.729144	0.898819	0.852961	0.692457	0.862611	0.245347	0.0524862	0.0607735	0.0635359	0.0497238	0.0359116	0.0524862	0.0108757	0.0331492	0.038674	0.0524862	0.0497238	0.0607735	0.0469613	0.0110497	0.00828729	0.00552486	0.0331492	0.00828729	0.00552486	0.0121547	0.0118173	0.0359116	0.0497238	0.0469613	0.0469613	0.0441989	0.0447514	0.0447514		3.31946	0.547786	1.2977	1.01941	0.729144	0.898819	0.852961	0.692457	0.862611	0.245347
	3.3264	0.547786	1.18345	0.943247	0.719972	0.848375	0.816274	0.719972	0.825583	0.200832	0.0552486	0.058011	0.0607735	0.0524862	0.038674	0.0530387	0.00860354	0.0331492	0.0359116	0.058011	0.0524862	0.0718232	0.0502762	0.0160364	0.00276243	0.00552486	0.0165746	0.0138122	0.00552486	0.00883978	0.00598881	0.0497238	0.0524862	0.0469613	0.0469613	0.0469613	0.0486188	0.0486188		3.3264	0.547786	1.18345	0.943247	0.719972	0.848375	0.816274	0.719972	0.825583	0.200832
	3.33335	0.477482	1.27426	1.03113	0.687871	0.912576	0.848375	0.738315	0.852858	0.256319	0.0552486	0.0607735	0.058011	0.0497238	0.0414365	0.0530387	0.00766543	0.0359116	0.0359116	0.0552486	0.0524862	0.0773481	0.0513812	0.0170959	0.00552486	0.00828729	0.019337	0.0110497	0.00276243	0.00939227	0.00635959	0.0441989	0.0497238	0.0497238	0.0497238	0.0497238	0.0486188	0.0486188		3.33335	0.477482	1.27426	1.03113	0.687871	0.912576	0.848375	0.738315	0.852858	0.256319
	3.34029	0.571221	1.21568	1.01355	0.660357	0.885061	0.811688	0.687871	0.835061	0.224191	0.0497238	0.0607735	0.0635359	0.0469613	0.0359116	0.0513812	0.0111528	0.0331492	0.0331492	0.0552486	0.0524862	0.0607735	0.0469613	0.0129569	0.00828729	0.00552486	0.0138122	0.0110497	0.00552486	0.00883978	0.00360177	0.0441989	0.0524862	0.0497238	0.0524862	0.0497238	0.0497238	0.0497238		3.34029	0.571221	1.21568	1.01355	0.660357	0.885061	0.811688	0.687871	0.835061	0.224191
	3.34724	0.524352	1.2479	0.995975	0.738315	0.940091	0.839203	0.701629	0.855352	0.23388	0.0524862	0.0635359	0.0635359	0.0524862	0.038674	0.0541436	0.010262	0.0359116	0.038674	0.058011	0.0524862	0.0662983	0.0502762	0.0128683	0.0110497	0.00552486	0.0110497	0.0110497	0.00828729	0.00939227	0.00247079	0.0441989	0.0607735	0.0497238	0.0524862	0.0414365	0.0497238	0.0497238		3.34724	0.524352	1.2479	0.995975	0.738315	0.940091	0.839203	0.701629	0.855352	0.23388
	3.35418	0.474553	1.1981	0.934459	0.724558	0.921748	0.87589	0.747487	0.839542	0.223817	0.0552486	0.058011	0.0607735	0.0524862	0.0414365	0.0535912	0.00746368	0.0359116	0.038674	0.058011	0.0497238	0.0773481	0.0519337	0.016735	0.00828729	0.00828729	0.0138122	0.0110497	0.00552486	0.00939227	0.00314966	0.0441989	0.0524862	0.0469613	0.0524862	0.0469613	0.0486188	0.0486188		3.35418	0.474553	1.1981	0.934459	0.724558	0.921748	0.87589	0.747487	0.839542	0.223817
	3.36113	0.538998	1.18638	0.946176	0.687871	0.866718	0.87589	0.7108	0.830405	0.209384	0.0497238	0.058011	0.058011	0.0497238	0.0441989	0.0519337	0.00598881	0.0303867	0.038674	0.058011	0.0469613	0.0801105	0.0508287	0.0192975	0.00828729	0.00828729	0.0248619	0.0110497	0.00552486	0.0116022	0.00766543	0.0441989	0.0552486	0.0497238	0.0524862	0.0469613	0.0497238	0.0497238		3.36113	0.538998	1.18638	0.946176	0.687871	0.866718	0.87589	0.7108	0.830405	0.209384
	3.36807	0.538998	1.20396	0.97547	0.724558	0.825446	0.82086	0.752073	0.83448	0.209301	0.0552486	0.0690608	0.0607735	0.0524862	0.0414365	0.0558011	0.0102247	0.0303867	0.0414365	0.0497238	0.0469613	0.0662983	0.0469613	0.0131034	0.0110497	0.00828729	0.0110497	0.0110497	0.00828729	0.00994475	0.00151305	0.0469613	0.0552486	0.0497238	0.0552486	0.0497238	0.0513812	0.0513812		3.36807	0.538998	1.20396	0.97547	0.724558	0.825446	0.82086	0.752073	0.83448	0.209301
	3.37502	0.500917	1.22739	0.960823	0.669528	0.894233	0.811688	0.802517	0.838157	0.228704	0.0524862	0.0635359	0.0635359	0.0524862	0.0414365	0.0546961	0.00924486	0.0359116	0.0359116	0.0524862	0.0469613	0.0773481	0.0497238	0.0170288	0.00828729	0.00828729	0.0165746	0.00828729	0.00552486	0.00939227	0.00418943	0.0441989	0.0497238	0.0469613	0.0497238	0.0469613	0.0475138	0.0475138		3.37502	0.500917	1.22739	0.960823	0.669528	0.894233	0.811688	0.802517	0.838157	0.228704
	3.38196	0.503846	1.22446	0.97254	0.706215	0.87589	0.825446	0.729144	0.833935	0.227233	0.0497238	0.0607735	0.0662983	0.0497238	0.0441989	0.0541436	0.00907827	0.038674	0.038674	0.058011	0.0497238	0.0801105	0.0530387	0.0171849	0.00276243	0.00552486	0.0248619	0.00828729	0.00828729	0.00994475	0.00864778	0.0469613	0.0524862	0.0497238	0.0552486	0.0469613	0.0502762	0.0502762		3.38196	0.503846	1.22446	0.97254	0.706215	0.87589	0.825446	0.729144	0.833935	0.227233
	3.3889	0.477482	1.24204	0.957894	0.747487	0.830032	0.797931	0.692457	0.82076	0.23684	0.0552486	0.0662983	0.0662983	0.0469613	0.0441989	0.0558011	0.0104096	0.0359116	0.0359116	0.058011	0.0524862	0.0773481	0.0519337	0.0172956	0.00828729	0.00828729	0.00828729	0.00828729	0.00552486	0.00773481	0.0012354	0.0497238	0.0552486	0.0469613	0.0497238	0.0497238	0.0502762	0.0502762		3.3889	0.477482	1.24204	0.957894	0.747487	0.830032	0.797931	0.692457	0.82076	0.23684
	3.39585	0.527281	1.28891	0.966682	0.669528	0.903405	0.797931	0.756659	0.844342	0.243935	0.0497238	0.0635359	0.0690608	0.0552486	0.0414365	0.0558011	0.0109456	0.0359116	0.0414365	0.0552486	0.0497238	0.0718232	0.0508287	0.0138948	0.00552486	0.00828729	0.00828729	0.0110497	0.00552486	0.00773481	0.00231122	0.0441989	0.0497238	0.0497238	0.0497238	0.0469613	0.0480663	0.0480663		3.39585	0.527281	1.28891	0.966682	0.669528	0.903405	0.797931	0.756659	0.844342	0.243935
	3.40279	0.556574	1.21568	0.957894	0.6787	0.839203	0.82086	0.683286	0.821742	0.217551	0.0524862	0.0607735	0.0607735	0.0497238	0.0441989	0.0535912	0.00720354	0.0331492	0.038674	0.0524862	0.0524862	0.0773481	0.0508287	0.0170959	0.00828729	0.00828729	0.0138122	0.0110497	0.00552486	0.00939227	0.00314966	0.0441989	0.0524862	0.0441989	0.0497238	0.0497238	0.0480663	0.0480663		3.40279	0.556574	1.21568	0.957894	0.6787	0.839203	0.82086	0.683286	0.821742	0.217551
	3.40974	0.524352	1.25083	0.984258	0.738315	0.834617	0.825446	0.770416	0.84689	0.225209	0.058011	0.0662983	0.0662983	0.0524862	0.0441989	0.0574586	0.00944897	0.0331492	0.0414365	0.0497238	0.0524862	0.0690608	0.0491713	0.0134482	0.0138122	0.00828729	0.0138122	0.0138122	0.00828729	0.0116022	0.00302609	0.0469613	0.0552486	0.0497238	0.0469613	0.0524862	0.0502762	0.0502762		3.40974	0.524352	1.25083	0.984258	0.738315	0.834617	0.825446	0.770416	0.84689	0.225209
	3.41668	0.550716	1.18052	0.937388	0.646599	0.90799	0.843789	0.7108	0.825401	0.2107	0.058011	0.0690608	0.0662983	0.0469613	0.0469613	0.0574586	0.0104096	0.0331492	0.0441989	0.0497238	0.0469613	0.0690608	0.0486188	0.013045	0.0165746	0.00552486	0.0138122	0.00828729	0.00828729	0.0104972	0.00453914	0.0441989	0.0524862	0.0552486	0.0497238	0.0524862	0.0508287	0.0508287		3.41668	0.550716	1.18052	0.937388	0.646599	0.90799	0.843789	0.7108	0.825401	0.2107
	3.42363	0.562433	1.25669	0.902236	0.664942	0.871304	0.866718	0.674114	0.828348	0.228565	0.0524862	0.0662983	0.0690608	0.058011	0.0414365	0.0574586	0.0111186	0.0359116	0.0359116	0.0552486	0.0524862	0.0745856	0.0508287	0.0160602	0.019337	0.00828729	0.0138122	0.0110497	0.00828729	0.0121547	0.00462243	0.0441989	0.058011	0.0552486	0.0552486	0.0497238	0.0524862	0.0524862		3.42363	0.562433	1.25669	0.902236	0.664942	0.871304	0.866718	0.674114	0.828348	0.228565
	3.43057	0.524352	1.17759	0.966682	0.697043	0.843789	0.825446	0.660357	0.813609	0.21514	0.0524862	0.0635359	0.0635359	0.0469613	0.0441989	0.0541436	0.00907827	0.0331492	0.0331492	0.0552486	0.0497238	0.0801105	0.0502762	0.0193764	0.00828729	0.00552486	0.0110497	0.00828729	0.00552486	0.00773481	0.00231122	0.0441989	0.058011	0.0497238	0.0497238	0.0469613	0.0497238	0.0497238		3.43057	0.524352	1.17759	0.966682	0.697043	0.843789	0.825446	0.660357	0.813609	0.21514
	3.43752	0.562433	1.28305	0.946176	0.674114	0.834617	0.802517	0.756659	0.837081	0.231102	0.0552486	0.0635359	0.0662983	0.0552486	0.038674	0.0558011	0.0107699	0.038674	0.038674	0.058011	0.0524862	0.0690608	0.0513812	0.013045	0.00552486	0.00828729	0.0138122	0.0110497	0.00552486	0.00883978	0.00360177	0.038674	0.0552486	0.0497238	0.0497238	0.0469613	0.0480663	0.0480663		3.43752	0.562433	1.28305	0.946176	0.674114	0.834617	0.802517	0.756659	0.837081	0.231102
	3.44446	0.492129	1.29477	0.934459	0.683286	0.825446	0.775002	0.706215	0.815901	0.251522	0.058011	0.0552486	0.0662983	0.0524862	0.0441989	0.0552486	0.0080538	0.0331492	0.0441989	0.0552486	0.0441989	0.0773481	0.0508287	0.0167577	0.00276243	0.00552486	0.0165746	0.00828729	0.00828729	0.00828729	0.00516804	0.0441989	0.0524862	0.0552486	0.0552486	0.0414365	0.0497238	0.0497238		3.44446	0.492129	1.29477	0.934459	0.683286	0.825446	0.775002	0.706215	0.815901	0.251522
	3.4514	0.559504	1.26547	0.960823	0.62367	0.802517	0.797931	0.6787	0.81266	0.239813	0.0524862	0.0635359	0.0690608	0.0552486	0.0414365	0.0563536	0.0106273	0.0303867	0.0414365	0.058011	0.0524862	0.0718232	0.0508287	0.0158208	0.0110497	0.0110497	0.00828729	0.0110497	0.00552486	0.00939227	0.00247079	0.0441989	0.058011	0.0524862	0.0497238	0.0524862	0.0513812	0.0513812		3.4514	0.559504	1.26547	0.960823	0.62367	0.802517	0.797931	0.6787	0.81266	0.239813
	3.45835	0.550716	1.27719	0.952035	0.701629	0.839203	0.82086	0.729144	0.838683	0.230638	0.058011	0.0662983	0.0635359	0.0497238	0.0414365	0.0558011	0.0102247	0.038674	0.0414365	0.058011	0.0524862	0.0690608	0.0519337	0.0124156	0.00552486	0.00828729	0.0110497	0.0110497	0.00828729	0.00883978	0.00231122	0.0441989	0.0524862	0.058011	0.0552486	0.0524862	0.0524862	0.0524862		3.45835	0.550716	1.27719	0.952035	0.701629	0.839203	0.82086	0.729144	0.838683	0.230638
	3.46529	0.515564	1.20689	0.946176	0.701629	0.811688	0.7108	0.669528	0.79461	0.224506	0.0524862	0.0635359	0.0690608	0.0552486	0.0441989	0.0569061	0.00968822	0.0331492	0.0414365	0.0524862	0.0524862	0.0773481	0.0513812	0.0166435	0.0110497	0.00552486	0.0110497	0.00828729	0.00552486	0.00828729	0.00276243	0.0441989	0.058011	0.0469613	0.0524862	0.0469613	0.0497238	0.0497238		3.46529	0.515564	1.20689	0.946176	0.701629	0.811688	0.7108	0.669528	0.79461	0.224506
	3.47224	0.521422	1.31527	0.905166	0.6787	0.793345	0.788759	0.637428	0.805728	0.256663	0.058011	0.0662983	0.0690608	0.0524862	0.0441989	0.058011	0.0101498	0.0331492	0.0414365	0.058011	0.0552486	0.0773481	0.0530387	0.0169614	0.00828729	0.0110497	0.0138122	0.00828729	0.00828729	0.00994475	0.00247079	0.0469613	0.0552486	0.0552486	0.0552486	0.0469613	0.0519337	0.0519337		3.47224	0.521422	1.31527	0.905166	0.6787	0.793345	0.788759	0.637428	0.805728	0.256663
	3.47918	0.550716	1.30648	0.943247	0.632842	0.889647	0.802517	0.715386	0.834406	0.249682	0.0497238	0.0607735	0.0607735	0.0524862	0.038674	0.0524862	0.00916195	0.038674	0.0414365	0.058011	0.0497238	0.0745856	0.0524862	0.0144863	0.00552486	0.00828729	0.0138122	0.00552486	0.00552486	0.00773481	0.00360177	0.0469613	0.058011	0.0552486	0.0497238	0.0441989	0.0508287	0.0508287		3.47918	0.550716	1.30648	0.943247	0.632842	0.889647	0.802517	0.715386	0.834406	0.249682
	3.48613	0.536069	1.28012	0.963752	0.646599	0.830032	0.697043	0.664942	0.802651	0.251733	0.0552486	0.0662983	0.0662983	0.0524862	0.0414365	0.0563536	0.0104462	0.0359116	0.0441989	0.0552486	0.0524862	0.0801105	0.0535912	0.0166435	0.00828729	0.00552486	0.0138122	0.0110497	0.00828729	0.00939227	0.00314966	0.0497238	0.0552486	0.0524862	0.0552486	0.0524862	0.0530387	0.0530387		3.48613	0.536069	1.28012	0.963752	0.646599	0.830032	0.697043	0.664942	0.802651	0.251733
	3.49307	0.521422	1.31234	0.946176	0.609913	0.811688	0.784173	0.646599	0.804616	0.265007	0.0524862	0.0635359	0.058011	0.0524862	0.0414365	0.0535912	0.00819469	0.038674	0.038674	0.058011	0.0552486	0.0773481	0.0535912	0.0160602	0.00276243	0.00828729	0.0276243	0.00828729	0.00552486	0.0104972	0.00984449	0.0469613	0.0524862	0.0552486	0.0524862	0.0441989	0.0502762	0.0502762		3.49307	0.521422	1.31234	0.946176	0.609913	0.811688	0.784173	0.646599	0.804616	0.265007
	3.50002	0.495058	1.26255	1.04577	0.655771	0.839203	0.811688	0.701629	0.830238	0.25596	0.058011	0.0607735	0.0690608	0.0497238	0.0441989	0.0563536	0.00968822	0.0331492	0.038674	0.058011	0.0497238	0.0773481	0.0513812	0.0174274	0.00552486	0.00828729	0.0138122	0.0110497	0.00276243	0.00828729	0.00436779	0.0414365	0.0524862	0.0552486	0.0552486	0.0497238	0.0508287	0.0508287		3.50002	0.495058	1.26255	1.04577	0.655771	0.839203	0.811688	0.701629	0.830238	0.25596
	3.50696	0.480412	1.22153	0.908095	0.655771	0.729144	0.82086	0.756659	0.796068	0.230774	0.0497238	0.0635359	0.0662983	0.0524862	0.0414365	0.0546961	0.0102247	0.0359116	0.0331492	0.0607735	0.0524862	0.0773481	0.0519337	0.0182613	0.00552486	0.00276243	0.0248619	0.00828729	0.00276243	0.00883978	0.00924486	0.0469613	0.058011	0.0524862	0.0497238	0.0469613	0.0508287	0.0508287		3.50696	0.480412	1.22153	0.908095	0.655771	0.729144	0.82086	0.756659	0.796068	0.230774
	3.5139	0.553645	1.24204	0.97254	0.669528	0.788759	0.752073	0.697043	0.810804	0.229161	0.0497238	0.058011	0.0607735	0.0524862	0.038674	0.0519337	0.00860354	0.0359116	0.0359116	0.0552486	0.0469613	0.0745856	0.0497238	0.0161076	0.0110497	0.00828729	0.0165746	0.00828729	0.00276243	0.00939227	0.00501821	0.0552486	0.058011	0.0497238	0.058011	0.0414365	0.0524862	0.0524862		3.5139	0.553645	1.24204	0.97254	0.669528	0.788759	0.752073	0.697043	0.810804	0.229161
	3.52085	0.591726	1.28012	1.08678	0.683286	0.793345	0.775002	0.6787	0.841281	0.249405	0.0469613	0.0607735	0.0607735	0.0524862	0.038674	0.0519337	0.00944897	0.0331492	0.0331492	0.0552486	0.0441989	0.0718232	0.0475138	0.0163894	0.00552486	0.00552486	0.00828729	0.00828729	0.00828729	0.00718232	0.00151305	0.0441989	0.0524862	0.0497238	0.0552486	0.0469613	0.0497238	0.0497238		3.52085	0.591726	1.28012	1.08678	0.683286	0.793345	0.775002	0.6787	0.841281	0.249405
	3.52779	0.536069	1.35628	0.954964	0.646599	0.848375	0.811688	0.701629	0.836515	0.267543	0.0497238	0.0607735	0.0635359	0.0469613	0.0359116	0.0513812	0.0111528	0.0331492	0.038674	0.0524862	0.0497238	0.0745856	0.0497238	0.0159887	0.00276243	0.00276243	0.0110497	0.0110497	0	0.00552486	0.00516804	0.0414365	0.0524862	0.0441989	0.0469613	0.0441989	0.0458564	0.0458564		3.52779	0.536069	1.35628	0.954964	0.646599	0.848375	0.811688	0.701629	0.836515	0.267543
	3.53474	0.503846	1.32113	0.957894	0.674114	0.807103	0.816274	0.724558	0.829274	0.258222	0.0524862	0.058011	0.0635359	0.0524862	0.0414365	0.0535912	0.00819469	0.0359116	0.0359116	0.0497238	0.0441989	0.0801105	0.0491713	0.0182613	0.00276243	0.00828729	0.0138122	0.00828729	0.00276243	0.00718232	0.00462243	0.0441989	0.0552486	0.0497238	0.0441989	0.0469613	0.0480663	0.0480663		3.53474	0.503846	1.32113	0.957894	0.674114	0.807103	0.816274	0.724558	0.829274	0.258222
	3.54168	0.565362	1.25083	0.990116	0.6787	0.797931	0.715386	0.715386	0.816244	0.231529	0.0497238	0.0607735	0.0635359	0.0552486	0.0414365	0.0541436	0.00886564	0.0359116	0.0331492	0.0497238	0.0497238	0.0745856	0.0486188	0.0164127	0.00552486	0.00552486	0.00828729	0.00276243	0	0.00441989	0.00314966	0.0469613	0.0524862	0.0497238	0.0441989	0.0497238	0.0486188	0.0486188		3.54168	0.565362	1.25083	0.990116	0.6787	0.797931	0.715386	0.715386	0.816244	0.231529
	3.54863	0.524352	1.28012	0.987187	0.660357	0.839203	0.761244	0.683286	0.819393	0.250022	0.0497238	0.0607735	0.0690608	0.0497238	0.0469613	0.0552486	0.00936786	0.0303867	0.038674	0.0524862	0.0441989	0.0718232	0.0475138	0.0157967	0.00552486	0.00552486	0.00552486	0.00828729	0.00276243	0.00552486	0.00195333	0.0441989	0.0497238	0.0441989	0.0441989	0.0469613	0.0458564	0.0458564		3.54863	0.524352	1.28012	0.987187	0.660357	0.839203	0.761244	0.683286	0.819393	0.250022
	3.55557	0.597585	1.27133	0.896378	0.756659	0.862132	0.816274	0.664942	0.8379	0.218558	0.0497238	0.0607735	0.0662983	0.0469613	0.038674	0.0524862	0.0110497	0.0359116	0.0359116	0.0497238	0.0497238	0.0635359	0.0469613	0.0115561	0	0.00552486	0.00828729	0.0110497	0.00276243	0.00552486	0.00436779	0.0441989	0.0552486	0.0441989	0.0552486	0.0441989	0.0486188	0.0486188		3.55557	0.597585	1.27133	0.896378	0.756659	0.862132	0.816274	0.664942	0.8379	0.218558
	3.56252	0.536069	1.25083	0.855367	0.692457	0.82086	0.807103	0.73373	0.813773	0.22026	0.0524862	0.0552486	0.0662983	0.0469613	0.0414365	0.0524862	0.00936786	0.0276243	0.0331492	0.0497238	0.0524862	0.0718232	0.0469613	0.0174711	0.00276243	0.00552486	0.0110497	0.00552486	0.00552486	0.00607735	0.00302609	0.0441989	0.0524862	0.0524862	0.0441989	0.0441989	0.0475138	0.0475138		3.56252	0.536069	1.25083	0.855367	0.692457	0.82086	0.807103	0.73373	0.813773	0.22026
	3.56946	0.556574	1.23618	0.954964	0.683286	0.811688	0.834617	0.651185	0.818356	0.226667	0.0497238	0.0607735	0.0635359	0.0469613	0.0441989	0.0530387	0.00860354	0.0276243	0.038674	0.0524862	0.0497238	0.0718232	0.0480663	0.0165285	0.00552486	0.00552486	0.00552486	0.0110497	0.00276243	0.00607735	0.00302609	0.0497238	0.0524862	0.0441989	0.0524862	0.0469613	0.0491713	0.0491713		3.56946	0.556574	1.23618	0.954964	0.683286	0.811688	0.834617	0.651185	0.818356	0.226667
	3.5764	0.547786	1.23032	0.899307	0.642013	0.797931	0.816274	0.683286	0.802417	0.222659	0.0469613	0.0635359	0.0607735	0.0524862	0.0414365	0.0530387	0.00924486	0.0303867	0.0331492	0.0552486	0.0497238	0.0801105	0.0497238	0.0200157	0.00828729	0.00552486	0.00828729	0.00552486	0.00276243	0.00607735	0.00231122	0.0497238	0.0524862	0.0552486	0.0497238	0.0497238	0.0513812	0.0513812		3.5764	0.547786	1.23032	0.899307	0.642013	0.797931	0.816274	0.683286	0.802417	0.222659
	3.58335	0.474553	1.31234	0.946176	0.742901	0.797931	0.802517	0.655771	0.818885	0.261838	0.0524862	0.0607735	0.0607735	0.0497238	0.0414365	0.0530387	0.008148	0.0331492	0.0331492	0.0524862	0.0497238	0.0690608	0.0475138	0.0150546	0	0.00828729	0.0138122	0.00276243	0.00276243	0.00552486	0.00552486	0.0441989	0.0469613	0.0469613	0.0497238	0.0469613	0.0469613	0.0469613		3.58335	0.474553	1.31234	0.946176	0.742901	0.797931	0.802517	0.655771	0.818885	0.261838
	3.59029	0.571221	1.28012	0.998904	0.692457	0.784173	0.770416	0.642013	0.819901	0.244028	0.0497238	0.0607735	0.0607735	0.0524862	0.038674	0.0524862	0.00916195	0.0331492	0.0331492	0.0552486	0.0497238	0.0745856	0.0491713	0.0172956	0.00276243	0.00276243	0.00828729	0.00552486	0.00276243	0.00441989	0.00247079	0.0414365	0.0441989	0.0441989	0.0497238	0.0441989	0.0447514	0.0447514		3.59029	0.571221	1.28012	0.998904	0.692457	0.784173	0.770416	0.642013	0.819901	0.244028
	3.59724	0.524352	1.27133	0.937388	0.660357	0.825446	0.706215	0.697043	0.803162	0.24375	0.0497238	0.0607735	0.0607735	0.0497238	0.038674	0.0519337	0.00924486	0.0331492	0.0359116	0.0497238	0.0497238	0.0773481	0.0491713	0.0175148	0.00552486	0.00276243	0.00828729	0.00552486	0.00276243	0.00497238	0.00231122	0.0414365	0.0524862	0.0497238	0.0469613	0.0469613	0.0475138	0.0475138		3.59724	0.524352	1.27133	0.937388	0.660357	0.825446	0.706215	0.697043	0.803162	0.24375
	3.60418	0.582938	1.25376	0.993046	0.687871	0.784173	0.761244	0.683286	0.820902	0.22919	0.0497238	0.0607735	0.0607735	0.0469613	0.0359116	0.0508287	0.0104462	0.0331492	0.0359116	0.0497238	0.0497238	0.0801105	0.0497238	0.0186336	0.00276243	0.00552486	0.00828729	0.00828729	0.00552486	0.00607735	0.00231122	0.0414365	0.0497238	0.0441989	0.0497238	0.0469613	0.0464088	0.0464088		3.60418	0.582938	1.25376	0.993046	0.687871	0.784173	0.761244	0.683286	0.820902	0.22919
	3.61113	0.53021	1.31527	0.987187	0.628256	0.816274	0.793345	0.660357	0.8187	0.264635	0.0524862	0.0690608	0.0552486	0.0524862	0.0359116	0.0530387	0.0117849	0.0331492	0.0303867	0.0552486	0.0469613	0.0745856	0.0480663	0.0179664	0.00276243	0.00276243	0.0359116	0.00552486	0.00276243	0.00994475	0.0145651	0.038674	0.0469613	0.0497238	0.0524862	0.0469613	0.0469613	0.0469613		3.61113	0.53021	1.31527	0.987187	0.628256	0.816274	0.793345	0.660357	0.8187	0.264635
	3.61807	0.536069	1.33871	0.881731	0.651185	0.756659	0.76583	0.651185	0.797338	0.262626	0.0524862	0.0607735	0.0607735	0.0469613	0.0414365	0.0524862	0.00851438	0.0303867	0.0331492	0.0497238	0.0524862	0.0773481	0.0486188	0.0187967	0	0.00552486	0.00552486	0.00552486	0.00276243	0.0038674	0.00247079	0.038674	0.0524862	0.0469613	0.0441989	0.0441989	0.0453039	0.0453039		3.61807	0.536069	1.33871	0.881731	0.651185	0.756659	0.76583	0.651185	0.797338	0.262626
	3.62502	0.536069	1.25083	0.934459	0.706215	0.779588	0.82086	0.664942	0.81328	0.230086	0.0497238	0.0635359	0.0635359	0.0552486	0.0359116	0.0535912	0.0114899	0.0359116	0.038674	0.0552486	0.0524862	0.0745856	0.0513812	0.0154548	0.00276243	0.00276243	0.00828729	0.0110497	0.00276243	0.00552486	0.00390667	0.0469613	0.0497238	0.0441989	0.0497238	0.0469613	0.0475138	0.0475138		3.62502	0.536069	1.25083	0.934459	0.706215	0.779588	0.82086	0.664942	0.81328	0.230086
	3.63196	0.562433	1.30648	1.03991	0.724558	0.770416	0.742901	0.669528	0.830891	0.255178	0.0497238	0.0607735	0.0607735	0.0524862	0.0414365	0.0530387	0.008148	0.0359116	0.038674	0.0552486	0.0469613	0.0773481	0.0508287	0.0166435	0.00276243	0.00552486	0.00828729	0.00552486	-0.00276243	0.0038674	0.00418943	0.0441989	0.0497238	0.0469613	0.0497238	0.038674	0.0458564	0.0458564		3.63196	0.562433	1.30648	1.03991	0.724558	0.770416	0.742901	0.669528	0.830891	0.255178
	3.63891	0.585868	1.35628	0.969611	0.687871	0.770416	0.756659	0.637428	0.823448	0.265198	0.0552486	0.0635359	0.058011	0.0524862	0.0359116	0.0530387	0.0104096	0.0276243	0.0359116	0.0524862	0.0469613	0.0745856	0.0475138	0.0179452	0	0.00276243	0.00552486	0.00276243	0.00552486	0.00331492	0.00231122	0.0441989	0.0524862	0.0524862	0.0524862	0.0469613	0.0497238	0.0497238		3.63891	0.585868	1.35628	0.969611	0.687871	0.770416	0.756659	0.637428	0.823448	0.265198
	3.64585	0.565362	1.25083	0.9286	0.715386	0.770416	0.797931	0.697043	0.817938	0.220313	0.0497238	0.0662983	0.0635359	0.0497238	0.038674	0.0535912	0.0113226	0.0303867	0.0331492	0.0552486	0.0497238	0.0773481	0.0491713	0.0189785	0.00552486	0.00276243	0.00552486	0.00552486	0.00552486	0.00497238	0.0012354	0.0414365	0.0524862	0.0497238	0.0524862	0.038674	0.0469613	0.0469613		3.64585	0.565362	1.25083	0.9286	0.715386	0.770416	0.797931	0.697043	0.817938	0.220313
	3.65279	0.538998	1.20103	0.97254	0.628256	0.788759	0.775002	0.669528	0.796302	0.225792	0.0497238	0.058011	0.0662983	0.0497238	0.0414365	0.0530387	0.00944897	0.0276243	0.0276243	0.0497238	0.0469613	0.0635359	0.0430939	0.0154548	0.00276243	0	0.00552486	0.00552486	0.00276243	0.00331492	0.00231122	0.0414365	0.0469613	0.0497238	0.0414365	0.0441989	0.0447514	0.0447514		3.65279	0.538998	1.20103	0.97254	0.628256	0.788759	0.775002	0.669528	0.796302	0.225792
	3.65974	0.553645	1.23325	0.922742	0.664942	0.770416	0.770416	0.687871	0.800469	0.222121	0.0552486	0.0635359	0.0607735	0.0497238	0.0359116	0.0530387	0.0109456	0.0303867	0.0359116	0.0552486	0.0497238	0.0690608	0.0480663	0.0154548	0	0.00552486	0.00828729	0.00276243	0.00276243	0.0038674	0.00314966	0.0441989	0.0524862	0.0469613	0.0441989	0.0469613	0.0469613	0.0469613		3.65974	0.553645	1.23325	0.922742	0.664942	0.770416	0.770416	0.687871	0.800469	0.222121
	3.66668	0.553645	1.29477	0.890519	0.669528	0.807103	0.76583	0.651185	0.804654	0.24287	0.0497238	0.0635359	0.0524862	0.0497238	0.0414365	0.0513812	0.00795849	0.0303867	0.0359116	0.0469613	0.0497238	0.0635359	0.0453039	0.0128979	-0.00276243	0	0.00828729	0	0	0.00110497	0.00418943	0.0414365	0.0552486	0.0497238	0.0469613	0.0441989	0.0475138	0.0475138		3.66668	0.553645	1.29477	0.890519	0.669528	0.807103	0.76583	0.651185	0.804654	0.24287
	3.67363	0.550716	1.3182	0.934459	0.6787	0.73373	0.770416	0.697043	0.811895	0.251113	0.0469613	0.058011	0.0552486	0.0524862	0.0414365	0.0508287	0.00665281	0.0331492	0.038674	0.0552486	0.0441989	0.0718232	0.0486188	0.0153309	0	0	0.0138122	0.00552486	0	0.0038674	0.00605218	0.0414365	0.0497238	0.0469613	0.0524862	0.0441989	0.0469613	0.0469613		3.67363	0.550716	1.3182	0.934459	0.6787	0.73373	0.770416	0.697043	0.811895	0.251113
	3.68057	0.53021	1.32699	0.990116	0.664942	0.825446	0.811688	0.642013	0.827344	0.266271	0.0469613	0.0607735	0.0552486	0.0497238	0.0359116	0.0497238	0.00936786	0.0276243	0.0331492	0.0497238	0.0441989	0.0662983	0.0441989	0.0151305	0.00276243	0.00552486	0.00828729	0.00276243	-0.00276243	0.00331492	0.00409735	0.0359116	0.0469613	0.0497238	0.0414365	0.0414365	0.0430939	0.0430939		3.68057	0.53021	1.32699	0.990116	0.664942	0.825446	0.811688	0.642013	0.827344	0.266271
	3.68752	0.547786	1.35921	0.952035	0.701629	0.756659	0.797931	0.660357	0.825087	0.266489	0.0469613	0.058011	0.0607735	0.0524862	0.038674	0.0513812	0.00886564	0.0303867	0.0331492	0.0524862	0.0469613	0.0745856	0.0475138	0.0177313	0	0	0.00552486	0.00828729	0.00276243	0.00331492	0.00360177	0.038674	0.0524862	0.0524862	0.0524862	0.0441989	0.0480663	0.0480663		3.68752	0.547786	1.35921	0.952035	0.701629	0.756659	0.797931	0.660357	0.825087	0.266489
	3.69446	0.538998	1.28598	0.93153	0.719972	0.775002	0.779588	0.637428	0.809785	0.243175	0.0497238	0.058011	0.058011	0.0441989	0.038674	0.0497238	0.00851438	0.0331492	0.0359116	0.0524862	0.0441989	0.058011	0.0447514	0.0105913	0	0	0.00552486	0.00828729	0	0.00276243	0.00390667	0.038674	0.0552486	0.0497238	0.0497238	0.0414365	0.0469613	0.0469613		3.69446	0.538998	1.28598	0.93153	0.719972	0.775002	0.779588	0.637428	0.809785	0.243175
	3.70141	0.518493	1.38558	0.9286	0.697043	0.76583	0.770416	0.651185	0.816735	0.280331	0.0497238	0.0607735	0.058011	0.0524862	0.038674	0.0519337	0.00860354	0.0359116	0.0331492	0.0524862	0.0497238	0.0718232	0.0486188	0.0154548	0	0	0.0110497	0.00828729	0	0.0038674	0.00538497	0.0497238	0.0524862	0.0497238	0.0441989	0.0441989	0.0480663	0.0480663		3.70141	0.518493	1.38558	0.9286	0.697043	0.76583	0.770416	0.651185	0.816735	0.280331
	3.70835	0.544857	1.2186	0.946176	0.7108	0.761244	0.719972	0.692457	0.799159	0.219514	0.0552486	0.0607735	0.0607735	0.0497238	0.0414365	0.0535912	0.00819469	0.0303867	0.0359116	0.0497238	0.0441989	0.0745856	0.0469613	0.0171404	0	0.00552486	0.00552486	0.00552486	0.00276243	0.0038674	0.00247079	0.0441989	0.0469613	0.0469613	0.0524862	0.0497238	0.0480663	0.0480663		3.70835	0.544857	1.2186	0.946176	0.7108	0.761244	0.719972	0.692457	0.799159	0.219514
	3.71529	0.451118	1.27719	0.987187	0.664942	0.797931	0.793345	0.706215	0.811133	0.261625	0.0524862	0.058011	0.0607735	0.0497238	0.038674	0.0519337	0.00860354	0.0276243	0.0331492	0.0524862	0.0441989	0.0662983	0.0447514	0.0154301	0	0.00276243	0.00276243	0.00828729	-0.00276243	0.00220994	0.00409735	0.0441989	0.0497238	0.0497238	0.0441989	0.0414365	0.0458564	0.0458564		3.71529	0.451118	1.27719	0.987187	0.664942	0.797931	0.793345	0.706215	0.811133	0.261625
	3.72224	0.562433	1.28012	0.97547	0.73373	0.793345	0.715386	0.664942	0.817918	0.239907	0.0469613	0.0607735	0.058011	0.0469613	0.038674	0.0502762	0.00903615	0.0331492	0.0359116	0.0497238	0.0469613	0.0718232	0.0475138	0.015306	0.00276243	0	0.00828729	0	-0.00828729	0.000552486	0.00598881	0.0441989	0.0552486	0.0469613	0.038674	0.0469613	0.0464088	0.0464088		3.72224	0.562433	1.28012	0.97547	0.73373	0.793345	0.715386	0.664942	0.817918	0.239907
	3.72918	0.521422	1.33578	0.896378	0.651185	0.73373	0.770416	0.632842	0.791679	0.267339	0.0469613	0.0635359	0.0607735	0.0497238	0.0441989	0.0530387	0.00860354	0.0303867	0.0359116	0.0552486	0.0497238	0.0607735	0.0464088	0.0128683	-0.00276243	0	0.00552486	0.00552486	0.00552486	0.00276243	0.00390667	0.0469613	0.0469613	0.0441989	0.0441989	0.0469613	0.0458564	0.0458564		3.72918	0.521422	1.33578	0.896378	0.651185	0.73373	0.770416	0.632842	0.791679	0.267339
	3.73613	0.521422	1.39144	0.916883	0.674114	0.779588	0.770416	0.664942	0.816972	0.281196	0.0497238	0.0552486	0.0524862	0.0497238	0.038674	0.0491713	0.00629931	0.0303867	0.0331492	0.0497238	0.0441989	0.0662983	0.0447514	0.0144071	0	0.00276243	0.00828729	0.00276243	0.00552486	0.0038674	0.00314966	0.0497238	0.0497238	0.0552486	0.0441989	0.0469613	0.0491713	0.0491713		3.73613	0.521422	1.39144	0.916883	0.674114	0.779588	0.770416	0.664942	0.816972	0.281196
	3.74307	0.565362	1.21275	0.978399	0.655771	0.76583	0.797931	0.651185	0.803889	0.224074	0.0441989	0.0607735	0.0635359	0.0524862	0.038674	0.0519337	0.0105913	0.0331492	0.0359116	0.0524862	0.0497238	0.0745856	0.0491713	0.0165054	0.00552486	0.00552486	0.0138122	0	-0.00276243	0.00441989	0.00635959	0.0441989	0.0524862	0.0414365	0.0359116	0.0441989	0.0436464	0.0436464		3.74307	0.565362	1.21275	0.978399	0.655771	0.76583	0.797931	0.651185	0.803889	0.224074
	3.75002	0.547786	1.37386	0.966682	0.642013	0.779588	0.761244	0.701629	0.824686	0.274773	0.0524862	0.058011	0.0635359	0.0469613	0.038674	0.0519337	0.00964876	0.0331492	0.0303867	0.0552486	0.0469613	0.0745856	0.0480663	0.0179664	0	0	0.00828729	0.00276243	-0.00552486	0.00110497	0.00501821	0.0414365	0.0497238	0.0469613	0.0497238	0.0441989	0.0464088	0.0464088		3.75002	0.547786	1.37386	0.966682	0.642013	0.779588	0.761244	0.701629	0.824686	0.274773
	3.75696	0.565362	1.27719	0.954964	0.687871	0.76583	0.770416	0.632842	0.807782	0.241148	0.0441989	0.0635359	0.0662983	0.0497238	0.0414365	0.0530387	0.0112888	0.0276243	0.0331492	0.0497238	0.0469613	0.0745856	0.0464088	0.0182613	-0.00276243	0.00276243	0.00552486	0.00276243	0	0.00165746	0.00314966	0.0359116	0.0497238	0.0441989	0.0414365	0.0414365	0.0425414	0.0425414		3.75696	0.565362	1.27719	0.954964	0.687871	0.76583	0.770416	0.632842	0.807782	0.241148
	3.76391	0.541928	1.22446	0.916883	0.752073	0.816274	0.788759	0.669528	0.815701	0.215413	0.0497238	0.0607735	0.0635359	0.0497238	0.038674	0.0524862	0.00996009	0.0303867	0.0331492	0.0524862	0.0497238	0.0690608	0.0469613	0.0157483	0	0.00552486	0.00552486	0.00828729	0	0.0038674	0.00370619	0.038674	0.058011	0.0469613	0.0497238	0.0441989	0.0475138	0.0475138		3.76391	0.541928	1.22446	0.916883	0.752073	0.816274	0.788759	0.669528	0.815701	0.215413
	3.77085	0.547786	1.29184	0.88759	0.664942	0.76583	0.770416	0.609913	0.791188	0.248013	0.0524862	0.0635359	0.058011	0.0497238	0.0414365	0.0530387	0.00837887	0.0303867	0.0331492	0.0497238	0.0441989	0.0773481	0.0469613	0.0187357	0	0.00552486	0.0110497	0.00552486	0.00276243	0.00497238	0.00409735	0.0469613	0.0497238	0.0469613	0.0524862	0.0414365	0.0475138	0.0475138		3.77085	0.547786	1.29184	0.88759	0.664942	0.76583	0.770416	0.609913	0.791188	0.248013
	3.77779	0.553645	1.28012	0.922742	0.701629	0.761244	0.770416	0.646599	0.805199	0.238631	0.0497238	0.058011	0.0607735	0.0469613	0.038674	0.0508287	0.00886564	0.0303867	0.0331492	0.0524862	0.0441989	0.0718232	0.0464088	0.016735	-0.00276243	0	0.00552486	0.00276243	0	0.00110497	0.00314966	0.0441989	0.0497238	0.0524862	0.0414365	0.0469613	0.0469613	0.0469613		3.77779	0.553645	1.28012	0.922742	0.701629	0.761244	0.770416	0.646599	0.805199	0.238631
	3.78474	0.57415	1.28305	0.943247	0.715386	0.76583	0.770416	0.687871	0.819993	0.232323	0.0524862	0.0662983	0.0552486	0.0469613	0.0414365	0.0524862	0.00936786	0.0220994	0.0414365	0.0552486	0.0469613	0.0745856	0.0480663	0.0191984	-0.00276243	0.00276243	0.00276243	0.00276243	0.00276243	0.00165746	0.00247079	0.0414365	0.0524862	0.0469613	0.0414365	0.0469613	0.0458564	0.0458564		3.78474	0.57415	1.28305	0.943247	0.715386	0.76583	0.770416	0.687871	0.819993	0.232323
	3.79168	0.591726	1.29477	0.966682	0.687871	0.761244	0.729144	0.655771	0.812458	0.243162	0.0552486	0.0662983	0.0607735	0.0469613	0.038674	0.0535912	0.0109804	0.0303867	0.0303867	0.0552486	0.0469613	0.0718232	0.0469613	0.01758	0	0	0.00552486	0.00276243	0	0.00165746	0.00247079	0.0441989	0.0552486	0.0414365	0.0552486	0.0469613	0.0486188	0.0486188		3.79168	0.591726	1.29477	0.966682	0.687871	0.761244	0.729144	0.655771	0.812458	0.243162
	3.79863	0.48627	1.25083	0.949106	0.715386	0.779588	0.73373	0.692457	0.801052	0.240635	0.0469613	0.058011	0.0607735	0.0469613	0.038674	0.0502762	0.00903615	0.0303867	0.038674	0.0524862	0.0497238	0.0662983	0.0475138	0.013729	0.00276243	0.00276243	0.0110497	0.00552486	-0.00276243	0.0038674	0.00501821	0.0469613	0.0552486	0.0469613	0.0497238	0.0414365	0.0480663	0.0480663		3.79863	0.48627	1.25083	0.949106	0.715386	0.779588	0.73373	0.692457	0.801052	0.240635
	3.80557	0.503846	1.28305	1.00769	0.701629	0.775002	0.752073	0.674114	0.813915	0.255366	0.0497238	0.0662983	0.0497238	0.0524862	0.0414365	0.0519337	0.00903615	0.0303867	0.0359116	0.058011	0.0469613	0.0718232	0.0486188	0.0167577	0	0	0.00276243	0	0.00276243	0.00110497	0.00151305	0.0414365	0.0524862	0.0497238	0.0414365	0.0441989	0.0458564	0.0458564		3.80557	0.503846	1.28305	1.00769	0.701629	0.775002	0.752073	0.674114	0.813915	0.255366
	3.81252	0.568292	1.24204	0.987187	0.7108	0.843789	0.756659	0.628256	0.819575	0.23191	0.0524862	0.0607735	0.0524862	0.0469613	0.0359116	0.0497238	0.00916195	0.0331492	0.0359116	0.0552486	0.0497238	0.0662983	0.0480663	0.0137568	0	-0.00276243	0.00552486	0.00552486	0	0.00165746	0.00370619	0.0414365	0.0524862	0.0497238	0.0469613	0.0469613	0.0475138	0.0475138		3.81252	0.568292	1.24204	0.987187	0.7108	0.843789	0.756659	0.628256	0.819575	0.23191
	3.81946	0.544857	1.2977	0.987187	0.742901	0.775002	0.697043	0.683286	0.818282	0.249535	0.0497238	0.058011	0.058011	0.0497238	0.038674	0.0508287	0.00795849	0.0303867	0.0331492	0.0524862	0.0441989	0.0635359	0.0447514	0.013729	0.00276243	0	0.00828729	0.00828729	0.00276243	0.00441989	0.00370619	0.0414365	0.0552486	0.0497238	0.038674	0.038674	0.0447514	0.0447514		3.81946	0.544857	1.2977	0.987187	0.742901	0.775002	0.697043	0.683286	0.818282	0.249535
	3.82641	0.497988	1.26547	0.916883	0.655771	0.76583	0.784173	0.6787	0.794974	0.244369	0.0524862	0.058011	0.0607735	0.0524862	0.0331492	0.0513812	0.0108053	0.0303867	0.0331492	0.0497238	0.0497238	0.0718232	0.0469613	0.0165746	0.00276243	0	0.00828729	0.00276243	0.00276243	0.00331492	0.00302609	0.0441989	0.0497238	0.0497238	0.0414365	0.0497238	0.0469613	0.0469613		3.82641	0.497988	1.26547	0.916883	0.655771	0.76583	0.784173	0.6787	0.794974	0.244369
	3.83335	0.553645	1.35921	0.987187	0.614498	0.76583	0.761244	0.660357	0.814568	0.277952	0.0524862	0.0552486	0.058011	0.0469613	0.038674	0.0502762	0.00766543	0.0331492	0.0303867	0.0524862	0.0441989	0.0745856	0.0469613	0.0177957	0.00276243	-0.00276243	0.0110497	0.00276243	0.00276243	0.00331492	0.00494159	0.0414365	0.0524862	0.0497238	0.0524862	0.0469613	0.0486188	0.0486188		3.83335	0.553645	1.35921	0.987187	0.614498	0.76583	0.761244	0.660357	0.814568	0.277952
	3.8403	0.492129	1.35335	0.881731	0.674114	0.747487	0.76583	0.637428	0.793153	0.274936	0.0524862	0.0607735	0.0607735	0.0524862	0.0331492	0.0519337	0.0112888	0.0303867	0.0303867	0.0524862	0.0441989	0.0745856	0.0464088	0.0183655	0	0.00276243	0.0276243	0.00552486	0	0.00718232	0.0116547	0.0469613	0.058011	0.0441989	0.0414365	0.0414365	0.0464088	0.0464088		3.8403	0.492129	1.35335	0.881731	0.674114	0.747487	0.76583	0.637428	0.793153	0.274936
	3.84724	0.541928	1.34457	0.88466	0.7108	0.775002	0.76583	0.669528	0.813188	0.256864	0.0469613	0.0607735	0.0635359	0.0497238	0.038674	0.0519337	0.0102247	0.0276243	0.0331492	0.0497238	0.0469613	0.0718232	0.0458564	0.0172071	0	0.00276243	0.0248619	0.00276243	0.00276243	0.00662983	0.010262	0.0441989	0.0497238	0.0414365	0.0552486	0.0441989	0.0469613	0.0469613		3.84724	0.541928	1.34457	0.88466	0.7108	0.775002	0.76583	0.669528	0.813188	0.256864
	3.85419	0.585868	1.34457	0.97254	0.669528	0.747487	0.784173	0.6787	0.826123	0.258889	0.0469613	0.0662983	0.0607735	0.0497238	0.0414365	0.0530387	0.0102247	0.0303867	0.0331492	0.0552486	0.0497238	0.0745856	0.0486188	0.0179664	0	0.00276243	0.00552486	0.00276243	0	0.00220994	0.00231122	0.038674	0.0469613	0.0497238	0.0441989	0.0441989	0.0447514	0.0447514		3.85419	0.585868	1.34457	0.97254	0.669528	0.747487	0.784173	0.6787	0.826123	0.258889
	3.86113	0.553645	1.33285	0.952035	0.701629	0.761244	0.752073	0.664942	0.816917	0.257374	0.0524862	0.0662983	0.058011	0.0497238	0.0414365	0.0535912	0.00928604	0.0303867	0.038674	0.0524862	0.0469613	0.0690608	0.0475138	0.0146695	0.00276243	-0.00276243	0.00828729	0.00276243	0	0.00220994	0.00409735	0.0441989	0.0497238	0.0441989	0.0441989	0.0441989	0.0453039	0.0453039		3.86113	0.553645	1.33285	0.952035	0.701629	0.761244	0.752073	0.664942	0.816917	0.257374
	3.86807	0.509705	1.40608	0.881731	0.7108	0.779588	0.742901	0.632842	0.809093	0.28789	0.0469613	0.0607735	0.0607735	0.0524862	0.0359116	0.0513812	0.0104462	0.0331492	0.038674	0.0524862	0.0497238	0.0718232	0.0491713	0.0149274	0	0.00552486	0.0248619	0	-0.00552486	0.00497238	0.0117849	0.0414365	0.0524862	0.0469613	0.0469613	0.0469613	0.0469613	0.0469613		3.86807	0.509705	1.40608	0.881731	0.7108	0.779588	0.742901	0.632842	0.809093	0.28789
	3.87502	0.562433	1.38558	0.993046	0.660357	0.76583	0.724558	0.655771	0.821082	0.283036	0.0497238	0.0607735	0.0607735	0.0497238	0.0414365	0.0524862	0.00828729	0.0359116	0.0359116	0.058011	0.0497238	0.0690608	0.0497238	0.014354	0.00552486	0.00276243	0.0138122	0.00276243	-0.00276243	0.00441989	0.00605218	0.0441989	0.058011	0.0441989	0.0469613	0.0497238	0.0486188	0.0486188		3.87502	0.562433	1.38558	0.993046	0.660357	0.76583	0.724558	0.655771	0.821082	0.283036
	3.88196	0.571221	1.22739	1.01648	0.664942	0.797931	0.779588	0.669528	0.818155	0.229218	0.0524862	0.058011	0.0607735	0.0469613	0.0331492	0.0502762	0.0109456	0.0331492	0.0248619	0.0524862	0.0497238	0.0745856	0.0469613	0.0192381	0	0.00276243	0.00552486	0.00276243	0	0.00220994	0.00231122	0.0441989	0.0497238	0.0469613	0.0414365	0.0441989	0.0453039	0.0453039		3.88196	0.571221	1.22739	1.01648	0.664942	0.797931	0.779588	0.669528	0.818155	0.229218
	3.88891	0.500917	1.38265	0.9286	0.697043	0.724558	0.76583	0.655771	0.80791	0.283811	0.0552486	0.0607735	0.0635359	0.0497238	0.0414365	0.0541436	0.00886564	0.0303867	0.0359116	0.0497238	0.0469613	0.0773481	0.0480663	0.0181776	0.0110497	-0.00276243	0.0138122	0.00276243	0	0.00497238	0.00715038	0.038674	0.0552486	0.0441989	0.038674	0.0414365	0.0436464	0.0436464		3.88891	0.500917	1.38265	0.9286	0.697043	0.724558	0.76583	0.655771	0.80791	0.283811
	3.89585	0.492129	1.28891	0.93153	0.651185	0.747487	0.784173	0.660357	0.793681	0.25674	0.0524862	0.0607735	0.0607735	0.0552486	0.0414365	0.0541436	0.00795849	0.0331492	0.0331492	0.0552486	0.0469613	0.0718232	0.0480663	0.016296	-0.00276243	0.00276243	0.00276243	0.00552486	0.00276243	0.00220994	0.00302609	0.0414365	0.0497238	0.0469613	0.0469613	0.0497238	0.0469613	0.0469613		3.89585	0.492129	1.28891	0.93153	0.651185	0.747487	0.784173	0.660357	0.793681	0.25674
	3.9028	0.471623	1.31234	0.952035	0.687871	0.807103	0.756659	0.6787	0.809476	0.265214	0.0524862	0.0662983	0.0607735	0.0497238	0.0303867	0.0519337	0.013729	0.0331492	0.0359116	0.0552486	0.0469613	0.0745856	0.0491713	0.016735	0	0	0.00552486	0.00552486	0.00276243	0.00276243	0.00276243	0.0441989	0.0607735	0.0469613	0.0497238	0.0441989	0.0491713	0.0491713		3.9028	0.471623	1.31234	0.952035	0.687871	0.807103	0.756659	0.6787	0.809476	0.265214
	3.90974	0.468694	1.37386	0.93153	0.701629	0.752073	0.752073	0.600741	0.797229	0.291633	0.0524862	0.0662983	0.0635359	0.0497238	0.0414365	0.0546961	0.0102247	0.0303867	0.0359116	0.0497238	0.0441989	0.0745856	0.0469613	0.0171404	-0.00276243	0.00276243	0.00552486	0.00276243	-0.00276243	0.00110497	0.00370619	0.0497238	0.0552486	0.0497238	0.0469613	0.0414365	0.0486188	0.0486188		3.90974	0.468694	1.37386	0.93153	0.701629	0.752073	0.752073	0.600741	0.797229	0.291633
	3.91669	0.556574	1.30356	0.957894	0.687871	0.729144	0.770416	0.609913	0.802195	0.255709	0.0524862	0.058011	0.0524862	0.0552486	0.038674	0.0513812	0.00746368	0.0331492	0.0331492	0.0524862	0.0469613	0.0718232	0.0475138	0.0160364	0.00276243	0.00552486	0.00828729	0.00276243	0	0.0038674	0.00314966	0.0469613	0.0524862	0.0524862	0.0497238	0.0469613	0.0497238	0.0497238		3.91669	0.556574	1.30356	0.957894	0.687871	0.729144	0.770416	0.609913	0.802195	0.255709
	3.92363	0.48627	1.25962	0.937388	0.701629	0.747487	0.752073	0.6787	0.794738	0.244199	0.0552486	0.0662983	0.0635359	0.0497238	0.0359116	0.0541436	0.0121358	0.0331492	0.0359116	0.0497238	0.0497238	0.0801105	0.0497238	0.0186336	0	0	0.0138122	0.00552486	0.00276243	0.00441989	0.0057283	0.0469613	0.0524862	0.0497238	0.0497238	0.0469613	0.0491713	0.0491713		3.92363	0.48627	1.25962	0.937388	0.701629	0.747487	0.752073	0.6787	0.794738	0.244199
	3.93057	0.512634	1.36214	0.870014	0.687871	0.807103	0.738315	0.609913	0.798285	0.275689	0.0497238	0.0635359	0.0690608	0.0497238	0.0441989	0.0552486	0.010519	0.0331492	0.0359116	0.0552486	0.0469613	0.0718232	0.0486188	0.0156997	0.00552486	0.00552486	0.00828729	0	0	0.0038674	0.00370619	0.0441989	0.0552486	0.0441989	0.0441989	0.0414365	0.0458564	0.0458564		3.93057	0.512634	1.36214	0.870014	0.687871	0.807103	0.738315	0.609913	0.798285	0.275689
	3.93752	0.536069	1.31234	0.908095	0.664942	0.788759	0.779588	0.614498	0.800614	0.257239	0.0524862	0.0607735	0.058011	0.0497238	0.038674	0.0519337	0.00860354	0.0359116	0.0359116	0.0552486	0.0497238	0.0745856	0.0502762	0.0160364	-0.00276243	0.00276243	0.00552486	0.00552486	0.00276243	0.00276243	0.00338327	0.0469613	0.0524862	0.0524862	0.0469613	0.0469613	0.0491713	0.0491713		3.93752	0.536069	1.31234	0.908095	0.664942	0.788759	0.779588	0.614498	0.800614	0.257239
	3.94446	0.556574	1.2977	0.990116	0.742901	0.756659	0.674114	0.632842	0.807272	0.255493	0.0497238	0.058011	0.0607735	0.0524862	0.0414365	0.0524862	0.00756523	0.0303867	0.038674	0.0552486	0.0469613	0.0745856	0.0491713	0.0169614	-0.00276243	0.00552486	0.00828729	0.00828729	0	0.0038674	0.00501821	0.0441989	0.0524862	0.0469613	0.0469613	0.0414365	0.0464088	0.0464088		3.94446	0.556574	1.2977	0.990116	0.742901	0.756659	0.674114	0.632842	0.807272	0.255493
	3.95141	0.518493	1.3475	0.946176	0.674114	0.73373	0.784173	0.660357	0.80922	0.270727	0.0497238	0.0690608	0.0635359	0.0497238	0.038674	0.0541436	0.0121358	0.0303867	0.0331492	0.0497238	0.0524862	0.0745856	0.0480663	0.0177528	0	0	0.0276243	0.00276243	-0.00276243	0.00552486	0.0125074	0.0441989	0.0497238	0.0524862	0.0469613	0.0441989	0.0475138	0.0475138		3.95141	0.518493	1.3475	0.946176	0.674114	0.73373	0.784173	0.660357	0.80922	0.270727
	3.95835	0.524352	1.33871	0.969611	0.6787	0.770416	0.76583	0.669528	0.816735	0.266701	0.0469613	0.0635359	0.0635359	0.0441989	0.038674	0.0513812	0.0114899	0.0276243	0.0359116	0.0524862	0.0497238	0.0690608	0.0469613	0.0159887	0.00276243	0.00276243	0.00552486	0.00552486	0	0.00331492	0.00231122	0.0414365	0.0497238	0.0469613	0.0524862	0.0497238	0.0480663	0.0480663		3.95835	0.524352	1.33871	0.969611	0.6787	0.770416	0.76583	0.669528	0.816735	0.266701
	3.9653	0.571221	1.41194	0.949106	0.802517	0.7108	0.742901	0.651185	0.834239	0.281131	0.0524862	0.0607735	0.0635359	0.0469613	0.0414365	0.0530387	0.00924486	0.0359116	0.0331492	0.0552486	0.0524862	0.0773481	0.0508287	0.0177528	0.00276243	0.00276243	0.0138122	0.00276243	0	0.00441989	0.00538497	0.0441989	0.0524862	0.0414365	0.0469613	0.0414365	0.0453039	0.0453039		3.9653	0.571221	1.41194	0.949106	0.802517	0.7108	0.742901	0.651185	0.834239	0.281131
	3.97224	0.597585	1.44124	0.896378	0.715386	0.76583	0.651185	0.637428	0.815004	0.293476	0.0441989	0.0662983	0.0607735	0.058011	0.0414365	0.0541436	0.0108053	0.0359116	0.038674	0.0524862	0.0441989	0.0690608	0.0480663	0.0133343	0.00552486	0.00276243	0.00276243	0.00552486	0.00276243	0.0038674	0.00151305	0.0414365	0.0552486	0.0469613	0.0524862	0.0497238	0.0491713	0.0491713		3.97224	0.597585	1.44124	0.896378	0.715386	0.76583	0.651185	0.637428	0.815004	0.293476
	3.97919	0.565362	1.34457	0.93153	0.719972	0.724558	0.770416	0.628256	0.812094	0.261518	0.0552486	0.058011	0.0662983	0.0524862	0.0414365	0.0546961	0.00903615	0.0331492	0.0303867	0.0524862	0.0414365	0.0635359	0.0441989	0.0138122	0.00276243	0.00276243	0.0110497	0.00552486	0	0.00441989	0.00418943	0.038674	0.0524862	0.0497238	0.0552486	0.0441989	0.0480663	0.0480663		3.97919	0.565362	1.34457	0.93153	0.719972	0.724558	0.770416	0.628256	0.812094	0.261518
	3.98613	0.550716	1.37679	0.925671	0.697043	0.784173	0.761244	0.628256	0.817699	0.273946	0.0497238	0.0635359	0.0607735	0.0497238	0.0414365	0.0530387	0.00903615	0.0331492	0.038674	0.0524862	0.0469613	0.0607735	0.0464088	0.0109456	0.00276243	0.00276243	0.00828729	0.00276243	0	0.00331492	0.00302609	0.0469613	0.058011	0.0552486	0.0441989	0.0497238	0.0508287	0.0508287		3.98613	0.550716	1.37679	0.925671	0.697043	0.784173	0.761244	0.628256	0.817699	0.273946
	3.99307	0.559504	1.42659	0.934459	0.697043	0.811688	0.742901	0.600741	0.824703	0.293814	0.0497238	0.058011	0.0718232	0.0524862	0.0441989	0.0552486	0.010519	0.0276243	0.0359116	0.0524862	0.0469613	0.0635359	0.0453039	0.0140314	0	0	0.0165746	0.00276243	0	0.0038674	0.00720354	0.0524862	0.0497238	0.0524862	0.0552486	0.0469613	0.0513812	0.0513812		3.99307	0.559504	1.42659	0.934459	0.697043	0.811688	0.742901	0.600741	0.824703	0.293814
	4.00002	0.518493	1.31234	0.919812	0.752073	0.756659	0.788759	0.687871	0.81943	0.248438	0.0524862	0.0635359	0.058011	0.0524862	0.0414365	0.0535912	0.00819469	0.0359116	0.0359116	0.0524862	0.0524862	0.0690608	0.0491713	0.0138673	0.00276243	0.00552486	0.00552486	0.00552486	0	0.0038674	0.00247079	0.0414365	0.0552486	0.0497238	0.058011	0.0469613	0.0502762	0.0502762		4.00002	0.518493	1.31234	0.919812	0.752073	0.756659	0.788759	0.687871	0.81943	0.248438
	4.00696	0.509705	1.32406	0.957894	0.6787	0.775002	0.76583	0.632842	0.806291	0.267087	0.0469613	0.0635359	0.0635359	0.0469613	0.038674	0.0519337	0.0111186	0.0331492	0.0359116	0.0469613	0.0441989	0.0607735	0.0441989	0.0108757	0.00276243	0	0.00552486	0.00552486	0	0.00276243	0.00276243	0.0441989	0.058011	0.0552486	0.0469613	0.0469613	0.0502762	0.0502762		4.00696	0.509705	1.32406	0.957894	0.6787	0.775002	0.76583	0.632842	0.806291	0.267087
	4.01391	0.506776	1.30648	0.934459	0.692457	0.761244	0.738315	0.692457	0.804599	0.254584	0.0552486	0.0635359	0.0607735	0.0469613	0.0469613	0.0546961	0.00766543	0.0331492	0.038674	0.0552486	0.0497238	0.0662983	0.0486188	0.0131904	0.00276243	0	0.00276243	0.00276243	0.00276243	0.00220994	0.0012354	0.0469613	0.0524862	0.0469613	0.0497238	0.0469613	0.0486188	0.0486188		4.01391	0.506776	1.30648	0.934459	0.692457	0.761244	0.738315	0.692457	0.804599	0.254584
	4.02085	0.518493	1.2977	0.943247	0.770416	0.761244	0.738315	0.609913	0.805618	0.254808	0.0441989	0.0635359	0.0662983	0.0552486	0.0497238	0.0558011	0.00924486	0.0359116	0.0414365	0.0469613	0.0524862	0.0690608	0.0491713	0.0127192	0.00276243	0.00276243	0.0110497	0.00552486	0.00276243	0.00497238	0.00360177	0.0441989	0.0552486	0.0469613	0.0414365	0.0414365	0.0458564	0.0458564		4.02085	0.518493	1.2977	0.943247	0.770416	0.761244	0.738315	0.609913	0.805618	0.254808
	4.0278	0.527281	1.35628	0.864155	0.724558	0.752073	0.747487	0.614498	0.798048	0.268661	0.0552486	0.0662983	0.0635359	0.0524862	0.0414365	0.0558011	0.00984449	0.0359116	0.0359116	0.0552486	0.0524862	0.0690608	0.0497238	0.0140857	0.00552486	0.00276243	0.00828729	0.00276243	0.00276243	0.00441989	0.00247079	0.0441989	0.058011	0.0524862	0.0552486	0.0524862	0.0524862	0.0524862		4.0278	0.527281	1.35628	0.864155	0.724558	0.752073	0.747487	0.614498	0.798048	0.268661
	4.03474	0.550716	1.368	0.911024	0.619084	0.719972	0.752073	0.619084	0.791422	0.280102	0.0524862	0.0635359	0.0635359	0.058011	0.0359116	0.0546961	0.0114566	0.0331492	0.0359116	0.0524862	0.0497238	0.0662983	0.0475138	0.0134482	-0.00552486	0.00552486	0.0110497	0.00276243	0.00276243	0.00331492	0.00598881	0.0414365	0.0524862	0.0524862	0.0552486	0.0469613	0.0497238	0.0497238		4.03474	0.550716	1.368	0.911024	0.619084	0.719972	0.752073	0.619084	0.791422	0.280102
	4.04169	0.544857	1.35042	0.916883	0.6787	0.761244	0.770416	0.619084	0.805944	0.268111	0.0524862	0.0635359	0.0662983	0.0552486	0.038674	0.0552486	0.0108757	0.0303867	0.0359116	0.0552486	0.0497238	0.0635359	0.0469613	0.0136733	0.00276243	0.00552486	0.00552486	0.00276243	0	0.00331492	0.00231122	0.0497238	0.0552486	0.0497238	0.0469613	0.0441989	0.0491713	0.0491713		4.04169	0.544857	1.35042	0.916883	0.6787	0.761244	0.770416	0.619084	0.805944	0.268111
	4.04863	0.462835	1.39144	0.969611	0.600741	0.756659	0.756659	0.614498	0.793206	0.308165	0.0497238	0.0718232	0.0690608	0.0469613	0.0359116	0.0546961	0.015306	0.0331492	0.038674	0.0524862	0.0552486	0.0690608	0.0497238	0.0142205	0.00276243	0.00276243	0.00828729	0.00552486	0.00276243	0.00441989	0.00247079	0.0469613	0.0552486	0.0497238	0.0524862	0.0469613	0.0502762	0.0502762		4.04863	0.462835	1.39144	0.969611	0.600741	0.756659	0.756659	0.614498	0.793206	0.308165
	4.05557	0.4892	1.35628	0.960823	0.692457	0.697043	0.756659	0.642013	0.799211	0.283111	0.0524862	0.0607735	0.0607735	0.058011	0.0441989	0.0552486	0.00704284	0.0331492	0.0331492	0.0552486	0.0497238	0.0635359	0.0469613	0.0135331	0	0	0.00552486	0.00276243	0	0.00165746	0.00247079	0.0469613	0.058011	0.0552486	0.0552486	0.0469613	0.0524862	0.0524862		4.05557	0.4892	1.35628	0.960823	0.692457	0.697043	0.756659	0.642013	0.799211	0.283111
	4.06252	0.53021	1.34457	0.957894	0.701629	0.729144	0.788759	0.619084	0.810184	0.271139	0.0524862	0.0662983	0.0662983	0.0552486	0.0497238	0.058011	0.00781333	0.0331492	0.0414365	0.0552486	0.0497238	0.0690608	0.0497238	0.0136733	0.00276243	0.00552486	0.00828729	0.00552486	0.00276243	0.00497238	0.00231122	0.0469613	0.0552486	0.0524862	0.0497238	0.0469613	0.0502762	0.0502762		4.06252	0.53021	1.34457	0.957894	0.701629	0.729144	0.788759	0.619084	0.810184	0.271139
	4.06946	0.588797	1.41487	0.966682	0.719972	0.715386	0.697043	0.628256	0.818715	0.289155	0.0497238	0.0662983	0.0635359	0.0497238	0.038674	0.0535912	0.0113226	0.0359116	0.0359116	0.058011	0.0469613	0.0690608	0.0491713	0.0144071	0.00276243	0.00276243	0.019337	0	0.00276243	0.00552486	0.00781333	0.0469613	0.058011	0.0524862	0.0497238	0.0497238	0.0513812	0.0513812		4.06946	0.588797	1.41487	0.966682	0.719972	0.715386	0.697043	0.628256	0.818715	0.289155
	4.07641	0.521422	1.31234	1.01648	0.6787	0.655771	0.73373	0.669528	0.798282	0.271991	0.0552486	0.0690608	0.0607735	0.0552486	0.0441989	0.0569061	0.00907827	0.0359116	0.0359116	0.0524862	0.0469613	0.0745856	0.0491713	0.015917	0.00276243	0.00276243	0.0110497	0.00276243	0	0.0038674	0.00418943	0.0469613	0.0552486	0.0524862	0.0497238	0.0469613	0.0502762	0.0502762		4.07641	0.521422	1.31234	1.01648	0.6787	0.655771	0.73373	0.669528	0.798282	0.271991
	4.08335	0.538998	1.33285	0.911024	0.747487	0.747487	0.719972	0.628256	0.803725	0.26003	0.0524862	0.0690608	0.0662983	0.0524862	0.0414365	0.0563536	0.0113226	0.0331492	0.0414365	0.0552486	0.0497238	0.0718232	0.0502762	0.0146695	0.00828729	0.00276243	0.00828729	0	0.00276243	0.00441989	0.00370619	0.058011	0.0552486	0.0524862	0.058011	0.0497238	0.0546961	0.0546961		4.08335	0.538998	1.33285	0.911024	0.747487	0.747487	0.719972	0.628256	0.803725	0.26003
	4.0903	0.623949	1.30063	0.881731	0.811688	0.742901	0.770416	0.609913	0.820175	0.233044	0.0524862	0.0690608	0.0662983	0.0497238	0.0441989	0.0563536	0.0108053	0.0359116	0.038674	0.0552486	0.0497238	0.0773481	0.0513812	0.0165285	0.00276243	0.00828729	0.0110497	0.00828729	0.00276243	0.00662983	0.00370619	0.0441989	0.0552486	0.0469613	0.0497238	0.0441989	0.0480663	0.0480663		4.0903	0.623949	1.30063	0.881731	0.811688	0.742901	0.770416	0.609913	0.820175	0.233044
	4.09724	0.580009	1.36214	0.957894	0.742901	0.73373	0.76583	0.596155	0.819809	0.269863	0.0607735	0.0607735	0.0607735	0.058011	0.0441989	0.0569061	0.00720354	0.0359116	0.0414365	0.0552486	0.0524862	0.0773481	0.0524862	0.0159887	0.00276243	0.00552486	0.0110497	0.00276243	0.00276243	0.00497238	0.00360177	0.0497238	0.0524862	0.0552486	0.0607735	0.0497238	0.0535912	0.0535912		4.09724	0.580009	1.36214	0.957894	0.742901	0.73373	0.76583	0.596155	0.819809	0.269863
	4.10419	0.550716	1.37679	0.998904	0.674114	0.756659	0.669528	0.637428	0.809163	0.287223	0.0524862	0.0662983	0.0662983	0.058011	0.0441989	0.0574586	0.00944897	0.0359116	0.0414365	0.0552486	0.0552486	0.0718232	0.0519337	0.0140042	0.00828729	0.00552486	0.0110497	0.00828729	0.00276243	0.00718232	0.00314966	0.0441989	0.0607735	0.0524862	0.0524862	0.0469613	0.0513812	0.0513812		4.10419	0.550716	1.37679	0.998904	0.674114	0.756659	0.669528	0.637428	0.809163	0.287223
	4.11113	0.57415	1.43538	1.06628	0.715386	0.807103	0.742901	0.564055	0.843607	0.310495	0.0552486	0.0662983	0.0552486	0.0524862	0.0414365	0.0541436	0.00886564	0.0331492	0.038674	0.058011	0.0469613	0.0828729	0.0519337	0.0196696	0.00552486	0.00552486	0.00552486	0.00276243	0.00276243	0.00441989	0.00151305	0.0441989	0.058011	0.058011	0.0441989	0.0524862	0.0513812	0.0513812		4.11113	0.57415	1.43538	1.06628	0.715386	0.807103	0.742901	0.564055	0.843607	0.310495
	4.11808	0.568292	1.43538	0.990116	0.724558	0.880475	0.747487	0.651185	0.856784	0.290986	0.0497238	0.0662983	0.0662983	0.0607735	0.0414365	0.0569061	0.0109804	0.0414365	0.0414365	0.0552486	0.0497238	0.0745856	0.0524862	0.0136733	0.00276243	0.00828729	0.0138122	0.00276243	0.00276243	0.00607735	0.00494159	0.0552486	0.058011	0.0469613	0.0497238	0.0497238	0.0519337	0.0519337		4.11808	0.568292	1.43538	0.990116	0.724558	0.880475	0.747487	0.651185	0.856784	0.290986
	4.12502	0.553645	1.38265	0.978399	0.706215	0.742901	0.674114	0.596155	0.804868	0.289046	0.0524862	0.0635359	0.0718232	0.0552486	0.0497238	0.0585635	0.00903615	0.0331492	0.0414365	0.058011	0.0552486	0.0718232	0.0519337	0.0150546	0.00552486	0.00552486	0.00828729	0.00552486	0.00276243	0.00552486	0.00195333	0.0441989	0.0607735	0.0497238	0.0497238	0.0552486	0.0519337	0.0519337		4.12502	0.553645	1.38265	0.978399	0.706215	0.742901	0.674114	0.596155	0.804868	0.289046
	4.13196	0.544857	1.45881	0.966682	0.706215	0.811688	0.724558	0.596155	0.829852	0.310068	0.058011	0.0690608	0.0662983	0.058011	0.0441989	0.059116	0.00968822	0.0359116	0.038674	0.058011	0.0552486	0.0718232	0.0519337	0.014799	0	0.00276243	0.00828729	0.0110497	0.00276243	0.00497238	0.00453914	0.0469613	0.058011	0.0497238	0.0441989	0.0497238	0.0497238	0.0497238		4.13196	0.544857	1.45881	0.966682	0.706215	0.811688	0.724558	0.596155	0.829852	0.310068
	4.13891	0.544857	1.28598	0.97547	0.697043	0.752073	0.761244	0.628256	0.806418	0.250224	0.0552486	0.0635359	0.0690608	0.0552486	0.0469613	0.058011	0.00851438	0.0359116	0.038674	0.058011	0.0552486	0.0828729	0.0541436	0.0187967	0.00552486	0.00276243	0.0110497	0.00828729	0.00276243	0.00607735	0.00360177	0.0497238	0.0607735	0.058011	0.0497238	0.0497238	0.0535912	0.0535912		4.13891	0.544857	1.28598	0.97547	0.697043	0.752073	0.761244	0.628256	0.806418	0.250224
	4.14585	0.547786	1.34164	0.93153	0.756659	0.761244	0.655771	0.632842	0.803924	0.266552	0.0552486	0.0635359	0.0690608	0.0552486	0.0441989	0.0574586	0.00944897	0.0359116	0.0414365	0.0524862	0.0497238	0.0773481	0.0513812	0.0159409	0.00552486	0.00552486	0.00552486	0.00828729	0.00276243	0.00552486	0.00195333	0.0497238	0.0552486	0.0524862	0.058011	0.0497238	0.0530387	0.0530387		4.14585	0.547786	1.34164	0.93153	0.756659	0.761244	0.655771	0.632842	0.803924	0.266552
	4.1528	0.568292	1.40022	0.911024	0.651185	0.825446	0.655771	0.642013	0.807708	0.287061	0.0524862	0.0662983	0.0662983	0.0552486	0.0469613	0.0574586	0.00860354	0.038674	0.0414365	0.058011	0.0524862	0.0718232	0.0524862	0.0133914	0.00828729	0.00552486	0.00828729	0.0138122	0.00276243	0.00773481	0.00409735	0.0469613	0.0552486	0.0524862	0.0552486	0.0552486	0.0530387	0.0530387		4.1528	0.568292	1.40022	0.911024	0.651185	0.825446	0.655771	0.642013	0.807708	0.287061
	4.15974	0.562433	1.3182	0.963752	0.738315	0.697043	0.669528	0.62367	0.796135	0.262743	0.058011	0.0662983	0.0690608	0.0552486	0.0441989	0.0585635	0.00984449	0.038674	0.038674	0.0607735	0.0524862	0.0856354	0.0552486	0.0194354	0.00276243	0.00828729	0.00828729	0.00828729	0.00276243	0.00607735	0.00302609	0.0497238	0.0635359	0.0552486	0.0469613	0.0497238	0.0530387	0.0530387		4.15974	0.562433	1.3182	0.963752	0.738315	0.697043	0.669528	0.62367	0.796135	0.262743
	4.16669	0.580009	1.37679	0.896378	0.779588	0.775002	0.719972	0.655771	0.826216	0.262617	0.058011	0.0745856	0.0690608	0.0552486	0.0469613	0.0607735	0.0110497	0.0359116	0.038674	0.0524862	0.0497238	0.0745856	0.0502762	0.015306	0.00552486	0.00828729	0.00828729	0.00552486	0.00276243	0.00607735	0.00231122	0.0469613	0.0607735	0.0524862	0.0607735	0.0552486	0.0552486	0.0552486		4.16669	0.580009	1.37679	0.896378	0.779588	0.775002	0.719972	0.655771	0.826216	0.262617
	4.17363	0.495058	1.33285	0.88466	0.719972	0.724558	0.752073	0.637428	0.792371	0.265989	0.0607735	0.0690608	0.0718232	0.058011	0.0441989	0.0607735	0.0108757	0.038674	0.0414365	0.0607735	0.0552486	0.0718232	0.0535912	0.0137568	0.0110497	0.00828729	0.00828729	0.0110497	0.00828729	0.00939227	0.00151305	0.0552486	0.0607735	0.0524862	0.0552486	0.0497238	0.0546961	0.0546961		4.17363	0.495058	1.33285	0.88466	0.719972	0.724558	0.752073	0.637428	0.792371	0.265989
	4.18058	0.536069	1.40022	1.03113	0.6787	0.73373	0.752073	0.637428	0.824193	0.29639	0.058011	0.0690608	0.0718232	0.058011	0.0497238	0.061326	0.00903615	0.0359116	0.0414365	0.0607735	0.0524862	0.0662983	0.0513812	0.0127492	0.00276243	0.00828729	0.0110497	0.00552486	0.00828729	0.00718232	0.00314966	0.0524862	0.0635359	0.058011	0.0497238	0.0524862	0.0552486	0.0552486		4.18058	0.536069	1.40022	1.03113	0.6787	0.73373	0.752073	0.637428	0.824193	0.29639
	4.18752	0.524352	1.3475	0.954964	0.697043	0.807103	0.724558	0.609913	0.809347	0.274351	0.0607735	0.0718232	0.0745856	0.058011	0.0469613	0.0624309	0.0111528	0.0359116	0.0441989	0.0607735	0.0524862	0.0801105	0.0546961	0.0169614	0.0110497	0.00828729	0.0138122	0.00828729	0.00828729	0.00994475	0.00247079	0.0524862	0.058011	0.0552486	0.0469613	0.0524862	0.0530387	0.0530387		4.18752	0.524352	1.3475	0.954964	0.697043	0.807103	0.724558	0.609913	0.809347	0.274351
	4.19446	0.582938	1.31527	0.960823	0.770416	0.784173	0.738315	0.642013	0.827707	0.245968	0.058011	0.0662983	0.0607735	0.0552486	0.0441989	0.0569061	0.00819469	0.0359116	0.0441989	0.058011	0.0524862	0.0718232	0.0524862	0.0136733	0.00828729	0.00552486	0.00828729	0.00828729	0.00552486	0.00718232	0.00151305	0.0469613	0.0607735	0.0524862	0.0524862	0.0497238	0.0524862	0.0524862		4.19446	0.582938	1.31527	0.960823	0.770416	0.784173	0.738315	0.642013	0.827707	0.245968
	4.20141	0.550716	1.37093	0.990116	0.797931	0.775002	0.701629	0.56864	0.822138	0.28421	0.0607735	0.0690608	0.0718232	0.058011	0.0469613	0.061326	0.00984449	0.0359116	0.0441989	0.0552486	0.0552486	0.0718232	0.0524862	0.0135331	0.00828729	0.00552486	0.00828729	0.0138122	0.00276243	0.00773481	0.00409735	0.0497238	0.058011	0.058011	0.0524862	0.0524862	0.0541436	0.0541436		4.20141	0.550716	1.37093	0.990116	0.797931	0.775002	0.701629	0.56864	0.822138	0.28421
	4.20835	0.553645	1.47053	0.987187	0.807103	0.797931	0.7108	0.62367	0.850123	0.307369	0.0552486	0.0690608	0.0690608	0.058011	0.0469613	0.0596685	0.00948926	0.0414365	0.0414365	0.0607735	0.0552486	0.0745856	0.0546961	0.0140042	0.00828729	0.00552486	0.00828729	0.00552486	0.00276243	0.00607735	0.00231122	0.0497238	0.0607735	0.0497238	0.0635359	0.0524862	0.0552486	0.0552486		4.20835	0.553645	1.47053	0.987187	0.807103	0.797931	0.7108	0.62367	0.850123	0.307369
	4.2153	0.512634	1.36507	0.981328	0.802517	0.747487	0.701629	0.586984	0.81395	0.286129	0.0552486	0.0718232	0.0745856	0.0552486	0.0524862	0.0618785	0.0104462	0.0414365	0.0441989	0.058011	0.0552486	0.0801105	0.0558011	0.015306	0.00552486	0.00552486	0.0138122	0.00552486	0.00276243	0.00662983	0.00418943	0.0524862	0.058011	0.058011	0.058011	0.058011	0.0569061	0.0569061		4.2153	0.512634	1.36507	0.981328	0.802517	0.747487	0.701629	0.586984	0.81395	0.286129
	4.22224	0.547786	1.36507	1.02234	0.674114	0.742901	0.761244	0.628256	0.820245	0.282722	0.0607735	0.0690608	0.0690608	0.058011	0.0469613	0.0607735	0.00916195	0.038674	0.0414365	0.0607735	0.0469613	0.0718232	0.0519337	0.0140042	0.00828729	0.00552486	0.0138122	0.00828729	0.00828729	0.00883978	0.00302609	0.0524862	0.0635359	0.058011	0.0524862	0.0469613	0.0546961	0.0546961		4.22224	0.547786	1.36507	1.02234	0.674114	0.742901	0.761244	0.628256	0.820245	0.282722
	4.22919	0.468694	1.27719	0.905166	0.926334	0.807103	0.697043	0.632842	0.816339	0.258592	0.058011	0.0718232	0.0745856	0.0607735	0.0469613	0.0624309	0.0111528	0.0414365	0.038674	0.0607735	0.0524862	0.0718232	0.0530387	0.013729	0.00828729	0.00552486	0.0110497	0.0110497	0.00828729	0.00883978	0.00231122	0.0469613	0.058011	0.058011	0.0552486	0.0552486	0.0546961	0.0546961		4.22919	0.468694	1.27719	0.905166	0.926334	0.807103	0.697043	0.632842	0.816339	0.258592
	4.23613	0.559504	1.42952	0.858296	0.811688	0.742901	0.7108	0.646599	0.822758	0.28542	0.058011	0.0690608	0.0690608	0.058011	0.038674	0.0585635	0.0124156	0.038674	0.0414365	0.0607735	0.0552486	0.0718232	0.0535912	0.0137568	0.00552486	0.00552486	0.0110497	0.00552486	0.00276243	0.00607735	0.00302609	0.0497238	0.058011	0.0552486	0.0524862	0.0524862	0.0535912	0.0535912		4.23613	0.559504	1.42952	0.858296	0.811688	0.742901	0.7108	0.646599	0.822758	0.28542
	4.24308	0.53314	1.37386	0.966682	0.719972	0.802517	0.719972	0.632842	0.821284	0.278657	0.058011	0.0690608	0.0718232	0.0524862	0.0469613	0.0596685	0.0106273	0.0331492	0.0441989	0.0607735	0.0552486	0.0718232	0.0530387	0.0149274	0.00828729	0.00276243	0.0110497	0.0110497	0.00552486	0.00773481	0.00360177	0.0469613	0.0690608	0.0552486	0.058011	0.0524862	0.0563536	0.0563536		4.24308	0.53314	1.37386	0.966682	0.719972	0.802517	0.719972	0.632842	0.821284	0.278657
	4.25002	0.524352	1.42073	0.987187	0.715386	0.816274	0.73373	0.605327	0.828998	0.300042	0.0607735	0.0718232	0.0690608	0.058011	0.0469613	0.061326	0.00984449	0.0331492	0.0414365	0.0635359	0.0552486	0.0773481	0.0541436	0.0175365	0.0110497	0.00276243	0.0110497	0.0110497	0.00276243	0.00773481	0.00453914	0.0497238	0.0662983	0.058011	0.0552486	0.058011	0.0574586	0.0574586		4.25002	0.524352	1.42073	0.987187	0.715386	0.816274	0.73373	0.605327	0.828998	0.300042
	4.25696	0.509705	1.368	0.981328	0.788759	0.866718	0.742901	0.62367	0.840155	0.279112	0.058011	0.0718232	0.0662983	0.058011	0.0497238	0.0607735	0.00851438	0.038674	0.038674	0.058011	0.0552486	0.0745856	0.0530387	0.0150546	0.00828729	0.0110497	0.0220994	0.00552486	0.00276243	0.00994475	0.00746368	0.0469613	0.058011	0.0524862	0.058011	0.0552486	0.0541436	0.0541436		4.25696	0.509705	1.368	0.981328	0.788759	0.866718	0.742901	0.62367	0.840155	0.279112
	4.26391	0.559504	1.38558	0.916883	0.6787	0.73373	0.752073	0.609913	0.805197	0.280401	0.058011	0.0745856	0.0662983	0.0607735	0.0469613	0.061326	0.0102247	0.038674	0.0414365	0.0635359	0.0552486	0.0662983	0.0530387	0.0125683	0.00552486	0.00552486	0.0110497	0.00828729	0.00552486	0.00718232	0.00247079	0.0524862	0.0662983	0.0552486	0.0607735	0.0497238	0.0569061	0.0569061		4.26391	0.559504	1.38558	0.916883	0.6787	0.73373	0.752073	0.609913	0.805197	0.280401
	4.27085	0.571221	1.43538	0.987187	0.7108	0.729144	0.719972	0.56864	0.817477	0.30601	0.0607735	0.0718232	0.0718232	0.0607735	0.0441989	0.0618785	0.0113226	0.038674	0.0414365	0.0635359	0.0524862	0.0801105	0.0552486	0.0170288	0.00552486	0.00828729	0.0220994	0.00276243	0.00276243	0.00828729	0.0080538	0.058011	0.0607735	0.0524862	0.0607735	0.0497238	0.0563536	0.0563536		4.27085	0.571221	1.43538	0.987187	0.7108	0.729144	0.719972	0.56864	0.817477	0.30601
	4.2778	0.536069	1.33871	0.969611	0.687871	0.738315	0.692457	0.591569	0.793514	0.276805	0.0607735	0.0690608	0.0662983	0.058011	0.0497238	0.0607735	0.00756523	0.0359116	0.0414365	0.0607735	0.0497238	0.0718232	0.0519337	0.0145389	0.00828729	0.00828729	0.019337	0.00552486	0.00552486	0.00939227	0.0057283	0.0524862	0.0635359	0.058011	0.0635359	0.0552486	0.0585635	0.0585635		4.2778	0.536069	1.33871	0.969611	0.687871	0.738315	0.692457	0.591569	0.793514	0.276805
	4.28474	0.582938	1.34457	0.93153	0.770416	0.76583	0.62367	0.692457	0.815915	0.259453	0.058011	0.0745856	0.0690608	0.0607735	0.0441989	0.061326	0.0116219	0.038674	0.038674	0.0607735	0.0552486	0.0690608	0.0524862	0.0135331	0.00828729	0.00828729	0.00828729	0.00828729	0.00552486	0.00773481	0.0012354	0.0497238	0.0662983	0.058011	0.058011	0.0497238	0.0563536	0.0563536		4.28474	0.582938	1.34457	0.93153	0.770416	0.76583	0.62367	0.692457	0.815915	0.259453
	4.29169	0.562433	1.40901	0.911024	0.825446	0.738315	0.674114	0.609913	0.818608	0.286842	0.0607735	0.0690608	0.0745856	0.0607735	0.0469613	0.0624309	0.0104462	0.0359116	0.0414365	0.0607735	0.058011	0.0690608	0.0530387	0.0138673	0.00828729	0.00552486	0.0165746	0.00828729	0.00552486	0.00883978	0.00453914	0.0497238	0.0635359	0.058011	0.0635359	0.0497238	0.0569061	0.0569061		4.29169	0.562433	1.40901	0.911024	0.825446	0.738315	0.674114	0.609913	0.818608	0.286842
	4.29863	0.541928	1.4676	0.911024	0.807103	0.738315	0.701629	0.577812	0.820773	0.312115	0.0607735	0.0745856	0.0718232	0.0607735	0.0497238	0.0635359	0.00996009	0.038674	0.0441989	0.058011	0.0607735	0.0745856	0.0552486	0.0142205	0.00828729	0.00552486	0.0110497	0.00828729	0.00828729	0.00828729	0.00195333	0.058011	0.0607735	0.058011	0.0662983	0.0497238	0.0585635	0.0585635		4.29863	0.541928	1.4676	0.911024	0.807103	0.738315	0.701629	0.577812	0.820773	0.312115
	4.30558	0.492129	1.43245	1.00183	0.793345	0.756659	0.719972	0.600741	0.828161	0.310374	0.058011	0.0718232	0.0690608	0.0635359	0.0497238	0.0624309	0.00886564	0.0441989	0.038674	0.0607735	0.058011	0.0828729	0.0569061	0.0172071	0.00552486	0.00552486	0.0110497	0.00552486	0.00828729	0.00718232	0.00247079	0.0497238	0.058011	0.058011	0.058011	0.0497238	0.0546961	0.0546961		4.30558	0.492129	1.43245	1.00183	0.793345	0.756659	0.719972	0.600741	0.828161	0.310374
	4.31252	0.527281	1.40022	0.969611	0.830032	0.756659	0.729144	0.609913	0.831838	0.288748	0.058011	0.0745856	0.0718232	0.058011	0.0414365	0.0607735	0.0132482	0.0414365	0.0469613	0.0607735	0.058011	0.0718232	0.0558011	0.0119457	0.00276243	0.00828729	0.00828729	0.00552486	0.00552486	0.00607735	0.00231122	0.0497238	0.0607735	0.0552486	0.058011	0.0524862	0.0552486	0.0552486		4.31252	0.527281	1.40022	0.969611	0.830032	0.756659	0.729144	0.609913	0.831838	0.288748
	4.31946	0.568292	1.44416	0.905166	0.770416	0.752073	0.73373	0.573226	0.82101	0.298774	0.058011	0.0662983	0.0690608	0.058011	0.0469613	0.0596685	0.00864778	0.0414365	0.0414365	0.0635359	0.0524862	0.0773481	0.0552486	0.0153806	0.00552486	0.0110497	0.0220994	0.0110497	0.00276243	0.0104972	0.00741238	0.0524862	0.0607735	0.0635359	0.0469613	0.0524862	0.0552486	0.0552486		4.31946	0.568292	1.44416	0.905166	0.770416	0.752073	0.73373	0.573226	0.82101	0.298774
	4.32641	0.538998	1.34164	0.969611	0.756659	0.738315	0.706215	0.582398	0.804833	0.274447	0.0635359	0.0690608	0.0690608	0.0552486	0.0497238	0.061326	0.00860354	0.038674	0.038674	0.0607735	0.0552486	0.0828729	0.0552486	0.0183239	0.00276243	0.00552486	0.0110497	0.0110497	0.00552486	0.00718232	0.00370619	0.0497238	0.0607735	0.058011	0.0607735	0.0497238	0.0558011	0.0558011		4.32641	0.538998	1.34164	0.969611	0.756659	0.738315	0.706215	0.582398	0.804833	0.274447
	4.33335	0.503846	1.35042	0.899307	0.830032	0.729144	0.674114	0.628256	0.802161	0.274399	0.058011	0.0745856	0.0718232	0.0524862	0.0469613	0.0607735	0.0120412	0.0359116	0.0469613	0.0607735	0.058011	0.0828729	0.0569061	0.0175365	0.00828729	0.00552486	0.0138122	0.00552486	0.00276243	0.00718232	0.00418943	0.0524862	0.0607735	0.0552486	0.0552486	0.0552486	0.0558011	0.0558011		4.33335	0.503846	1.35042	0.899307	0.830032	0.729144	0.674114	0.628256	0.802161	0.274399
	4.3403	0.527281	1.42659	0.954964	0.898819	0.779588	0.651185	0.637428	0.839408	0.299691	0.0607735	0.0690608	0.0718232	0.058011	0.0469613	0.061326	0.00984449	0.038674	0.0441989	0.0607735	0.0552486	0.0745856	0.0546961	0.0141398	0.00828729	0.0110497	0.0110497	0.00552486	0.00552486	0.00828729	0.00276243	0.0552486	0.0690608	0.0607735	0.058011	0.0497238	0.0585635	0.0585635		4.3403	0.527281	1.42659	0.954964	0.898819	0.779588	0.651185	0.637428	0.839408	0.299691
	4.34724	0.603444	1.38558	0.963752	0.793345	0.752073	0.701629	0.564055	0.823411	0.280536	0.058011	0.0662983	0.0718232	0.058011	0.0469613	0.060221	0.00944897	0.038674	0.0414365	0.0635359	0.0552486	0.0773481	0.0552486	0.0159887	0.00552486	0.00828729	0.0138122	0.00828729	0.00552486	0.00828729	0.00338327	0.0497238	0.0607735	0.0607735	0.058011	0.0497238	0.0558011	0.0558011		4.34724	0.603444	1.38558	0.963752	0.793345	0.752073	0.701629	0.564055	0.823411	0.280536
	4.35419	0.503846	1.3475	0.940318	0.811688	0.715386	0.715386	0.56864	0.800394	0.281404	0.058011	0.0718232	0.0718232	0.058011	0.0497238	0.0618785	0.00968822	0.038674	0.0414365	0.0607735	0.058011	0.0773481	0.0552486	0.0157483	0.00828729	0.00552486	0.0248619	0.00828729	0.00552486	0.0104972	0.008148	0.0524862	0.0662983	0.0607735	0.0662983	0.0524862	0.0596685	0.0596685		4.35419	0.503846	1.3475	0.940318	0.811688	0.715386	0.715386	0.56864	0.800394	0.281404
	4.36113	0.544857	1.35042	0.954964	0.834617	0.738315	0.660357	0.609913	0.81335	0.274308	0.058011	0.0690608	0.0690608	0.058011	0.0469613	0.060221	0.00924486	0.038674	0.0414365	0.0635359	0.058011	0.0828729	0.0569061	0.0179664	0.0110497	0.0110497	0.0110497	0.0110497	0.00552486	0.00994475	0.00247079	0.0552486	0.0662983	0.0552486	0.0607735	0.0524862	0.058011	0.058011		4.36113	0.544857	1.35042	0.954964	0.834617	0.738315	0.660357	0.609913	0.81335	0.274308
	4.36808	0.521422	1.35921	0.896378	0.90799	0.807103	0.706215	0.660357	0.836954	0.267726	0.0607735	0.0690608	0.0690608	0.058011	0.0497238	0.061326	0.008148	0.038674	0.0414365	0.0607735	0.058011	0.0773481	0.0552486	0.0157483	0.00552486	0.0110497	0.0138122	0.00828729	0.00552486	0.00883978	0.00360177	0.0552486	0.0635359	0.058011	0.0690608	0.0552486	0.060221	0.060221		4.36808	0.521422	1.35921	0.896378	0.90799	0.807103	0.706215	0.660357	0.836954	0.267726
	4.37502	0.547786	1.39144	0.937388	0.816274	0.76583	0.7108	0.600741	0.824322	0.282027	0.0635359	0.0718232	0.0745856	0.0607735	0.0469613	0.0635359	0.0108757	0.0414365	0.0441989	0.0635359	0.0524862	0.0828729	0.0569061	0.0168712	0.00828729	0.0110497	0.0138122	0.0110497	0.00828729	0.0104972	0.00231122	0.0497238	0.0607735	0.0524862	0.0524862	0.0552486	0.0541436	0.0541436		4.37502	0.547786	1.39144	0.937388	0.816274	0.76583	0.7108	0.600741	0.824322	0.282027
	4.38197	0.506776	1.38265	0.960823	0.784173	0.729144	0.697043	0.596155	0.808109	0.291057	0.0635359	0.0745856	0.0718232	0.0552486	0.0497238	0.0629834	0.0105913	0.0359116	0.0441989	0.0607735	0.0552486	0.0773481	0.0546961	0.015917	0.00276243	0.0110497	0.00828729	0.00828729	0.00828729	0.00773481	0.00302609	0.058011	0.0635359	0.0635359	0.0635359	0.0524862	0.060221	0.060221		4.38197	0.506776	1.38265	0.960823	0.784173	0.729144	0.697043	0.596155	0.808109	0.291057
	4.38891	0.480412	1.4178	0.966682	0.995121	0.797931	0.7108	0.586984	0.850819	0.312231	0.0607735	0.0690608	0.0690608	0.0607735	0.0497238	0.0618785	0.00795849	0.0414365	0.0414365	0.0635359	0.0552486	0.0773481	0.0558011	0.015306	0.00552486	0.0138122	0.00828729	0.00828729	0.00552486	0.00828729	0.00338327	0.058011	0.0607735	0.058011	0.0552486	0.0607735	0.0585635	0.0585635		4.38891	0.480412	1.4178	0.966682	0.995121	0.797931	0.7108	0.586984	0.850819	0.312231
	4.39585	0.477482	1.35335	0.97547	0.958434	0.761244	0.724558	0.632842	0.840483	0.285707	0.0524862	0.0718232	0.0745856	0.0635359	0.0497238	0.0624309	0.0111528	0.0414365	0.0414365	0.058011	0.0607735	0.0745856	0.0552486	0.0140857	0.00828729	0.00828729	0.0138122	0.0110497	0.00828729	0.00994475	0.00247079	0.0552486	0.0635359	0.0552486	0.0552486	0.058011	0.0574586	0.0574586		4.39585	0.477482	1.35335	0.97547	0.958434	0.761244	0.724558	0.632842	0.840483	0.285707
	4.4028	0.536069	1.49689	0.949106	0.793345	0.784173	0.687871	0.596155	0.834802	0.322359	0.0662983	0.0690608	0.0773481	0.058011	0.0441989	0.0629834	0.0125683	0.0359116	0.038674	0.0635359	0.0607735	0.0773481	0.0552486	0.01758	0.00828729	0.00828729	0.0138122	0.00828729	0.00828729	0.00939227	0.00247079	0.0497238	0.0635359	0.058011	0.0635359	0.0552486	0.058011	0.058011		4.4028	0.536069	1.49689	0.949106	0.793345	0.784173	0.687871	0.596155	0.834802	0.322359
	4.40974	0.562433	1.44416	0.852438	0.889647	0.738315	0.729144	0.56864	0.826397	0.299902	0.0524862	0.0745856	0.0718232	0.058011	0.0469613	0.0607735	0.0120412	0.038674	0.0441989	0.0635359	0.0552486	0.0745856	0.0552486	0.0144863	0.0110497	0.00552486	0.0165746	0.00828729	0.00552486	0.00939227	0.00462243	0.0552486	0.0635359	0.0662983	0.0607735	0.0552486	0.060221	0.060221		4.40974	0.562433	1.44416	0.852438	0.889647	0.738315	0.729144	0.56864	0.826397	0.299902
	4.41669	0.477482	1.4178	0.954964	0.82086	0.719972	0.628256	0.550297	0.795662	0.318398	0.0607735	0.0745856	0.0690608	0.0607735	0.0497238	0.0629834	0.00944897	0.0414365	0.0441989	0.0662983	0.058011	0.0856354	0.059116	0.0179664	0.00552486	0.0110497	0.0110497	0.00828729	0.00552486	0.00828729	0.00276243	0.0497238	0.0635359	0.0552486	0.0607735	0.0552486	0.0569061	0.0569061		4.41669	0.477482	1.4178	0.954964	0.82086	0.719972	0.628256	0.550297	0.795662	0.318398
	4.42363	0.544857	1.40022	0.993046	0.898819	0.784173	0.76583	0.573226	0.851454	0.290606	0.0524862	0.0718232	0.0718232	0.0607735	0.0497238	0.061326	0.0104096	0.0469613	0.0441989	0.0635359	0.0607735	0.0801105	0.059116	0.0144335	0.0248619	0.00828729	0.0165746	0.00828729	0.00276243	0.0121547	0.00864778	0.0552486	0.058011	0.058011	0.0607735	0.0607735	0.0585635	0.0585635		4.42363	0.544857	1.40022	0.993046	0.898819	0.784173	0.76583	0.573226	0.851454	0.290606
	4.43058	0.632737	1.43245	0.963752	0.82086	0.738315	0.706215	0.596155	0.841497	0.287899	0.0552486	0.0718232	0.0718232	0.058011	0.0469613	0.0607735	0.0108757	0.038674	0.038674	0.0607735	0.0607735	0.0828729	0.0563536	0.0184897	0.00828729	0.00828729	0.0110497	0.0110497	0.00552486	0.00883978	0.00231122	0.0552486	0.0635359	0.058011	0.0524862	0.0524862	0.0563536	0.0563536		4.43058	0.632737	1.43245	0.963752	0.82086	0.738315	0.706215	0.596155	0.841497	0.287899
	4.43752	0.580009	1.48225	0.990116	0.779588	0.761244	0.701629	0.554883	0.835673	0.319575	0.0635359	0.0690608	0.0690608	0.0607735	0.0469613	0.0618785	0.00907827	0.0414365	0.0414365	0.0635359	0.0552486	0.0856354	0.0574586	0.0183655	0.00828729	0.00552486	0.0165746	0.00828729	0.00552486	0.00883978	0.00453914	0.0552486	0.0635359	0.0607735	0.0662983	0.0552486	0.060221	0.060221		4.43752	0.580009	1.48225	0.990116	0.779588	0.761244	0.701629	0.554883	0.835673	0.319575
	4.44447	0.524352	1.37093	0.949106	0.775002	0.788759	0.692457	0.614498	0.816443	0.279586	0.0607735	0.0690608	0.0690608	0.0607735	0.0524862	0.0624309	0.00693365	0.038674	0.0469613	0.0607735	0.058011	0.0745856	0.0558011	0.013729	0.00552486	0.00276243	0.0359116	0.0110497	0.00552486	0.0121547	0.0136174	0.0497238	0.0662983	0.058011	0.058011	0.0469613	0.0558011	0.0558011		4.44447	0.524352	1.37093	0.949106	0.775002	0.788759	0.692457	0.614498	0.816443	0.279586
	4.45141	0.527281	1.47053	0.922742	0.912576	0.76583	0.715386	0.600741	0.845012	0.312402	0.0552486	0.0718232	0.0718232	0.0607735	0.0524862	0.0624309	0.00907827	0.038674	0.038674	0.0607735	0.0552486	0.0801105	0.0546961	0.0172956	0.00552486	0.00552486	0.019337	0.00828729	0.00552486	0.00883978	0.00598881	0.0552486	0.0662983	0.058011	0.0607735	0.0497238	0.058011	0.058011		4.45141	0.527281	1.47053	0.922742	0.912576	0.76583	0.715386	0.600741	0.845012	0.312402
	4.45835	0.515564	1.57012	0.896378	0.87589	0.692457	0.706215	0.605327	0.837422	0.350595	0.058011	0.0718232	0.0745856	0.0635359	0.0524862	0.0640884	0.00924486	0.0359116	0.0441989	0.0552486	0.0552486	0.0718232	0.0524862	0.0135331	0.00552486	0.00552486	0.0110497	0.00552486	0.00276243	0.00607735	0.00302609	0.0524862	0.0662983	0.0552486	0.058011	0.0497238	0.0563536	0.0563536		4.45835	0.515564	1.57012	0.896378	0.87589	0.692457	0.706215	0.605327	0.837422	0.350595
	4.4653	0.527281	1.35628	0.864155	0.972192	0.724558	0.664942	0.56864	0.81115	0.286991	0.0552486	0.0662983	0.0662983	0.0607735	0.0469613	0.059116	0.00819469	0.0414365	0.038674	0.0607735	0.058011	0.0801105	0.0558011	0.016735	0.00552486	0.00828729	0.0110497	0.00828729	0.00276243	0.00718232	0.00314966	0.0524862	0.0607735	0.0524862	0.0635359	0.0524862	0.0563536	0.0563536		4.4653	0.527281	1.35628	0.864155	0.972192	0.724558	0.664942	0.56864	0.81115	0.286991
	4.47224	0.57708	1.42952	0.963752	0.972192	0.742901	0.6787	0.545711	0.844265	0.308591	0.0469613	0.0690608	0.0635359	0.0635359	0.0469613	0.058011	0.0103361	0.038674	0.0414365	0.058011	0.0552486	0.0773481	0.0541436	0.0154548	0.00828729	0.00276243	0.0138122	0.00552486	0	0.00607735	0.00531364	0.0497238	0.0635359	0.0607735	0.0552486	0.0552486	0.0569061	0.0569061		4.47224	0.57708	1.42952	0.963752	0.972192	0.742901	0.6787	0.545711	0.844265	0.308591
	4.47919	0.53314	1.4178	0.957894	0.894233	0.752073	0.706215	0.586984	0.835477	0.298429	0.058011	0.0745856	0.0745856	0.0607735	0.0497238	0.0635359	0.0108757	0.0359116	0.0414365	0.0552486	0.0552486	0.0856354	0.0546961	0.0192777	0.00552486	0.00828729	0.0138122	0.0110497	0.00552486	0.00883978	0.00360177	0.0552486	0.0607735	0.0552486	0.0607735	0.0552486	0.0574586	0.0574586		4.47919	0.53314	1.4178	0.957894	0.894233	0.752073	0.706215	0.586984	0.835477	0.298429
	4.48613	0.538998	1.33285	0.981328	0.816274	0.7108	0.619084	0.596155	0.799355	0.279115	0.0607735	0.0718232	0.0718232	0.0635359	0.0441989	0.0624309	0.0113226	0.0414365	0.038674	0.0552486	0.0524862	0.0718232	0.0519337	0.0131615	0.00552486	0.00552486	0.00828729	0.0110497	0.00552486	0.00718232	0.00247079	0.058011	0.0690608	0.0607735	0.0607735	0.058011	0.061326	0.061326		4.48613	0.538998	1.33285	0.981328	0.816274	0.7108	0.619084	0.596155	0.799355	0.279115
	4.49308	0.57708	1.47639	0.963752	0.830032	0.756659	0.729144	0.531954	0.837858	0.317181	0.0552486	0.0718232	0.0718232	0.0552486	0.0497238	0.0607735	0.0103361	0.038674	0.0414365	0.058011	0.0497238	0.0718232	0.0519337	0.0134482	0.00552486	0.00552486	0.0138122	0.00828729	0.00552486	0.00773481	0.00360177	0.0524862	0.0607735	0.058011	0.058011	0.0524862	0.0563536	0.0563536		4.49308	0.57708	1.47639	0.963752	0.830032	0.756659	0.729144	0.531954	0.837858	0.317181
	4.50002	0.606373	1.40901	0.934459	0.807103	0.775002	0.73373	0.62367	0.841336	0.274064	0.058011	0.0718232	0.0718232	0.058011	0.0469613	0.061326	0.0105913	0.0359116	0.0469613	0.0607735	0.0552486	0.0773481	0.0552486	0.0155041	0.00276243	0.00276243	0.0110497	0.00552486	0.00552486	0.00552486	0.00338327	0.0552486	0.0635359	0.058011	0.058011	0.058011	0.0585635	0.0585635		4.50002	0.606373	1.40901	0.934459	0.807103	0.775002	0.73373	0.62367	0.841336	0.274064
	4.50697	0.538998	1.41194	0.966682	0.885061	0.738315	0.701629	0.577812	0.831491	0.298194	0.0607735	0.0690608	0.0662983	0.0552486	0.0497238	0.060221	0.0079104	0.0414365	0.0414365	0.0635359	0.0552486	0.0745856	0.0552486	0.014354	0.00552486	0.00276243	0.0165746	0.00276243	0.00552486	0.00662983	0.0057283	0.058011	0.0690608	0.058011	0.058011	0.0552486	0.0596685	0.0596685		4.50697	0.538998	1.41194	0.966682	0.885061	0.738315	0.701629	0.577812	0.831491	0.298194
	4.51391	0.550716	1.45295	1.00769	0.857546	0.76583	0.715386	0.586984	0.848158	0.30887	0.0635359	0.0745856	0.0718232	0.058011	0.0469613	0.0629834	0.0111186	0.0359116	0.038674	0.0552486	0.0497238	0.0773481	0.0513812	0.0165285	0.00828729	0.00552486	0.0110497	0.00276243	0.00276243	0.00607735	0.00360177	0.0497238	0.058011	0.0552486	0.0552486	0.058011	0.0552486	0.0552486		4.51391	0.550716	1.45295	1.00769	0.857546	0.76583	0.715386	0.586984	0.848158	0.30887
	4.52085	0.559504	1.35628	0.919812	0.885061	0.761244	0.729144	0.573226	0.826325	0.271409	0.0524862	0.0690608	0.0690608	0.058011	0.0497238	0.0596685	0.00907827	0.0359116	0.038674	0.0607735	0.0469613	0.0828729	0.0530387	0.0192777	0.00552486	0.00276243	0.0110497	0.0110497	0.00276243	0.00662983	0.00418943	0.0524862	0.0662983	0.0552486	0.0552486	0.0497238	0.0558011	0.0558011		4.52085	0.559504	1.35628	0.919812	0.885061	0.761244	0.729144	0.573226	0.826325	0.271409
	4.5278	0.550716	1.40315	0.993046	0.788759	0.683286	0.692457	0.577812	0.812747	0.299095	0.0552486	0.0662983	0.0718232	0.0552486	0.0469613	0.059116	0.00988317	0.0331492	0.0331492	0.0635359	0.0524862	0.0801105	0.0524862	0.0202054	0.00552486	0	0.00828729	0.00828729	0	0.00441989	0.00418943	0.0469613	0.058011	0.0524862	0.0497238	0.0497238	0.0513812	0.0513812		4.5278	0.550716	1.40315	0.993046	0.788759	0.683286	0.692457	0.577812	0.812747	0.299095
	4.53474	0.553645	1.35042	0.940318	0.788759	0.701629	0.701629	0.554883	0.798755	0.277759	0.0607735	0.0718232	0.0690608	0.0552486	0.0441989	0.060221	0.0111186	0.038674	0.038674	0.0552486	0.0524862	0.0773481	0.0524862	0.015869	0.00552486	0.00276243	0.00828729	0.00552486	0.00552486	0.00552486	0.00195333	0.0524862	0.0607735	0.0607735	0.0469613	0.0552486	0.0552486	0.0552486		4.53474	0.553645	1.35042	0.940318	0.788759	0.701629	0.701629	0.554883	0.798755	0.277759
	4.54169	0.500917	1.368	0.911024	0.894233	0.719972	0.701629	0.56864	0.809202	0.289338	0.058011	0.0718232	0.0718232	0.0524862	0.0469613	0.060221	0.0112888	0.0303867	0.0414365	0.0552486	0.0524862	0.0718232	0.0502762	0.0155532	0.00276243	0.00276243	0.00828729	0.00552486	0.00276243	0.00441989	0.00247079	0.0469613	0.0607735	0.058011	0.058011	0.0552486	0.0558011	0.0558011		4.54169	0.500917	1.368	0.911024	0.894233	0.719972	0.701629	0.56864	0.809202	0.289338
	4.54863	0.515564	1.36507	0.913954	0.848375	0.674114	0.637428	0.541126	0.78509	0.295317	0.058011	0.0745856	0.0662983	0.0607735	0.0441989	0.0607735	0.011221	0.0359116	0.0441989	0.058011	0.0552486	0.0718232	0.0530387	0.013729	0.00552486	0.00552486	0.0110497	0.00828729	0.00276243	0.00662983	0.00314966	0.0469613	0.0607735	0.0552486	0.0497238	0.0497238	0.0524862	0.0524862		4.54863	0.515564	1.36507	0.913954	0.848375	0.674114	0.637428	0.541126	0.78509	0.295317
	4.55558	0.565362	1.34457	0.88759	0.885061	0.747487	0.715386	0.573226	0.816954	0.26641	0.058011	0.0662983	0.0662983	0.0607735	0.0414365	0.0585635	0.0102247	0.0303867	0.0414365	0.0552486	0.058011	0.0828729	0.0535912	0.0197856	0.00552486	0	0.00552486	0.00552486	-0.00276243	0.00276243	0.00390667	0.0469613	0.0635359	0.0607735	0.0497238	0.0524862	0.0546961	0.0546961		4.55558	0.565362	1.34457	0.88759	0.885061	0.747487	0.715386	0.573226	0.816954	0.26641
	4.56252	0.559504	1.50275	0.940318	0.999707	0.7108	0.651185	0.609913	0.853454	0.331035	0.058011	0.0690608	0.0718232	0.058011	0.0441989	0.060221	0.0109456	0.038674	0.0414365	0.058011	0.058011	0.0773481	0.0546961	0.0155532	0	0	0.00552486	0.00552486	0.00552486	0.00331492	0.00302609	0.0524862	0.058011	0.058011	0.0635359	0.0552486	0.0574586	0.0574586		4.56252	0.559504	1.50275	0.940318	0.999707	0.7108	0.651185	0.609913	0.853454	0.331035
	4.56947	0.506776	1.52326	0.993046	0.788759	0.701629	0.706215	0.619084	0.834109	0.339001	0.058011	0.0662983	0.0718232	0.0497238	0.0441989	0.058011	0.0113898	0.0331492	0.0331492	0.058011	0.0524862	0.0828729	0.0519337	0.0206167	0.0165746	0.00552486	0.0165746	0.00552486	0	0.00883978	0.00741238	0.0552486	0.0607735	0.058011	0.0552486	0.0524862	0.0563536	0.0563536		4.56947	0.506776	1.52326	0.993046	0.788759	0.701629	0.706215	0.619084	0.834109	0.339001
	4.57641	0.462835	1.40022	0.969611	0.903405	0.779588	0.642013	0.577812	0.819355	0.312392	0.0524862	0.0690608	0.0635359	0.058011	0.0524862	0.059116	0.00720354	0.0359116	0.038674	0.0552486	0.0524862	0.0801105	0.0524862	0.01758	0	0.00552486	0.00828729	0.00276243	0.00276243	0.0038674	0.00314966	0.0524862	0.0607735	0.058011	0.0552486	0.0524862	0.0558011	0.0558011		4.57641	0.462835	1.40022	0.969611	0.903405	0.779588	0.642013	0.577812	0.819355	0.312392
	4.58335	0.509705	1.40608	0.890519	0.903405	0.669528	0.697043	0.586984	0.809038	0.30081	0.0524862	0.0662983	0.0662983	0.0552486	0.0469613	0.0574586	0.00860354	0.0359116	0.0359116	0.0524862	0.058011	0.0773481	0.0519337	0.0172956	0.00552486	0	0.019337	0.00828729	0.00276243	0.00718232	0.00746368	0.0441989	0.0552486	0.058011	0.0524862	0.0497238	0.0519337	0.0519337		4.58335	0.509705	1.40608	0.890519	0.903405	0.669528	0.697043	0.586984	0.809038	0.30081
	4.5903	0.527281	1.40901	0.960823	1.01805	0.729144	0.701629	0.600741	0.849526	0.304388	0.0524862	0.0662983	0.0718232	0.0524862	0.0441989	0.0574586	0.0112888	0.0359116	0.0331492	0.0552486	0.0497238	0.0801105	0.0508287	0.0187967	-0.00276243	0.00276243	0.00828729	0.00276243	0	0.00220994	0.00409735	0.0552486	0.058011	0.0552486	0.0497238	0.0497238	0.0535912	0.0535912		4.5903	0.527281	1.40901	0.960823	1.01805	0.729144	0.701629	0.600741	0.849526	0.304388
	4.59724	0.594656	1.45881	0.908095	0.761244	0.692457	0.715386	0.614498	0.820735	0.299864	0.0524862	0.0662983	0.0635359	0.0552486	0.0469613	0.0569061	0.00795849	0.0331492	0.0331492	0.058011	0.0552486	0.0718232	0.0502762	0.0168486	0	-0.00552486	0.00552486	0.00276243	0	0.000552486	0.00409735	0.0497238	0.0607735	0.0524862	0.0497238	0.0469613	0.0519337	0.0519337		4.59724	0.594656	1.45881	0.908095	0.761244	0.692457	0.715386	0.614498	0.820735	0.299864
	4.60419	0.497988	1.45002	0.966682	0.944677	0.756659	0.692457	0.559469	0.838279	0.32236	0.0524862	0.0662983	0.0662983	0.0524862	0.0441989	0.0563536	0.00968822	0.0359116	0.0359116	0.058011	0.0552486	0.0801105	0.0530387	0.0183655	0	0.00276243	0.00276243	0.00276243	0.00276243	0.00220994	0.0012354	0.0469613	0.0607735	0.0662983	0.0524862	0.0497238	0.0552486	0.0552486		4.60419	0.497988	1.45002	0.966682	0.944677	0.756659	0.692457	0.559469	0.838279	0.32236
	4.61113	0.509705	1.40608	0.878802	0.825446	0.738315	0.687871	0.545711	0.798847	0.29986	0.0497238	0.0662983	0.0662983	0.058011	0.0469613	0.0574586	0.00903615	0.0359116	0.0359116	0.0552486	0.0524862	0.0718232	0.0502762	0.0150546	-0.00552486	0	0.00276243	0	0	-0.000552486	0.00302609	0.0497238	0.0552486	0.0497238	0.058011	0.0497238	0.0524862	0.0524862		4.61113	0.509705	1.40608	0.878802	0.825446	0.738315	0.687871	0.545711	0.798847	0.29986
	4.61808	0.497988	1.4383	0.957894	0.880475	0.715386	0.697043	0.582398	0.824213	0.313862	0.0552486	0.0718232	0.0607735	0.0524862	0.0359116	0.0552486	0.0131034	0.0303867	0.0331492	0.0552486	0.0552486	0.0690608	0.0486188	0.0164127	0.00276243	0	0.00552486	0	0	0.00165746	0.00247079	0.0469613	0.058011	0.0552486	0.0524862	0.0524862	0.0530387	0.0530387		4.61808	0.497988	1.4383	0.957894	0.880475	0.715386	0.697043	0.582398	0.824213	0.313862
	4.62502	0.495058	1.49396	0.820215	0.96302	0.719972	0.619084	0.554883	0.809456	0.341602	0.0497238	0.0662983	0.0607735	0.0497238	0.0441989	0.0541436	0.00907827	0.0276243	0.0359116	0.058011	0.0552486	0.0718232	0.0497238	0.0177957	0.00276243	0.00552486	0.00828729	0.00276243	-0.00276243	0.00331492	0.00409735	0.0497238	0.0635359	0.0524862	0.0497238	0.0497238	0.0530387	0.0530387		4.62502	0.495058	1.49396	0.820215	0.96302	0.719972	0.619084	0.554883	0.809456	0.341602
	4.63197	0.571221	1.47053	0.966682	0.807103	0.724558	0.646599	0.559469	0.82088	0.319846	0.0524862	0.0662983	0.0635359	0.0552486	0.0441989	0.0563536	0.00886564	0.0359116	0.0414365	0.058011	0.0524862	0.0801105	0.0535912	0.0172071	0	0	0.00828729	0	0	0.00165746	0.00370619	0.0497238	0.0607735	0.0552486	0.0497238	0.0497238	0.0530387	0.0530387		4.63197	0.571221	1.47053	0.966682	0.807103	0.724558	0.646599	0.559469	0.82088	0.319846
	4.63891	0.571221	1.33871	0.925671	0.885061	0.7108	0.7108	0.632842	0.825015	0.259824	0.058011	0.0635359	0.0662983	0.0552486	0.0469613	0.058011	0.00756523	0.0303867	0.0359116	0.058011	0.0524862	0.0828729	0.0519337	0.020709	0.00276243	-0.00276243	0.00828729	0.00276243	-0.00276243	0.00165746	0.00462243	0.0469613	0.0607735	0.0552486	0.0469613	0.0469613	0.0513812	0.0513812		4.63891	0.571221	1.33871	0.925671	0.885061	0.7108	0.7108	0.632842	0.825015	0.259824
	4.64585	0.445259	1.46467	0.9286	0.930919	0.738315	0.706215	0.56864	0.826088	0.332332	0.0469613	0.0718232	0.0662983	0.0524862	0.038674	0.0552486	0.0136733	0.0331492	0.038674	0.058011	0.0414365	0.0828729	0.0508287	0.0201676	0.00276243	0	0	0.00276243	-0.00552486	0	0.00338327	0.038674	0.0635359	0.0607735	0.0524862	0.0497238	0.0530387	0.0530387		4.64585	0.445259	1.46467	0.9286	0.930919	0.738315	0.706215	0.56864	0.826088	0.332332
	4.6528	0.544857	1.52618	0.949106	0.917162	0.7108	0.706215	0.609913	0.852034	0.332249	0.058011	0.0690608	0.0635359	0.058011	0.0414365	0.058011	0.0103361	0.0359116	0.0359116	0.0524862	0.0524862	0.0718232	0.0497238	0.0148761	0	0	0.00828729	0.00552486	-0.00276243	0.00220994	0.00453914	0.0497238	0.0552486	0.0552486	0.0524862	0.0497238	0.0524862	0.0524862		4.6528	0.544857	1.52618	0.949106	0.917162	0.7108	0.706215	0.609913	0.852034	0.332249
	4.65974	0.495058	1.37093	0.916883	0.912576	0.742901	0.715386	0.564055	0.816827	0.291374	0.0469613	0.0662983	0.0607735	0.058011	0.0441989	0.0552486	0.00936786	0.038674	0.038674	0.058011	0.0552486	0.0690608	0.0519337	0.0131615	-0.00276243	0	0.0220994	0	0	0.0038674	0.010262	0.0497238	0.058011	0.0524862	0.0524862	0.0497238	0.0524862	0.0524862		4.65974	0.495058	1.37093	0.916883	0.912576	0.742901	0.715386	0.564055	0.816827	0.291374
	4.66669	0.553645	1.41487	0.946176	0.96302	0.692457	0.600741	0.573226	0.820591	0.312631	0.0497238	0.0607735	0.0662983	0.0524862	0.0441989	0.0546961	0.0088225	0.0331492	0.0331492	0.0607735	0.0441989	0.0662983	0.0475138	0.0154301	0	0.00276243	0.0165746	0	0	0.0038674	0.00720354	0.0524862	0.0607735	0.0552486	0.0552486	0.0497238	0.0546961	0.0546961		4.66669	0.553645	1.41487	0.946176	0.96302	0.692457	0.600741	0.573226	0.820591	0.312631
	4.67363	0.53314	1.40608	0.97547	0.967606	0.692457	0.687871	0.541126	0.829107	0.311623	0.0524862	0.0662983	0.0662983	0.0524862	0.038674	0.0552486	0.0115561	0.0331492	0.0331492	0.0524862	0.0497238	0.0911602	0.0519337	0.0237151	-0.00276243	0	0.00552486	0	-0.00276243	0	0.00338327	0.0469613	0.0607735	0.0497238	0.0524862	0.0469613	0.0513812	0.0513812		4.67363	0.53314	1.40608	0.97547	0.967606	0.692457	0.687871	0.541126	0.829107	0.311623
	4.68058	0.497988	1.42366	0.899307	0.857546	0.706215	0.683286	0.586984	0.807855	0.305695	0.0524862	0.0662983	0.0718232	0.0524862	0.0469613	0.058011	0.010519	0.0303867	0.038674	0.0524862	0.0497238	0.0773481	0.0497238	0.0177957	0	0.00276243	0.00276243	-0.00276243	0.00276243	0.00110497	0.00247079	0.0441989	0.0635359	0.0524862	0.0524862	0.0497238	0.0524862	0.0524862		4.68058	0.497988	1.42366	0.899307	0.857546	0.706215	0.683286	0.586984	0.807855	0.305695
	4.68752	0.495058	1.42952	0.899307	1.05015	0.651185	0.6787	0.600741	0.829237	0.324628	0.0524862	0.0690608	0.0635359	0.0497238	0.0414365	0.0552486	0.0110497	0.0331492	0.038674	0.058011	0.0497238	0.0718232	0.0502762	0.0154301	-0.00552486	0	0.0110497	-0.00276243	-0.00276243	0	0.00647847	0.0497238	0.0524862	0.0524862	0.0524862	0.0497238	0.0513812	0.0513812		4.68752	0.495058	1.42952	0.899307	1.05015	0.651185	0.6787	0.600741	0.829237	0.324628
	4.69447	0.582938	1.43245	0.97547	0.903405	0.715386	0.715386	0.586984	0.844574	0.298433	0.0552486	0.0662983	0.0690608	0.0552486	0.0469613	0.0585635	0.00903615	0.0303867	0.0331492	0.0524862	0.0469613	0.0690608	0.0464088	0.0156754	0.00276243	-0.00276243	0.00828729	-0.00276243	-0.00276243	0.000552486	0.00494159	0.0497238	0.0607735	0.0524862	0.0497238	0.0497238	0.0524862	0.0524862		4.69447	0.582938	1.43245	0.97547	0.903405	0.715386	0.715386	0.586984	0.844574	0.298433
	4.70141	0.512634	1.40608	0.984258	1.02264	0.719972	0.706215	0.545711	0.842501	0.316399	0.0497238	0.0662983	0.0635359	0.058011	0.038674	0.0552486	0.011221	0.0331492	0.0359116	0.0524862	0.0524862	0.0662983	0.0480663	0.0136174	-0.00276243	-0.00552486	0.00276243	0.00276243	-0.00552486	-0.00165746	0.00418943	0.0524862	0.058011	0.0552486	0.058011	0.0469613	0.0541436	0.0541436		4.70141	0.512634	1.40608	0.984258	1.02264	0.719972	0.706215	0.545711	0.842501	0.316399
	4.70835	0.57415	1.40315	0.969611	0.87589	0.738315	0.651185	0.56864	0.825849	0.295559	0.0552486	0.0662983	0.0635359	0.0552486	0.0469613	0.0574586	0.00766543	0.0303867	0.0331492	0.0552486	0.0469613	0.0690608	0.0469613	0.0159887	-0.00276243	0	0	0.00276243	-0.00276243	-0.000552486	0.00231122	0.0441989	0.0635359	0.0524862	0.0497238	0.0497238	0.0519337	0.0519337		4.70835	0.57415	1.40315	0.969611	0.87589	0.738315	0.651185	0.56864	0.825849	0.295559
	4.7153	0.547786	1.46174	0.960823	1.00429	0.719972	0.674114	0.596155	0.852126	0.319869	0.0552486	0.0635359	0.0635359	0.0497238	0.0414365	0.0546961	0.00944897	0.0331492	0.0414365	0.0552486	0.0524862	0.0745856	0.0513812	0.0156997	0	0.00276243	0.00828729	0	-0.00552486	0.00110497	0.00501821	0.0469613	0.058011	0.0469613	0.0524862	0.0524862	0.0513812	0.0513812		4.7153	0.547786	1.46174	0.960823	1.00429	0.719972	0.674114	0.596155	0.852126	0.319869
	4.72224	0.524352	1.39437	0.952035	0.903405	0.724558	0.655771	0.53654	0.813004	0.304899	0.0552486	0.0662983	0.0690608	0.0607735	0.0441989	0.059116	0.00988317	0.0331492	0.038674	0.058011	0.0497238	0.0690608	0.0497238	0.0144863	0.00276243	0.00276243	0.00552486	0.00276243	0	0.00276243	0.00195333	0.0441989	0.0552486	0.0552486	0.0497238	0.0497238	0.0508287	0.0508287		4.72224	0.524352	1.39437	0.952035	0.903405	0.724558	0.655771	0.53654	0.813004	0.304899
	4.72919	0.512634	1.47932	0.957894	0.898819	0.756659	0.701629	0.559469	0.83806	0.326092	0.058011	0.0662983	0.0635359	0.0497238	0.0414365	0.0558011	0.0102247	0.0331492	0.0331492	0.0607735	0.0497238	0.0690608	0.0491713	0.0161549	-0.00552486	0	0.00552486	-0.00276243	-0.00276243	-0.00110497	0.00418943	0.0441989	0.0607735	0.0524862	0.0497238	0.0469613	0.0508287	0.0508287		4.72919	0.512634	1.47932	0.957894	0.898819	0.756659	0.701629	0.559469	0.83806	0.326092
	4.73613	0.547786	1.45295	0.934459	0.866718	0.724558	0.6787	0.554883	0.822865	0.3134	0.0524862	0.0607735	0.0662983	0.058011	0.0414365	0.0558011	0.00944897	0.0303867	0.038674	0.0552486	0.0524862	0.0801105	0.0513812	0.0189986	-0.00276243	0	0.00828729	0	0	0.00110497	0.00418943	0.0497238	0.0607735	0.0552486	0.0497238	0.0497238	0.0530387	0.0530387		4.73613	0.547786	1.45295	0.934459	0.866718	0.724558	0.6787	0.554883	0.822865	0.3134
	4.74308	0.521422	1.48517	0.984258	0.972192	0.701629	0.646599	0.577812	0.841298	0.336974	0.0497238	0.0662983	0.0635359	0.0552486	0.0441989	0.0558011	0.00924486	0.0359116	0.0303867	0.0552486	0.0497238	0.0828729	0.0508287	0.0205425	-0.00276243	-0.00276243	0.00276243	0	-0.00276243	-0.00110497	0.00247079	0.0497238	0.058011	0.0552486	0.0469613	0.0524862	0.0524862	0.0524862		4.74308	0.521422	1.48517	0.984258	0.972192	0.701629	0.646599	0.577812	0.841298	0.336974
	4.75002	0.477482	1.41487	0.919812	0.880475	0.719972	0.655771	0.573226	0.805944	0.311261	0.0469613	0.0607735	0.0635359	0.0524862	0.0441989	0.0535912	0.00842428	0.0331492	0.038674	0.058011	0.0469613	0.0828729	0.0519337	0.0196696	-0.00276243	-0.00276243	0.00276243	-0.00276243	-0.00552486	-0.00220994	0.00302609	0.0469613	0.058011	0.0607735	0.0524862	0.0441989	0.0524862	0.0524862		4.75002	0.477482	1.41487	0.919812	0.880475	0.719972	0.655771	0.573226	0.805944	0.311261
	4.75697	0.515564	1.44709	0.937388	1.22441	0.669528	0.6787	0.605327	0.868287	0.350149	0.0524862	0.0690608	0.0690608	0.0552486	0.0441989	0.058011	0.0108757	0.0359116	0.038674	0.0524862	0.0469613	0.0718232	0.0491713	0.014274	-0.00276243	0	0.00276243	0	-0.00552486	-0.00110497	0.00314966	0.0469613	0.0607735	0.0524862	0.0524862	0.0524862	0.0530387	0.0530387		4.75697	0.515564	1.44709	0.937388	1.22441	0.669528	0.6787	0.605327	0.868287	0.350149
	4.76391	0.521422	1.45295	0.993046	0.985949	0.674114	0.664942	0.53654	0.832709	0.334616	0.0524862	0.0662983	0.0635359	0.0607735	0.0414365	0.0569061	0.0100744	0.0303867	0.0303867	0.0552486	0.0524862	0.0801105	0.0497238	0.0206721	0	0	0.00552486	0	-0.00552486	0	0.00390667	0.0552486	0.058011	0.058011	0.0469613	0.0524862	0.0541436	0.0541436		4.76391	0.521422	1.45295	0.993046	0.985949	0.674114	0.664942	0.53654	0.832709	0.334616
	4.77086	0.550716	1.41487	0.952035	0.852961	0.724558	0.687871	0.577812	0.822975	0.297227	0.0524862	0.0662983	0.0690608	0.0552486	0.0441989	0.0574586	0.0102247	0.0331492	0.0359116	0.0552486	0.0524862	0.0828729	0.0519337	0.0198626	0	0	0.0248619	-0.00276243	0	0.00441989	0.0114899	0.0441989	0.0607735	0.058011	0.0524862	0.0497238	0.0530387	0.0530387		4.77086	0.550716	1.41487	0.952035	0.852961	0.724558	0.687871	0.577812	0.822975	0.297227
	4.7778	0.536069	1.40315	1.00183	0.898819	0.600741	0.6787	0.591569	0.815841	0.310929	0.0552486	0.0635359	0.0718232	0.0524862	0.0414365	0.0569061	0.0114899	0.0359116	0.0331492	0.058011	0.0524862	0.0745856	0.0508287	0.0169839	-0.00276243	0.00552486	0	0.00276243	0	0.00110497	0.00314966	0.0469613	0.058011	0.0524862	0.0497238	0.0469613	0.0508287	0.0508287		4.7778	0.536069	1.40315	1.00183	0.898819	0.600741	0.6787	0.591569	0.815841	0.310929
	4.78474	0.556574	1.54083	0.981328	0.958434	0.701629	0.669528	0.531954	0.848611	0.3531	0.0469613	0.0690608	0.0635359	0.0524862	0.0469613	0.0558011	0.0100364	0.0359116	0.0359116	0.0607735	0.0552486	0.0745856	0.0524862	0.0166893	0	0	-0.00276243	0.00276243	-0.00276243	-0.000552486	0.00231122	0.0524862	0.0607735	0.0524862	0.0524862	0.0441989	0.0524862	0.0524862		4.78474	0.556574	1.54083	0.981328	0.958434	0.701629	0.669528	0.531954	0.848611	0.3531
	4.79169	0.565362	1.55255	0.995975	1.15562	0.646599	0.674114	0.53654	0.875252	0.377582	0.0552486	0.0662983	0.0635359	0.0524862	0.0441989	0.0563536	0.00886564	0.0359116	0.038674	0.0552486	0.0441989	0.0745856	0.0497238	0.0157483	0.00276243	0	0.00552486	0	-0.00276243	0.00110497	0.00314966	0.0469613	0.0635359	0.0524862	0.0469613	0.0497238	0.0519337	0.0519337		4.79169	0.565362	1.55255	0.995975	1.15562	0.646599	0.674114	0.53654	0.875252	0.377582
	4.79863	0.53314	1.44709	0.943247	0.949263	0.747487	0.586984	0.577812	0.826432	0.32284	0.0524862	0.0690608	0.0607735	0.0524862	0.0414365	0.0552486	0.0103361	0.0331492	0.0359116	0.0552486	0.0469613	0.0745856	0.0491713	0.016735	0.00276243	-0.00552486	0	0.00552486	0.00276243	0.00110497	0.00418943	0.0469613	0.0607735	0.058011	0.0524862	0.0469613	0.0530387	0.0530387		4.79863	0.53314	1.44709	0.943247	0.949263	0.747487	0.586984	0.577812	0.826432	0.32284
	4.80558	0.585868	1.52912	0.902236	1.14187	0.669528	0.687871	0.550297	0.866683	0.357213	0.0552486	0.0662983	0.0662983	0.0524862	0.0414365	0.0563536	0.0104462	0.038674	0.0359116	0.0552486	0.0524862	0.0828729	0.0530387	0.0186745	-0.00552486	0	0.00552486	0	-0.00552486	-0.00110497	0.00462243	0.0497238	0.058011	0.0524862	0.0469613	0.0469613	0.0508287	0.0508287		4.80558	0.585868	1.52912	0.902236	1.14187	0.669528	0.687871	0.550297	0.866683	0.357213
	4.81252	0.538998	1.49689	0.925671	0.953848	0.756659	0.614498	0.655771	0.848905	0.32496	0.0552486	0.0690608	0.0662983	0.058011	0.0469613	0.059116	0.00886564	0.0331492	0.0331492	0.058011	0.0497238	0.0828729	0.0513812	0.0206352	0.0138122	0	0	0	-0.00552486	0.00165746	0.00720354	0.0469613	0.058011	0.0552486	0.0524862	0.0524862	0.0530387	0.0530387		4.81252	0.538998	1.49689	0.925671	0.953848	0.756659	0.614498	0.655771	0.848905	0.32496
	4.81947	0.57708	1.36214	0.940318	1.11894	0.770416	0.642013	0.577812	0.855531	0.300201	0.0524862	0.0635359	0.0662983	0.0524862	0.0441989	0.0558011	0.00903615	0.0359116	0.0331492	0.058011	0.0469613	0.0773481	0.0502762	0.0180512	0.00276243	0	0.00552486	0.00552486	0	0.00276243	0.00276243	0.0414365	0.058011	0.058011	0.0607735	0.0497238	0.0535912	0.0535912		4.81947	0.57708	1.36214	0.940318	1.11894	0.770416	0.642013	0.577812	0.855531	0.300201
	4.82641	0.556574	1.44124	0.919812	0.985949	0.719972	0.660357	0.596155	0.840008	0.309737	0.0524862	0.0635359	0.0607735	0.0552486	0.038674	0.0541436	0.00968822	0.0303867	0.0469613	0.0552486	0.0497238	0.0745856	0.0513812	0.0159409	-0.00276243	0	0.00276243	-0.00276243	-0.00276243	-0.00110497	0.00247079	0.0469613	0.0635359	0.0524862	0.0469613	0.0441989	0.0508287	0.0508287		4.82641	0.556574	1.44124	0.919812	0.985949	0.719972	0.660357	0.596155	0.840008	0.309737
	4.83336	0.506776	1.4676	0.981328	0.921748	0.697043	0.646599	0.600741	0.831691	0.328171	0.0552486	0.0635359	0.0662983	0.058011	0.0414365	0.0569061	0.00968822	0.0276243	0.0359116	0.0552486	0.0469613	0.0745856	0.0480663	0.0181776	0.00276243	0	0.00552486	0	-0.00552486	0.000552486	0.00409735	0.0524862	0.058011	0.0524862	0.058011	0.0497238	0.0541436	0.0541436		4.83336	0.506776	1.4676	0.981328	0.921748	0.697043	0.646599	0.600741	0.831691	0.328171
	4.8403	0.53021	1.52326	0.893448	0.940091	0.76583	0.692457	0.559469	0.843537	0.337037	0.0497238	0.0635359	0.0662983	0.058011	0.0469613	0.0569061	0.00842428	0.0331492	0.0359116	0.0552486	0.0552486	0.0745856	0.0508287	0.0168712	-0.00276243	0.00276243	0	-0.00276243	-0.00276243	-0.00110497	0.00247079	0.0441989	0.0607735	0.0552486	0.058011	0.0497238	0.0535912	0.0535912		4.8403	0.53021	1.52326	0.893448	0.940091	0.76583	0.692457	0.559469	0.843537	0.337037
	4.84724	0.4892	1.39437	0.861226	0.830032	0.742901	0.692457	0.577812	0.798285	0.294021	0.0524862	0.0607735	0.0635359	0.0524862	0.0497238	0.0558011	0.00598881	0.0331492	0.0331492	0.0552486	0.0497238	0.0690608	0.0480663	0.0153309	-0.00552486	0	0.00276243	0.00552486	-0.00552486	-0.000552486	0.00494159	0.0469613	0.0552486	0.058011	0.0552486	0.0497238	0.0530387	0.0530387		4.84724	0.4892	1.39437	0.861226	0.830032	0.742901	0.692457	0.577812	0.798285	0.294021
	4.85419	0.468694	1.42366	0.872943	1.06849	0.742901	0.697043	0.600741	0.839211	0.321177	0.0607735	0.0662983	0.0690608	0.0524862	0.038674	0.0574586	0.012261	0.0331492	0.038674	0.0552486	0.0469613	0.0828729	0.0513812	0.0194942	0	-0.00552486	0.00552486	0	-0.00552486	-0.00110497	0.00462243	0.0441989	0.0607735	0.0524862	0.0524862	0.0469613	0.0513812	0.0513812		4.85419	0.468694	1.42366	0.872943	1.06849	0.742901	0.697043	0.600741	0.839211	0.321177
	4.86113	0.580009	1.39144	0.949106	0.96302	0.697043	0.586984	0.573226	0.820118	0.303197	0.0524862	0.0635359	0.0662983	0.0469613	0.0414365	0.0541436	0.0106273	0.0303867	0.0303867	0.0552486	0.0524862	0.0773481	0.0491713	0.0196696	0	0	0.00276243	0	-0.00552486	-0.000552486	0.00302609	0.0414365	0.0607735	0.0607735	0.0469613	0.0441989	0.0508287	0.0508287		4.86113	0.580009	1.39144	0.949106	0.96302	0.697043	0.586984	0.573226	0.820118	0.303197
	4.86808	0.477482	1.47932	0.916883	0.912576	0.683286	0.664942	0.591569	0.818008	0.332881	0.0552486	0.0662983	0.0662983	0.0524862	0.0414365	0.0563536	0.0104462	0.0303867	0.0331492	0.058011	0.0497238	0.0773481	0.0497238	0.0192381	-0.00276243	-0.00276243	0.00552486	0	-0.00552486	-0.00110497	0.00418943	0.0469613	0.0607735	0.0524862	0.0524862	0.0497238	0.0524862	0.0524862		4.86808	0.477482	1.47932	0.916883	0.912576	0.683286	0.664942	0.591569	0.818008	0.332881
	4.87502	0.524352	1.46174	0.88759	0.917162	0.756659	0.669528	0.573226	0.82718	0.316343	0.0469613	0.0662983	0.0662983	0.058011	0.0414365	0.0558011	0.0112888	0.0331492	0.038674	0.0552486	0.0497238	0.0690608	0.0491713	0.0141398	-0.00276243	-0.00276243	0	0	-0.00552486	-0.00220994	0.00231122	0.0441989	0.058011	0.058011	0.0552486	0.0497238	0.0530387	0.0530387		4.87502	0.524352	1.46174	0.88759	0.917162	0.756659	0.669528	0.573226	0.82718	0.316343
	4.88197	0.536069	1.40022	0.834861	1.05015	0.683286	0.660357	0.541126	0.815153	0.314179	0.0524862	0.0662983	0.0635359	0.0524862	0.0441989	0.0558011	0.00903615	0.0303867	0.038674	0.0524862	0.0524862	0.0828729	0.0513812	0.0199776	-0.00552486	0	0	-0.00276243	0	-0.00165746	0.00247079	0.0414365	0.0607735	0.0524862	0.0524862	0.0497238	0.0513812	0.0513812		4.88197	0.536069	1.40022	0.834861	1.05015	0.683286	0.660357	0.541126	0.815153	0.314179
	4.88891	0.57415	1.47053	0.916883	0.967606	0.73373	0.655771	0.577812	0.842354	0.317378	0.0524862	0.0662983	0.0662983	0.0552486	0.038674	0.0558011	0.0114566	0.0331492	0.0276243	0.058011	0.0524862	0.0745856	0.0491713	0.0190788	-0.00552486	-0.00276243	0	0	-0.00276243	-0.00220994	0.00231122	0.0469613	0.0607735	0.0552486	0.0524862	0.0524862	0.0535912	0.0535912		4.88891	0.57415	1.47053	0.916883	0.967606	0.73373	0.655771	0.577812	0.842354	0.317378
	4.89586	0.48627	1.40901	0.905166	0.985949	0.742901	0.701629	0.600741	0.833095	0.305487	0.0524862	0.0690608	0.0635359	0.058011	0.0469613	0.058011	0.00873557	0.0331492	0.0359116	0.0552486	0.0497238	0.0773481	0.0502762	0.0177313	-0.00552486	-0.00552486	0	0	0	-0.00220994	0.00302609	0.0497238	0.0635359	0.0524862	0.0524862	0.0469613	0.0530387	0.0530387		4.89586	0.48627	1.40901	0.905166	0.985949	0.742901	0.701629	0.600741	0.833095	0.305487
	4.9028	0.57415	1.53497	0.97547	1.03639	0.73373	0.609913	0.577812	0.863206	0.351139	0.0524862	0.0635359	0.0662983	0.058011	0.0414365	0.0563536	0.00988317	0.0359116	0.0359116	0.0607735	0.0469613	0.0828729	0.0524862	0.0198242	-0.00276243	0	0.00276243	-0.00552486	-0.00276243	-0.00165746	0.00314966	0.0497238	0.0635359	0.0524862	0.058011	0.0497238	0.0546961	0.0546961		4.9028	0.57415	1.53497	0.97547	1.03639	0.73373	0.609913	0.577812	0.863206	0.351139
	4.90974	0.541928	1.54669	0.963752	0.953848	0.692457	0.6787	0.600741	0.854017	0.346456	0.0552486	0.0635359	0.0718232	0.0552486	0.0441989	0.058011	0.0103361	0.0303867	0.0359116	0.058011	0.0524862	0.0745856	0.0502762	0.0177313	0	-0.00276243	0.00552486	-0.00276243	-0.00552486	-0.00110497	0.00418943	0.0497238	0.058011	0.0524862	0.0497238	0.0497238	0.0519337	0.0519337		4.90974	0.541928	1.54669	0.963752	0.953848	0.692457	0.6787	0.600741	0.854017	0.346456
	4.91669	0.544857	1.49982	0.981328	1.14187	0.715386	0.609913	0.582398	0.867939	0.356589	0.0524862	0.0635359	0.0690608	0.0497238	0.0414365	0.0552486	0.0110497	0.0331492	0.0359116	0.0524862	0.0524862	0.0828729	0.0513812	0.0197856	-0.00552486	-0.00276243	0.00276243	0	-0.00552486	-0.00220994	0.00360177	0.0469613	0.0607735	0.0552486	0.0497238	0.0497238	0.0524862	0.0524862		4.91669	0.544857	1.49982	0.981328	1.14187	0.715386	0.609913	0.582398	0.867939	0.356589
	4.92363	0.57415	1.49689	0.954964	0.866718	0.687871	0.655771	0.564055	0.828632	0.328745	0.0524862	0.0662983	0.0635359	0.058011	0.0469613	0.0574586	0.0079104	0.0331492	0.0331492	0.0552486	0.0524862	0.0773481	0.0502762	0.0183655	0	-0.00276243	0.00552486	0.00552486	-0.00276243	0.00110497	0.00418943	0.0497238	0.0607735	0.058011	0.0552486	0.0469613	0.0541436	0.0541436		4.92363	0.57415	1.49689	0.954964	0.866718	0.687871	0.655771	0.564055	0.828632	0.328745
	4.93058	0.556574	1.47346	0.97547	0.903405	0.729144	0.7108	0.550297	0.842735	0.320632	0.0524862	0.0690608	0.0662983	0.0524862	0.0414365	0.0563536	0.0113226	0.0359116	0.0359116	0.0524862	0.0469613	0.0773481	0.0497238	0.0170288	0	0	0.0165746	0.00276243	-0.00552486	0.00276243	0.00828729	0.0441989	0.058011	0.0552486	0.0552486	0.0497238	0.0524862	0.0524862		4.93058	0.556574	1.47346	0.97547	0.903405	0.729144	0.7108	0.550297	0.842735	0.320632
	4.93752	0.536069	1.47639	0.952035	0.990535	0.756659	0.7108	0.605327	0.861116	0.318372	0.0469613	0.0690608	0.0690608	0.0552486	0.0469613	0.0574586	0.0111186	0.0303867	0.038674	0.058011	0.0441989	0.0690608	0.0480663	0.0154548	0	-0.00552486	0.0110497	-0.00276243	-0.00276243	0	0.00647847	0.0469613	0.0607735	0.058011	0.0662983	0.0469613	0.0558011	0.0558011		4.93752	0.536069	1.47639	0.952035	0.990535	0.756659	0.7108	0.605327	0.861116	0.318372
	4.94447	0.527281	1.4881	0.952035	0.802517	0.655771	0.692457	0.582398	0.814366	0.328952	0.0524862	0.0690608	0.0662983	0.058011	0.0469613	0.0585635	0.00924486	0.0359116	0.0414365	0.0607735	0.0497238	0.0856354	0.0546961	0.0196696	0	0	0.00276243	-0.00552486	-0.00276243	-0.00110497	0.00314966	0.0524862	0.0635359	0.0552486	0.0607735	0.058011	0.058011	0.058011		4.94447	0.527281	1.4881	0.952035	0.802517	0.655771	0.692457	0.582398	0.814366	0.328952
	4.95141	0.547786	1.40022	0.916883	1.24734	0.756659	0.637428	0.596155	0.871782	0.334526	0.0524862	0.0690608	0.0690608	0.0607735	0.0414365	0.0585635	0.0117849	0.0331492	0.0414365	0.0524862	0.0552486	0.0718232	0.0508287	0.0146955	-0.00276243	0	0.0165746	-0.00276243	-0.00276243	0.00165746	0.00842428	0.0469613	0.0690608	0.0524862	0.0524862	0.0469613	0.0535912	0.0535912		4.95141	0.547786	1.40022	0.916883	1.24734	0.756659	0.637428	0.596155	0.871782	0.334526
	4.95836	0.500917	1.38558	0.893448	0.985949	0.839203	0.701629	0.564055	0.838683	0.297789	0.0469613	0.0690608	0.0607735	0.0524862	0.0441989	0.0546961	0.0102247	0.0303867	0.038674	0.0607735	0.0524862	0.0718232	0.0508287	0.0166435	-0.00828729	-0.00552486	0.00276243	0.00276243	-0.00276243	-0.00220994	0.00494159	0.0441989	0.058011	0.0552486	0.0552486	0.0524862	0.0530387	0.0530387		4.95836	0.500917	1.38558	0.893448	0.985949	0.839203	0.701629	0.564055	0.838683	0.297789
	4.9653	0.477482	1.43245	0.960823	0.958434	0.687871	0.664942	0.554883	0.819555	0.327412	0.0524862	0.0662983	0.0662983	0.0524862	0.0414365	0.0558011	0.0105913	0.0359116	0.0359116	0.058011	0.0497238	0.0690608	0.0497238	0.014354	-0.00276243	-0.00276243	0.019337	0	0	0.00276243	0.00936786	0.0497238	0.058011	0.0497238	0.0469613	0.0497238	0.0508287	0.0508287		4.9653	0.477482	1.43245	0.960823	0.958434	0.687871	0.664942	0.554883	0.819555	0.327412
	4.97224	0.4892	1.41487	0.978399	0.972192	0.614498	0.697043	0.573226	0.819918	0.323985	0.0497238	0.0635359	0.058011	0.0607735	0.0359116	0.0535912	0.0111528	0.0331492	0.0359116	0.0607735	0.0469613	0.0801105	0.0513812	0.0193961	0	-0.00276243	0.00276243	-0.00276243	0	-0.000552486	0.00231122	0.0469613	0.058011	0.0524862	0.0497238	0.0469613	0.0508287	0.0508287		4.97224	0.4892	1.41487	0.978399	0.972192	0.614498	0.697043	0.573226	0.819918	0.323985
	4.97919	0.53021	1.45295	0.987187	0.807103	0.793345	0.674114	0.56864	0.830507	0.31547	0.0524862	0.0662983	0.0662983	0.0552486	0.0414365	0.0563536	0.0104462	0.0359116	0.0414365	0.0607735	0.0524862	0.0828729	0.0546961	0.0184691	-0.00276243	-0.00276243	0.00828729	0.00276243	-0.00276243	0.000552486	0.00494159	0.0469613	0.0635359	0.0524862	0.0552486	0.0469613	0.0530387	0.0530387		4.97919	0.53021	1.45295	0.987187	0.807103	0.793345	0.674114	0.56864	0.830507	0.31547
	4.98613	0.544857	1.4676	0.934459	1.10059	0.738315	0.701629	0.591569	0.868432	0.327457	0.0524862	0.0635359	0.0662983	0.0607735	0.0441989	0.0574586	0.00903615	0.0331492	0.0303867	0.058011	0.0552486	0.0773481	0.0508287	0.0193961	0	0	0.00276243	-0.00276243	-0.00552486	-0.00110497	0.00314966	0.0469613	0.058011	0.0524862	0.0497238	0.0441989	0.0502762	0.0502762		4.98613	0.544857	1.4676	0.934459	1.10059	0.738315	0.701629	0.591569	0.868432	0.327457
	4.99308	0.527281	1.45295	0.899307	0.930919	0.738315	0.614498	0.559469	0.817534	0.321881	0.0552486	0.0718232	0.0690608	0.058011	0.0414365	0.059116	0.0121358	0.0303867	0.0359116	0.0552486	0.0552486	0.0745856	0.0502762	0.0176234	0	-0.00276243	0.00552486	0	-0.00552486	-0.000552486	0.00409735	0.0497238	0.0635359	0.0524862	0.0469613	0.0524862	0.0530387	0.0530387		4.99308	0.527281	1.45295	0.899307	0.930919	0.738315	0.614498	0.559469	0.817534	0.321881
	5.00002	0.568292	1.4881	0.925671	1.20148	0.719972	0.674114	0.564055	0.877384	0.351226	0.0552486	0.0635359	0.0662983	0.058011	0.0441989	0.0574586	0.00860354	0.0303867	0.0359116	0.0552486	0.0497238	0.0662983	0.0475138	0.0145389	-0.00276243	0	0.00552486	0	-0.00552486	-0.000552486	0.00409735	0.0441989	0.0635359	0.0524862	0.058011	0.0497238	0.0535912	0.0535912		5.00002	0.568292	1.4881	0.925671	1.20148	0.719972	0.674114	0.564055	0.877384	0.351226
	5.00697	0.527281	1.41487	0.946176	0.985949	0.729144	0.637428	0.577812	0.831237	0.311548	0.0524862	0.0718232	0.0662983	0.0552486	0.0441989	0.058011	0.0110497	0.0331492	0.038674	0.058011	0.0552486	0.0690608	0.0508287	0.0146955	-0.00828729	-0.00276243	0.00276243	0.00276243	-0.00276243	-0.00165746	0.00462243	0.0469613	0.0607735	0.0497238	0.0552486	0.0497238	0.0524862	0.0524862		5.00697	0.527281	1.41487	0.946176	0.985949	0.729144	0.637428	0.577812	0.831237	0.311548
	5.01391	0.527281	1.52033	0.960823	1.03639	0.7108	0.683286	0.554883	0.856256	0.349881	0.0552486	0.0662983	0.0690608	0.0552486	0.0414365	0.0574586	0.0109456	0.038674	0.0331492	0.0524862	0.0469613	0.0856354	0.0513812	0.0205425	-0.00276243	-0.00276243	-0.00276243	0	-0.00276243	-0.00220994	0.0012354	0.038674	0.058011	0.0607735	0.0497238	0.0497238	0.0513812	0.0513812		5.01391	0.527281	1.52033	0.960823	1.03639	0.7108	0.683286	0.554883	0.856256	0.349881
	5.02086	0.527281	1.46467	0.911024	1.05015	0.724558	0.687871	0.619084	0.854948	0.321694	0.058011	0.0635359	0.0690608	0.0497238	0.0441989	0.0569061	0.0100744	0.0331492	0.0359116	0.058011	0.0552486	0.0718232	0.0508287	0.0161785	0.00276243	-0.00276243	0.00552486	-0.00276243	-0.00552486	-0.000552486	0.00453914	0.0469613	0.058011	0.058011	0.058011	0.0497238	0.0541436	0.0541436		5.02086	0.527281	1.46467	0.911024	1.05015	0.724558	0.687871	0.619084	0.854948	0.321694
	5.0278	0.550716	1.55548	0.984258	1.01346	0.701629	0.692457	0.591569	0.869939	0.351865	0.058011	0.0662983	0.0690608	0.0552486	0.0441989	0.0585635	0.00984449	0.0331492	0.038674	0.0552486	0.0497238	0.0801105	0.0513812	0.0182822	-0.00552486	-0.00276243	0	-0.00276243	0	-0.00220994	0.00231122	0.0497238	0.0607735	0.0552486	0.058011	0.0524862	0.0552486	0.0552486		5.0278	0.550716	1.55548	0.984258	1.01346	0.701629	0.692457	0.591569	0.869939	0.351865
	5.03474	0.471623	1.44124	0.916883	1.05015	0.761244	0.6787	0.550297	0.83859	0.332514	0.0524862	0.0690608	0.0635359	0.0497238	0.0441989	0.0558011	0.0102247	0.0303867	0.038674	0.0524862	0.0497238	0.0773481	0.0497238	0.0177957	-0.00552486	-0.00552486	0.00552486	0	-0.00552486	-0.00220994	0.00494159	0.0524862	0.0607735	0.0524862	0.0524862	0.0497238	0.0535912	0.0535912		5.03474	0.471623	1.44124	0.916883	1.05015	0.761244	0.6787	0.550297	0.83859	0.332514
	5.04169	0.538998	1.51447	0.943247	0.949263	0.761244	0.660357	0.582398	0.849996	0.334724	0.0497238	0.0662983	0.0690608	0.058011	0.0414365	0.0569061	0.0114899	0.0331492	0.0303867	0.0552486	0.0552486	0.0662983	0.0480663	0.0155778	-0.00276243	0	0.00552486	0	0	0.000552486	0.00302609	0.0469613	0.0635359	0.0524862	0.0497238	0.0524862	0.0530387	0.0530387		5.04169	0.538998	1.51447	0.943247	0.949263	0.761244	0.660357	0.582398	0.849996	0.334724
	5.04863	0.565362	1.53204	0.913954	1.02722	0.706215	0.697043	0.554883	0.856675	0.344614	0.0524862	0.0690608	0.0662983	0.0524862	0.0441989	0.0569061	0.0104462	0.0303867	0.038674	0.0552486	0.0441989	0.0718232	0.0480663	0.0160602	0.00276243	-0.00552486	0	0	-0.00276243	-0.00110497	0.00314966	0.0552486	0.0552486	0.058011	0.058011	0.0497238	0.0552486	0.0552486		5.04863	0.565362	1.53204	0.913954	1.02722	0.706215	0.697043	0.554883	0.856675	0.344614
	5.05558	0.500917	1.45002	0.911024	0.981363	0.706215	0.6787	0.586984	0.830747	0.321317	0.0552486	0.0635359	0.0718232	0.0524862	0.0359116	0.0558011	0.0134482	0.0359116	0.0331492	0.058011	0.0469613	0.0773481	0.0502762	0.0180512	-0.00552486	-0.00276243	0.00552486	0	-0.00276243	-0.00110497	0.00418943	0.0497238	0.058011	0.058011	0.0524862	0.058011	0.0552486	0.0552486		5.05558	0.500917	1.45002	0.911024	0.981363	0.706215	0.6787	0.586984	0.830747	0.321317
	5.06252	0.521422	1.46467	0.940318	1.12352	0.729144	0.683286	0.591569	0.864847	0.335757	0.0552486	0.0690608	0.0662983	0.0607735	0.0441989	0.059116	0.00988317	0.0331492	0.0359116	0.058011	0.0524862	0.0718232	0.0502762	0.0160364	0	0	0.00276243	0	-0.00552486	-0.000552486	0.00302609	0.0524862	0.058011	0.058011	0.0607735	0.0469613	0.0552486	0.0552486		5.06252	0.521422	1.46467	0.940318	1.12352	0.729144	0.683286	0.591569	0.864847	0.335757
	5.06947	0.565362	1.55548	0.987187	1.12811	0.73373	0.6787	0.53654	0.883587	0.366994	0.0524862	0.0662983	0.0662983	0.0552486	0.0441989	0.0569061	0.00948926	0.0331492	0.038674	0.0607735	0.0524862	0.0745856	0.0519337	0.016735	-0.00276243	0	0.00276243	0	-0.00276243	-0.000552486	0.00231122	0.0497238	0.0552486	0.0497238	0.0552486	0.0497238	0.0519337	0.0519337		5.06947	0.565362	1.55548	0.987187	1.12811	0.73373	0.6787	0.53654	0.883587	0.366994
	5.07641	0.477482	1.47346	0.946176	0.990535	0.6787	0.729144	0.56864	0.837733	0.336286	0.0524862	0.0635359	0.0690608	0.058011	0.0441989	0.0574586	0.00964876	0.0303867	0.0414365	0.0607735	0.0497238	0.0718232	0.0508287	0.0161785	-0.00276243	0.00276243	0	0.00276243	0	0.000552486	0.00231122	0.0497238	0.0607735	0.0524862	0.058011	0.0524862	0.0546961	0.0546961		5.07641	0.477482	1.47346	0.946176	0.990535	0.6787	0.729144	0.56864	0.837733	0.336286
	5.08336	0.524352	1.48517	0.899307	1.1327	0.816274	0.605327	0.53654	0.857096	0.35373	0.0552486	0.0690608	0.0635359	0.058011	0.0441989	0.058011	0.00936786	0.0331492	0.038674	0.0524862	0.0469613	0.0718232	0.0486188	0.0149529	-0.00552486	0.00276243	0	-0.00552486	-0.00276243	-0.00220994	0.00360177	0.0469613	0.0607735	0.058011	0.0552486	0.0497238	0.0541436	0.0541436		5.08336	0.524352	1.48517	0.899307	1.1327	0.816274	0.605327	0.53654	0.857096	0.35373
	5.0903	0.57415	1.45588	0.890519	0.967606	0.834617	0.683286	0.53654	0.848943	0.312233	0.0524862	0.0690608	0.0635359	0.0524862	0.0441989	0.0563536	0.00988317	0.0303867	0.038674	0.0552486	0.0524862	0.0745856	0.0502762	0.0169614	-0.00276243	-0.00276243	0.00552486	-0.00552486	-0.00276243	-0.00165746	0.00418943	0.0469613	0.0690608	0.0524862	0.0524862	0.0524862	0.0546961	0.0546961		5.0903	0.57415	1.45588	0.890519	0.967606	0.834617	0.683286	0.53654	0.848943	0.312233
	5.09725	0.556574	1.61992	0.969611	1.06391	0.793345	0.6787	0.564055	0.892302	0.37433	0.0497238	0.0718232	0.0662983	0.058011	0.0441989	0.058011	0.0113898	0.0303867	0.038674	0.0524862	0.0441989	0.0690608	0.0469613	0.0147473	0.0165746	-0.00276243	0.00276243	0	-0.00276243	0.00276243	0.0080538	0.0524862	0.0607735	0.058011	0.0552486	0.0469613	0.0546961	0.0546961		5.09725	0.556574	1.61992	0.969611	1.06391	0.793345	0.6787	0.564055	0.892302	0.37433
	5.10419	0.515564	1.47932	0.990116	0.967606	0.742901	0.692457	0.582398	0.852908	0.328935	0.058011	0.0662983	0.058011	0.0552486	0.0497238	0.0574586	0.00598881	0.0359116	0.0331492	0.0635359	0.0524862	0.0718232	0.0513812	0.0168712	-0.00276243	-0.00276243	0.00276243	0.00276243	0	0	0.00276243	0.0469613	0.0662983	0.0524862	0.0607735	0.0552486	0.0563536	0.0563536		5.10419	0.515564	1.47932	0.990116	0.967606	0.742901	0.692457	0.582398	0.852908	0.328935
	5.11113	0.562433	1.44124	0.957894	0.857546	0.697043	0.655771	0.509025	0.811564	0.319112	0.0524862	0.0635359	0.0662983	0.058011	0.0469613	0.0574586	0.0079104	0.0331492	0.0359116	0.058011	0.0524862	0.0745856	0.0508287	0.0169839	-0.00276243	0	0.00828729	0	-0.00276243	0.000552486	0.00453914	0.0497238	0.058011	0.0552486	0.0607735	0.0552486	0.0558011	0.0558011		5.11113	0.562433	1.44124	0.957894	0.857546	0.697043	0.655771	0.509025	0.811564	0.319112
	5.11808	0.524352	1.54083	0.969611	1.00888	0.729144	0.692457	0.545711	0.858712	0.354573	0.0524862	0.0635359	0.0773481	0.058011	0.0441989	0.059116	0.0124463	0.0331492	0.0414365	0.058011	0.0469613	0.0828729	0.0524862	0.0192381	0	0	0	0.00276243	-0.00552486	-0.000552486	0.00302609	0.0469613	0.0662983	0.0552486	0.058011	0.0441989	0.0541436	0.0541436		5.11808	0.524352	1.54083	0.969611	1.00888	0.729144	0.692457	0.545711	0.858712	0.354573
	5.12502	0.53021	1.42952	0.990116	0.866718	0.719972	0.692457	0.554883	0.826268	0.311688	0.0607735	0.0635359	0.0662983	0.0497238	0.0441989	0.0569061	0.00948926	0.0331492	0.0359116	0.0552486	0.0524862	0.0662983	0.0486188	0.0138948	0	-0.00276243	0.00276243	0	-0.00552486	-0.00110497	0.00314966	0.0497238	0.0607735	0.0552486	0.0497238	0.0552486	0.0541436	0.0541436		5.12502	0.53021	1.42952	0.990116	0.866718	0.719972	0.692457	0.554883	0.826268	0.311688
	5.13197	0.527281	1.57598	0.957894	0.903405	0.73373	0.642013	0.586984	0.846756	0.358603	0.0552486	0.0635359	0.0662983	0.0607735	0.0441989	0.058011	0.00873557	0.0331492	0.0331492	0.058011	0.058011	0.0828729	0.0530387	0.0208009	-0.00276243	-0.00552486	0.00276243	0	0	-0.00110497	0.00314966	0.0524862	0.0635359	0.058011	0.0635359	0.0552486	0.0585635	0.0585635		5.13197	0.527281	1.57598	0.957894	0.903405	0.73373	0.642013	0.586984	0.846756	0.358603
	5.13891	0.538998	1.45588	0.943247	1.16021	0.770416	0.637428	0.605327	0.873072	0.335757	0.058011	0.0635359	0.0662983	0.058011	0.0469613	0.0585635	0.00741238	0.0359116	0.038674	0.058011	0.0497238	0.0773481	0.0519337	0.016735	-0.00276243	-0.00276243	0.0110497	0.00276243	-0.00276243	0.00110497	0.00605218	0.0497238	0.0607735	0.0524862	0.0607735	0.0524862	0.0552486	0.0552486		5.13891	0.538998	1.45588	0.943247	1.16021	0.770416	0.637428	0.605327	0.873072	0.335757
	5.14586	0.571221	1.51154	0.940318	0.930919	0.784173	0.6787	0.573226	0.855728	0.326626	0.058011	0.0690608	0.0690608	0.0552486	0.0441989	0.059116	0.0104462	0.038674	0.038674	0.0552486	0.0552486	0.0718232	0.0519337	0.0138673	-0.00276243	-0.00276243	0	0	-0.00828729	-0.00276243	0.00338327	0.0524862	0.0607735	0.0552486	0.0635359	0.0469613	0.0558011	0.0558011		5.14586	0.571221	1.51154	0.940318	0.930919	0.784173	0.6787	0.573226	0.855728	0.326626
	5.1528	0.509705	1.48225	0.902236	1.03181	0.797931	0.6787	0.545711	0.849762	0.335649	0.0552486	0.0662983	0.0662983	0.0552486	0.0414365	0.0569061	0.010262	0.0331492	0.0331492	0.058011	0.0552486	0.0801105	0.0519337	0.0196696	0.00276243	-0.00276243	0	0.00276243	-0.00552486	-0.000552486	0.00360177	0.0524862	0.0635359	0.0552486	0.0635359	0.0524862	0.0574586	0.0574586		5.1528	0.509705	1.48225	0.902236	1.03181	0.797931	0.6787	0.545711	0.849762	0.335649
	5.15975	0.582938	1.59942	0.984258	1.05474	0.793345	0.655771	0.619084	0.898507	0.358394	0.058011	0.0690608	0.0635359	0.0552486	0.0441989	0.058011	0.00936786	0.0359116	0.0414365	0.0607735	0.0524862	0.0745856	0.0530387	0.0154301	0.00276243	-0.00552486	0	0	0	-0.000552486	0.00302609	0.0441989	0.0662983	0.0552486	0.0552486	0.0524862	0.0546961	0.0546961		5.15975	0.582938	1.59942	0.984258	1.05474	0.793345	0.655771	0.619084	0.898507	0.358394
	5.16669	0.518493	1.50275	0.960823	0.898819	0.830032	0.596155	0.56864	0.839388	0.340063	0.0552486	0.0745856	0.0690608	0.058011	0.0441989	0.060221	0.0119457	0.0331492	0.0359116	0.058011	0.0497238	0.0690608	0.0491713	0.0150546	0.00276243	0	0	0	-0.00276243	0	0.00195333	0.0441989	0.0635359	0.058011	0.058011	0.0497238	0.0546961	0.0546961		5.16669	0.518493	1.50275	0.960823	0.898819	0.830032	0.596155	0.56864	0.839388	0.340063
	5.17363	0.536069	1.59356	0.949106	1.07308	0.747487	0.669528	0.554883	0.874816	0.373471	0.0552486	0.0662983	0.0690608	0.0552486	0.0497238	0.059116	0.00819469	0.0331492	0.038674	0.0524862	0.0469613	0.0745856	0.0491713	0.0160364	0.00276243	-0.00276243	0.0110497	0.00276243	-0.00276243	0.00220994	0.0056613	0.0497238	0.0607735	0.0607735	0.0497238	0.0524862	0.0546961	0.0546961		5.17363	0.536069	1.59356	0.949106	1.07308	0.747487	0.669528	0.554883	0.874816	0.373471
	5.18058	0.492129	1.59942	0.922742	0.999707	0.729144	0.692457	0.564055	0.857093	0.373774	0.058011	0.0662983	0.0662983	0.0607735	0.0414365	0.0585635	0.0102247	0.0331492	0.0359116	0.0552486	0.0497238	0.0745856	0.0497238	0.0166893	0	0	0.00276243	0.00276243	0	0.00110497	0.00151305	0.0524862	0.0635359	0.0552486	0.058011	0.0524862	0.0563536	0.0563536		5.18058	0.492129	1.59942	0.922742	0.999707	0.729144	0.692457	0.564055	0.857093	0.373774
	5.18752	0.544857	1.58477	0.893448	1.02264	0.738315	0.7108	0.531954	0.860969	0.36443	0.0524862	0.0662983	0.0690608	0.0607735	0.0469613	0.059116	0.00928604	0.0331492	0.0331492	0.058011	0.0524862	0.0773481	0.0508287	0.0185926	0.00552486	-0.00276243	0.0110497	0.00276243	-0.00276243	0.00276243	0.00586	0.0497238	0.058011	0.0552486	0.058011	0.0552486	0.0552486	0.0552486		5.18752	0.544857	1.58477	0.893448	1.02264	0.738315	0.7108	0.531954	0.860969	0.36443
	5.19447	0.524352	1.52912	0.934459	1.04557	0.697043	0.642013	0.564055	0.848086	0.35614	0.0607735	0.0690608	0.0635359	0.0607735	0.0469613	0.060221	0.008148	0.0359116	0.038674	0.0552486	0.058011	0.0773481	0.0530387	0.016735	-0.00276243	-0.00276243	0.00276243	0	-0.00552486	-0.00165746	0.00314966	0.0524862	0.058011	0.0552486	0.0690608	0.0497238	0.0569061	0.0569061		5.19447	0.524352	1.52912	0.934459	1.04557	0.697043	0.642013	0.564055	0.848086	0.35614
	5.20141	0.527281	1.44709	0.969611	1.02722	0.719972	0.706215	0.545711	0.849015	0.325717	0.0497238	0.0773481	0.0745856	0.058011	0.0469613	0.061326	0.0140042	0.0414365	0.0414365	0.058011	0.0607735	0.0745856	0.0552486	0.0140857	-0.00276243	-0.00276243	0.0220994	0.00276243	-0.00276243	0.00331492	0.0107699	0.0497238	0.0662983	0.058011	0.0552486	0.0497238	0.0558011	0.0558011		5.20141	0.527281	1.44709	0.969611	1.02722	0.719972	0.706215	0.545711	0.849015	0.325717
	5.20836	0.541928	1.40022	1.00183	1.01805	0.82086	0.683286	0.596155	0.866048	0.300063	0.0552486	0.0690608	0.0718232	0.0607735	0.0469613	0.0607735	0.0101498	0.038674	0.038674	0.0552486	0.0552486	0.0745856	0.0524862	0.0148761	-0.00276243	-0.00276243	0.00276243	0.00828729	0	0.00110497	0.00462243	0.0552486	0.0607735	0.0524862	0.0552486	0.0552486	0.0558011	0.0558011		5.20836	0.541928	1.40022	1.00183	1.01805	0.82086	0.683286	0.596155	0.866048	0.300063
	5.2153	0.495058	1.44709	1.01648	0.930919	0.82086	0.683286	0.577812	0.853073	0.321307	0.058011	0.0745856	0.0773481	0.0552486	0.0469613	0.0624309	0.013045	0.0331492	0.038674	0.058011	0.0552486	0.0773481	0.0524862	0.0174711	0.019337	0	0.00552486	0	-0.00276243	0.00441989	0.00886564	0.0552486	0.0607735	0.0662983	0.0635359	0.0552486	0.060221	0.060221		5.2153	0.495058	1.44709	1.01648	0.930919	0.82086	0.683286	0.577812	0.853073	0.321307
	5.22225	0.524352	1.55841	0.963752	0.935505	0.784173	0.651185	0.573226	0.8558	0.353169	0.0524862	0.0718232	0.0662983	0.058011	0.0441989	0.0585635	0.0109456	0.0359116	0.0359116	0.0607735	0.058011	0.0745856	0.0530387	0.0168486	-0.00276243	0.00552486	0.00276243	0	-0.00276243	0.000552486	0.00360177	0.0552486	0.0635359	0.0524862	0.0662983	0.0497238	0.0574586	0.0574586		5.22225	0.524352	1.55841	0.963752	0.935505	0.784173	0.651185	0.573226	0.8558	0.353169
	5.22919	0.541928	1.48517	0.946176	1.04557	0.770416	0.692457	0.591569	0.867612	0.327012	0.0524862	0.0662983	0.0718232	0.0552486	0.0497238	0.059116	0.00948926	0.0331492	0.038674	0.058011	0.058011	0.0745856	0.0524862	0.0166893	0	0.00276243	0.00552486	0.00552486	0	0.00276243	0.00276243	0.0524862	0.0635359	0.0607735	0.0662983	0.0524862	0.059116	0.059116		5.22919	0.541928	1.48517	0.946176	1.04557	0.770416	0.692457	0.591569	0.867612	0.327012
	5.23613	0.515564	1.45002	0.913954	0.976777	0.830032	0.697043	0.591569	0.853566	0.31159	0.0552486	0.0607735	0.0690608	0.058011	0.0469613	0.058011	0.0080538	0.0359116	0.038674	0.0607735	0.0552486	0.0718232	0.0524862	0.0151305	0.00276243	-0.00276243	0	0.00276243	-0.00276243	0	0.00276243	0.0469613	0.0635359	0.0552486	0.0607735	0.0497238	0.0552486	0.0552486		5.23613	0.515564	1.45002	0.913954	0.976777	0.830032	0.697043	0.591569	0.853566	0.31159
	5.24308	0.471623	1.40315	0.952035	0.885061	0.784173	0.6787	0.53654	0.815898	0.312138	0.0552486	0.0690608	0.058011	0.058011	0.0441989	0.0569061	0.00886564	0.038674	0.038674	0.058011	0.0524862	0.0662983	0.0508287	0.0121358	0	0	0.00552486	0	0.00276243	0.00165746	0.00247079	0.0524862	0.0607735	0.058011	0.0635359	0.0497238	0.0569061	0.0569061		5.24308	0.471623	1.40315	0.952035	0.885061	0.784173	0.6787	0.53654	0.815898	0.312138
	5.25002	0.512634	1.51154	0.899307	0.871304	0.747487	0.674114	0.554883	0.824467	0.336232	0.058011	0.0690608	0.0635359	0.0552486	0.0441989	0.058011	0.00936786	0.0359116	0.038674	0.058011	0.0552486	0.0828729	0.0541436	0.0187967	0	0	0.00828729	0.00276243	-0.00552486	0.00110497	0.00501821	0.058011	0.0607735	0.0607735	0.0690608	0.0524862	0.060221	0.060221		5.25002	0.512634	1.51154	0.899307	0.871304	0.747487	0.674114	0.554883	0.824467	0.336232
	5.25697	0.515564	1.52618	0.861226	0.930919	0.692457	0.632842	0.527368	0.812366	0.351639	0.0552486	0.0718232	0.0745856	0.0607735	0.0441989	0.061326	0.0124156	0.0359116	0.0359116	0.058011	0.0524862	0.0718232	0.0508287	0.0153309	-0.00276243	-0.00552486	0.00276243	0.00276243	-0.00276243	-0.00110497	0.00370619	0.058011	0.0635359	0.0552486	0.0524862	0.058011	0.0574586	0.0574586		5.25697	0.515564	1.52618	0.861226	0.930919	0.692457	0.632842	0.527368	0.812366	0.351639
	5.26391	0.524352	1.55255	0.995975	1.05015	0.738315	0.6787	0.564055	0.872014	0.360828	0.0552486	0.0718232	0.0690608	0.0552486	0.0497238	0.060221	0.00964876	0.038674	0.038674	0.0607735	0.058011	0.0801105	0.0552486	0.0173616	-0.00276243	-0.00276243	0.00276243	0	-0.00552486	-0.00165746	0.00314966	0.0552486	0.0607735	0.0552486	0.0552486	0.0524862	0.0558011	0.0558011		5.26391	0.524352	1.55255	0.995975	1.05015	0.738315	0.6787	0.564055	0.872014	0.360828
	5.27086	0.556574	1.40608	0.905166	1.04557	0.830032	0.706215	0.541126	0.855823	0.303549	0.0607735	0.0662983	0.0745856	0.0552486	0.0414365	0.0596685	0.0124463	0.0359116	0.038674	0.0524862	0.058011	0.0745856	0.0519337	0.0156754	-0.00276243	0	0	0.00552486	-0.00276243	0	0.00338327	0.0552486	0.0635359	0.0552486	0.0524862	0.0469613	0.0546961	0.0546961		5.27086	0.556574	1.40608	0.905166	1.04557	0.830032	0.706215	0.541126	0.855823	0.303549
	5.2778	0.495058	1.50275	0.925671	0.972192	0.788759	0.697043	0.564055	0.849361	0.337054	0.0552486	0.0662983	0.0690608	0.0552486	0.0441989	0.058011	0.00996009	0.0359116	0.038674	0.0552486	0.0552486	0.0745856	0.0519337	0.0155532	0	-0.00552486	0.00276243	-0.00276243	-0.00276243	-0.00165746	0.00314966	0.058011	0.058011	0.0552486	0.058011	0.0469613	0.0552486	0.0552486		5.2778	0.495058	1.50275	0.925671	0.972192	0.788759	0.697043	0.564055	0.849361	0.337054
	5.28475	0.527281	1.43245	0.893448	1.1648	0.724558	0.692457	0.518196	0.850455	0.340349	0.0524862	0.0607735	0.0690608	0.0607735	0.0414365	0.0569061	0.0104462	0.0359116	0.0359116	0.0552486	0.058011	0.0773481	0.0524862	0.0173616	-0.00276243	0	0.00276243	0.00276243	-0.00552486	-0.000552486	0.00360177	0.0497238	0.058011	0.0552486	0.0524862	0.0552486	0.0541436	0.0541436		5.28475	0.527281	1.43245	0.893448	1.1648	0.724558	0.692457	0.518196	0.850455	0.340349
	5.29169	0.512634	1.48517	1.01648	0.926334	0.738315	0.697043	0.564055	0.848577	0.333773	0.058011	0.0690608	0.0690608	0.058011	0.0441989	0.0596685	0.010262	0.0303867	0.0331492	0.0552486	0.0469613	0.0745856	0.0480663	0.0179664	0	0	0.00552486	0	-0.00552486	0	0.00390667	0.0497238	0.0607735	0.0552486	0.0524862	0.0497238	0.0535912	0.0535912		5.29169	0.512634	1.48517	1.01648	0.926334	0.738315	0.697043	0.564055	0.848577	0.333773
	5.29863	0.582938	1.54376	0.916883	1.10977	0.756659	0.62367	0.577812	0.87307	0.354701	0.0524862	0.0718232	0.0662983	0.0552486	0.0414365	0.0574586	0.0119457	0.0331492	0.0414365	0.058011	0.0497238	0.0745856	0.0513812	0.0159409	-0.00276243	-0.00276243	0.00276243	0	-0.00276243	-0.00110497	0.00247079	0.058011	0.058011	0.0552486	0.0635359	0.0524862	0.0574586	0.0574586		5.29863	0.582938	1.54376	0.916883	1.10977	0.756659	0.62367	0.577812	0.87307	0.354701
	5.30558	0.4892	1.44416	0.908095	1.03639	0.802517	0.715386	0.591569	0.855332	0.318404	0.058011	0.0662983	0.0690608	0.058011	0.0441989	0.059116	0.00968822	0.0331492	0.038674	0.058011	0.0524862	0.0718232	0.0508287	0.0154548	0	0	0	0	-0.00552486	-0.00110497	0.00247079	0.058011	0.0690608	0.0552486	0.0607735	0.0497238	0.0585635	0.0585635		5.30558	0.4892	1.44416	0.908095	1.03639	0.802517	0.715386	0.591569	0.855332	0.318404
	5.31252	0.553645	1.46174	0.922742	0.953848	0.761244	0.687871	0.573226	0.844902	0.313239	0.0552486	0.0690608	0.0662983	0.058011	0.0469613	0.059116	0.00886564	0.0303867	0.038674	0.0552486	0.0497238	0.0801105	0.0508287	0.0189986	-0.00276243	0.00276243	0.00276243	0.00276243	-0.00552486	0	0.00390667	0.0552486	0.0635359	0.0552486	0.0635359	0.0469613	0.0569061	0.0569061		5.31252	0.553645	1.46174	0.922742	0.953848	0.761244	0.687871	0.573226	0.844902	0.313239
	5.31947	0.536069	1.42073	0.913954	0.976777	0.811688	0.683286	0.56864	0.844449	0.303495	0.0552486	0.0718232	0.0718232	0.058011	0.0441989	0.060221	0.0117849	0.0359116	0.0441989	0.0607735	0.0497238	0.0718232	0.0524862	0.0140857	0	-0.00276243	0.00828729	0.00276243	-0.00276243	0.00110497	0.00462243	0.0524862	0.0635359	0.058011	0.0607735	0.058011	0.0585635	0.0585635		5.31947	0.536069	1.42073	0.913954	0.976777	0.811688	0.683286	0.56864	0.844449	0.303495
	5.32641	0.53314	1.46174	0.969611	0.990535	0.761244	0.664942	0.596155	0.85391	0.320192	0.0552486	0.0635359	0.0662983	0.0552486	0.0441989	0.0569061	0.00864778	0.0276243	0.038674	0.0552486	0.0552486	0.0745856	0.0502762	0.0179452	0	-0.00552486	0	0	0	-0.00110497	0.00247079	0.0497238	0.0635359	0.0607735	0.0662983	0.0552486	0.059116	0.059116		5.32641	0.53314	1.46174	0.969611	0.990535	0.761244	0.664942	0.596155	0.85391	0.320192
	5.33336	0.483341	1.50568	0.902236	0.958434	0.729144	0.724558	0.573226	0.839517	0.33789	0.058011	0.0718232	0.0690608	0.058011	0.0441989	0.060221	0.0109456	0.038674	0.038674	0.0635359	0.0524862	0.0718232	0.0530387	0.014799	0	0	0.00276243	-0.00276243	-0.00276243	-0.000552486	0.00231122	0.0552486	0.0607735	0.058011	0.0552486	0.0524862	0.0563536	0.0563536		5.33336	0.483341	1.50568	0.902236	0.958434	0.729144	0.724558	0.573226	0.839517	0.33789
	5.3403	0.538998	1.40608	0.990116	0.926334	0.742901	0.646599	0.632842	0.840553	0.297429	0.0524862	0.0635359	0.0662983	0.0552486	0.0414365	0.0558011	0.00984449	0.0331492	0.038674	0.0552486	0.0524862	0.0690608	0.0497238	0.0142205	0	-0.00552486	0.00552486	0	-0.00276243	-0.000552486	0.00409735	0.0497238	0.0662983	0.058011	0.0552486	0.058011	0.0574586	0.0574586		5.3403	0.538998	1.40608	0.990116	0.926334	0.742901	0.646599	0.632842	0.840553	0.297429
	5.34725	0.524352	1.50275	0.934459	0.830032	0.706215	0.697043	0.596155	0.827287	0.32776	0.0552486	0.0662983	0.0690608	0.0552486	0.0497238	0.059116	0.00819469	0.038674	0.0441989	0.0552486	0.0552486	0.0745856	0.0535912	0.0137568	-0.00276243	0	0.00552486	-0.00276243	-0.00552486	-0.00110497	0.00418943	0.058011	0.0718232	0.0607735	0.0690608	0.0552486	0.0629834	0.0629834		5.34725	0.524352	1.50275	0.934459	0.830032	0.706215	0.697043	0.596155	0.827287	0.32776
	5.35419	0.497988	1.49689	0.940318	0.898819	0.816274	0.6787	0.62367	0.85038	0.325225	0.0524862	0.0662983	0.0718232	0.0552486	0.0497238	0.059116	0.00948926	0.0359116	0.038674	0.0607735	0.0552486	0.0662983	0.0513812	0.0134766	0	-0.00276243	0	0	0	-0.000552486	0.0012354	0.0552486	0.0607735	0.058011	0.0635359	0.0469613	0.0569061	0.0569061		5.35419	0.497988	1.49689	0.940318	0.898819	0.816274	0.6787	0.62367	0.85038	0.325225
	5.36113	0.538998	1.47346	0.978399	0.866718	0.715386	0.692457	0.609913	0.839333	0.316747	0.0524862	0.0635359	0.0690608	0.058011	0.0441989	0.0574586	0.00964876	0.0303867	0.0331492	0.0607735	0.0552486	0.0718232	0.0502762	0.0179452	0.00276243	0	0.00276243	-0.00276243	-0.00552486	-0.000552486	0.00360177	0.0524862	0.0607735	0.0552486	0.0607735	0.0552486	0.0569061	0.0569061		5.36113	0.538998	1.47346	0.978399	0.866718	0.715386	0.692457	0.609913	0.839333	0.316747
	5.36808	0.565362	1.4881	0.896378	1.27027	0.793345	0.632842	0.550297	0.885228	0.3648	0.058011	0.0690608	0.0690608	0.0552486	0.0469613	0.0596685	0.00948926	0.0303867	0.038674	0.0607735	0.0497238	0.0745856	0.0508287	0.0175365	-0.00276243	-0.00552486	0.00552486	0	-0.00276243	-0.00110497	0.00418943	0.0469613	0.0662983	0.058011	0.0524862	0.0524862	0.0552486	0.0552486		5.36808	0.565362	1.4881	0.896378	1.27027	0.793345	0.632842	0.550297	0.885228	0.3648
	5.37502	0.512634	1.54962	0.899307	0.967606	0.830032	0.692457	0.596155	0.863973	0.343471	0.0524862	0.0690608	0.0690608	0.058011	0.0469613	0.059116	0.00988317	0.0331492	0.0359116	0.0635359	0.0607735	0.0718232	0.0530387	0.0174055	-0.00552486	-0.00276243	0.019337	0	0	0.00220994	0.00984449	0.0469613	0.0662983	0.0552486	0.0524862	0.058011	0.0558011	0.0558011		5.37502	0.512634	1.54962	0.899307	0.967606	0.830032	0.692457	0.596155	0.863973	0.343471
	5.38197	0.483341	1.44124	0.97547	0.944677	0.752073	0.683286	0.609913	0.841428	0.317074	0.058011	0.0690608	0.0745856	0.0552486	0.0469613	0.0607735	0.0110497	0.0359116	0.038674	0.0607735	0.0524862	0.0718232	0.0519337	0.0150546	-0.00276243	0	0.00552486	0	-0.00276243	0	0.00338327	0.0607735	0.0607735	0.0552486	0.058011	0.058011	0.0585635	0.0585635		5.38197	0.483341	1.44124	0.97547	0.944677	0.752073	0.683286	0.609913	0.841428	0.317074
	5.38891	0.500917	1.65215	0.946176	1.07767	0.756659	0.664942	0.605327	0.886262	0.391578	0.0497238	0.0690608	0.0690608	0.0552486	0.0441989	0.0574586	0.0112888	0.0331492	0.0331492	0.0552486	0.0497238	0.0745856	0.0491713	0.0172956	-0.00276243	-0.00276243	0.00552486	-0.00276243	-0.00828729	-0.00220994	0.00494159	0.0497238	0.0607735	0.058011	0.0607735	0.0524862	0.0563536	0.0563536		5.38891	0.500917	1.65215	0.946176	1.07767	0.756659	0.664942	0.605327	0.886262	0.391578
	5.39586	0.48627	1.62285	0.978399	0.889647	0.797931	0.642013	0.596155	0.859038	0.378042	0.0552486	0.0662983	0.0718232	0.0552486	0.0497238	0.0596685	0.00907827	0.0359116	0.0331492	0.0607735	0.0552486	0.0828729	0.0535912	0.020262	0.00828729	-0.00276243	0.00828729	-0.00552486	-0.00552486	0.000552486	0.00715038	0.0497238	0.0635359	0.058011	0.058011	0.058011	0.0574586	0.0574586		5.39586	0.48627	1.62285	0.978399	0.889647	0.797931	0.642013	0.596155	0.859038	0.378042
	5.4028	0.497988	1.45295	0.902236	1.09601	0.802517	0.669528	0.62367	0.863557	0.325442	0.0552486	0.0745856	0.0718232	0.0552486	0.0441989	0.060221	0.0127192	0.0359116	0.0359116	0.0552486	0.0552486	0.0773481	0.0519337	0.0171849	-0.00276243	0	0	0	-0.00276243	-0.00110497	0.00151305	0.0497238	0.0607735	0.0552486	0.058011	0.0524862	0.0552486	0.0552486		5.4028	0.497988	1.45295	0.902236	1.09601	0.802517	0.669528	0.62367	0.863557	0.325442
	5.40975	0.53314	1.47346	0.954964	1.01346	0.903405	0.674114	0.642013	0.884937	0.314997	0.058011	0.0635359	0.0718232	0.058011	0.0414365	0.0585635	0.0111186	0.0359116	0.0359116	0.0552486	0.0441989	0.0745856	0.0491713	0.0162726	-0.00552486	0	0.00276243	-0.00552486	0	-0.00165746	0.00370619	0.0497238	0.0607735	0.0552486	0.0524862	0.0552486	0.0546961	0.0546961		5.40975	0.53314	1.47346	0.954964	1.01346	0.903405	0.674114	0.642013	0.884937	0.314997
	5.41669	0.492129	1.57598	0.905166	1.07308	0.797931	0.655771	0.642013	0.877439	0.362021	0.0524862	0.0635359	0.0662983	0.0607735	0.0414365	0.0569061	0.0100744	0.038674	0.0359116	0.0607735	0.0497238	0.0745856	0.0519337	0.0160364	-0.00552486	-0.00276243	0	0	-0.00552486	-0.00276243	0.00276243	0.0524862	0.0635359	0.0607735	0.0552486	0.058011	0.058011	0.058011		5.41669	0.492129	1.57598	0.905166	1.07308	0.797931	0.655771	0.642013	0.877439	0.362021
	5.42363	0.471623	1.56427	0.913954	0.976777	0.784173	0.719972	0.642013	0.86754	0.350203	0.058011	0.0690608	0.0662983	0.0552486	0.0414365	0.058011	0.0108757	0.0359116	0.0359116	0.0497238	0.0524862	0.0801105	0.0508287	0.0180723	-0.00276243	0	0	0	-0.00276243	-0.00110497	0.00151305	0.0552486	0.0635359	0.058011	0.0690608	0.0552486	0.060221	0.060221		5.42363	0.471623	1.56427	0.913954	0.976777	0.784173	0.719972	0.642013	0.86754	0.350203
	5.43058	0.53314	1.59942	0.875872	1.10059	0.802517	0.692457	0.577812	0.883116	0.369455	0.0524862	0.0690608	0.0662983	0.058011	0.0469613	0.0585635	0.00924486	0.0359116	0.038674	0.0607735	0.0552486	0.0690608	0.0519337	0.014274	-0.00276243	-0.00276243	0.0220994	0	-0.00276243	0.00276243	0.0108757	0.0469613	0.0607735	0.0607735	0.058011	0.0552486	0.0563536	0.0563536		5.43058	0.53314	1.59942	0.875872	1.10059	0.802517	0.692457	0.577812	0.883116	0.369455
	5.43752	0.550716	1.42073	0.957894	1.14645	0.797931	0.642013	0.62367	0.877058	0.31804	0.0524862	0.0662983	0.0662983	0.0552486	0.0469613	0.0574586	0.00860354	0.0331492	0.038674	0.0524862	0.0552486	0.0773481	0.0513812	0.0172071	-0.00552486	-0.00276243	0.00276243	0.00276243	-0.00552486	-0.00165746	0.00418943	0.0469613	0.0662983	0.0524862	0.058011	0.0469613	0.0541436	0.0541436		5.43752	0.550716	1.42073	0.957894	1.14645	0.797931	0.642013	0.62367	0.877058	0.31804
	5.44447	0.500917	1.45881	0.881731	1.01805	0.82086	0.655771	0.577812	0.84485	0.325124	0.0552486	0.0662983	0.0690608	0.0524862	0.0414365	0.0569061	0.0111528	0.0303867	0.038674	0.0497238	0.0497238	0.0745856	0.0486188	0.0166435	-0.00276243	-0.00276243	0	-0.00276243	0	-0.00165746	0.00151305	0.0524862	0.0607735	0.0607735	0.0607735	0.0524862	0.0574586	0.0574586		5.44447	0.500917	1.45881	0.881731	1.01805	0.82086	0.655771	0.577812	0.84485	0.325124
	5.45141	0.515564	1.44124	0.960823	1.19231	0.775002	0.646599	0.591569	0.874729	0.341655	0.0552486	0.0662983	0.0690608	0.058011	0.0441989	0.0585635	0.00984449	0.0359116	0.0359116	0.058011	0.058011	0.0773481	0.0530387	0.0175148	-0.00552486	-0.00276243	-0.00276243	0	-0.00552486	-0.00331492	0.00231122	0.0552486	0.0607735	0.0552486	0.0552486	0.0497238	0.0552486	0.0552486		5.45141	0.515564	1.44124	0.960823	1.19231	0.775002	0.646599	0.591569	0.874729	0.341655
	5.45836	0.495058	1.4676	0.905166	1.27486	0.830032	0.719972	0.591569	0.89775	0.355689	0.0552486	0.0690608	0.0607735	0.0552486	0.0414365	0.0563536	0.0100744	0.0276243	0.038674	0.058011	0.0524862	0.0773481	0.0508287	0.0189986	-0.00552486	-0.00276243	0	-0.00276243	-0.00552486	-0.00331492	0.00231122	0.0497238	0.0635359	0.058011	0.0635359	0.0497238	0.0569061	0.0569061		5.45836	0.495058	1.4676	0.905166	1.27486	0.830032	0.719972	0.591569	0.89775	0.355689
	5.4653	0.547786	1.50861	0.913954	1.11894	0.848375	0.706215	0.577812	0.888813	0.338067	0.0552486	0.0690608	0.0662983	0.058011	0.0469613	0.059116	0.00886564	0.0359116	0.0359116	0.058011	0.0441989	0.0801105	0.0508287	0.0186949	-0.00276243	-0.00276243	0.00276243	0	-0.00552486	-0.00165746	0.00314966	0.0552486	0.0607735	0.058011	0.0607735	0.0524862	0.0574586	0.0574586		5.4653	0.547786	1.50861	0.913954	1.11894	0.848375	0.706215	0.577812	0.888813	0.338067
	5.47225	0.459906	1.59063	0.846579	0.953848	0.811688	0.683286	0.628256	0.853456	0.362825	0.0552486	0.0662983	0.0635359	0.0635359	0.0469613	0.059116	0.00795849	0.0359116	0.0359116	0.0607735	0.0497238	0.0662983	0.0497238	0.0139496	-0.00552486	-0.00828729	0.00552486	0.00276243	-0.00552486	-0.00220994	0.00598881	0.0524862	0.0635359	0.0524862	0.0635359	0.0552486	0.0574586	0.0574586		5.47225	0.459906	1.59063	0.846579	0.953848	0.811688	0.683286	0.628256	0.853456	0.362825
	5.47919	0.48627	1.59649	0.97254	0.995121	0.811688	0.683286	0.586984	0.876054	0.369529	0.058011	0.0662983	0.0662983	0.058011	0.0441989	0.0585635	0.00903615	0.0331492	0.038674	0.0552486	0.0552486	0.0745856	0.0513812	0.016296	-0.00828729	-0.00552486	0.00276243	0	-0.00552486	-0.00331492	0.00453914	0.0497238	0.0635359	0.0524862	0.0552486	0.0524862	0.0546961	0.0546961		5.47919	0.48627	1.59649	0.97254	0.995121	0.811688	0.683286	0.586984	0.876054	0.369529
	5.48614	0.544857	1.49982	0.957894	1.12352	0.756659	0.628256	0.62367	0.876383	0.343043	0.058011	0.0662983	0.0690608	0.0524862	0.0497238	0.059116	0.00842428	0.0331492	0.0359116	0.0552486	0.058011	0.0773481	0.0519337	0.0180512	0	-0.00276243	0.00828729	-0.00276243	-0.00276243	0	0.00478467	0.0524862	0.0607735	0.0552486	0.058011	0.0552486	0.0563536	0.0563536		5.48614	0.544857	1.49982	0.957894	1.12352	0.756659	0.628256	0.62367	0.876383	0.343043
	5.49308	0.518493	1.48225	0.97254	1.03181	0.807103	0.724558	0.582398	0.874163	0.327312	0.0469613	0.0662983	0.0718232	0.058011	0.0469613	0.058011	0.011221	0.0359116	0.038674	0.0552486	0.0524862	0.0745856	0.0513812	0.0154548	-0.00552486	-0.00276243	0.00552486	-0.00276243	-0.00276243	-0.00165746	0.00418943	0.0497238	0.0607735	0.0552486	0.0552486	0.0524862	0.0546961	0.0546961		5.49308	0.518493	1.48225	0.97254	1.03181	0.807103	0.724558	0.582398	0.874163	0.327312
	5.50002	0.547786	1.56427	0.981328	0.82086	0.779588	0.697043	0.619084	0.858565	0.341753	0.0469613	0.0662983	0.0690608	0.058011	0.0441989	0.0569061	0.0111528	0.0331492	0.038674	0.0552486	0.0524862	0.0662983	0.0491713	0.0133056	-0.00276243	-0.00276243	0.00552486	-0.00552486	-0.00276243	-0.00165746	0.00418943	0.0524862	0.0607735	0.058011	0.0552486	0.0552486	0.0563536	0.0563536		5.50002	0.547786	1.56427	0.981328	0.82086	0.779588	0.697043	0.619084	0.858565	0.341753
	5.50697	0.553645	1.57012	0.963752	0.96302	0.802517	0.706215	0.619084	0.882623	0.34179	0.0469613	0.0635359	0.0635359	0.058011	0.0469613	0.0558011	0.00837887	0.0303867	0.0331492	0.0552486	0.0469613	0.0801105	0.0491713	0.0200538	-0.00552486	-0.00276243	0	-0.00276243	-0.00276243	-0.00276243	0.00195333	0.0497238	0.0662983	0.0552486	0.0552486	0.058011	0.0569061	0.0569061		5.50697	0.553645	1.57012	0.963752	0.96302	0.802517	0.706215	0.619084	0.882623	0.34179
	5.51391	0.544857	1.45002	0.922742	1.11894	0.830032	0.687871	0.605327	0.87997	0.319119	0.0552486	0.0718232	0.0635359	0.058011	0.0441989	0.0585635	0.0102247	0.0359116	0.0303867	0.0524862	0.0497238	0.0773481	0.0491713	0.0182613	0	-0.00552486	-0.00276243	0.00276243	-0.00552486	-0.00220994	0.00360177	0.0497238	0.0635359	0.0524862	0.0662983	0.0552486	0.0574586	0.0574586		5.51391	0.544857	1.45002	0.922742	1.11894	0.830032	0.687871	0.605327	0.87997	0.319119
	5.52086	0.521422	1.5877	0.919812	1.00429	0.747487	0.7108	0.554883	0.863771	0.364348	0.0524862	0.0662983	0.0635359	0.0524862	0.0414365	0.0552486	0.00996009	0.0331492	0.0359116	0.0552486	0.0552486	0.0745856	0.0508287	0.0168712	-0.00828729	-0.00552486	0.0110497	0.00276243	-0.00828729	-0.00165746	0.00842428	0.0497238	0.0607735	0.0497238	0.0552486	0.0524862	0.0535912	0.0535912		5.52086	0.521422	1.5877	0.919812	1.00429	0.747487	0.7108	0.554883	0.863771	0.364348
	5.5278	0.515564	1.52033	0.922742	0.917162	0.719972	0.674114	0.632842	0.843246	0.333084	0.0469613	0.0607735	0.0662983	0.0552486	0.0359116	0.0530387	0.0119457	0.0303867	0.038674	0.0497238	0.0552486	0.0718232	0.0491713	0.015917	-0.00828729	-0.00828729	0.00276243	-0.00276243	-0.0110497	-0.00552486	0.00552486	0.0524862	0.0635359	0.0524862	0.0607735	0.0524862	0.0563536	0.0563536		5.5278	0.515564	1.52033	0.922742	0.917162	0.719972	0.674114	0.632842	0.843246	0.333084
	5.53475	0.503846	1.57891	0.896378	0.96302	0.811688	0.729144	0.586984	0.867139	0.353378	0.0552486	0.0662983	0.0635359	0.0552486	0.0469613	0.0574586	0.00766543	0.0303867	0.0414365	0.0524862	0.0497238	0.0718232	0.0491713	0.015306	-0.00552486	-0.00276243	0	-0.00276243	-0.00552486	-0.00331492	0.00231122	0.0552486	0.0607735	0.0607735	0.0524862	0.0552486	0.0569061	0.0569061		5.53475	0.503846	1.57891	0.896378	0.96302	0.811688	0.729144	0.586984	0.867139	0.353378
	5.54169	0.588797	1.4676	0.934459	1.07767	0.697043	0.6787	0.56864	0.858986	0.326588	0.0497238	0.0690608	0.0635359	0.0552486	0.0441989	0.0563536	0.0100744	0.0276243	0.038674	0.0552486	0.058011	0.0773481	0.0513812	0.0190988	-0.00828729	-0.00552486	-0.00552486	-0.00276243	-0.00552486	-0.00552486	0.00195333	0.0524862	0.0635359	0.058011	0.0524862	0.0524862	0.0558011	0.0558011		5.54169	0.588797	1.4676	0.934459	1.07767	0.697043	0.6787	0.56864	0.858986	0.326588
	5.54864	0.518493	1.57891	0.934459	1.10518	0.784173	0.715386	0.605327	0.891704	0.361387	0.0552486	0.0690608	0.0635359	0.0524862	0.0469613	0.0574586	0.0088225	0.0303867	0.038674	0.0497238	0.0524862	0.0690608	0.0480663	0.0146955	0.00276243	-0.00276243	0.0110497	-0.00276243	-0.00552486	0.000552486	0.00659521	0.0497238	0.0635359	0.0552486	0.0552486	0.0524862	0.0552486	0.0552486		5.54864	0.518493	1.57891	0.934459	1.10518	0.784173	0.715386	0.605327	0.891704	0.361387
	5.55558	0.524352	1.52326	0.913954	1.07308	0.843789	0.628256	0.577812	0.869214	0.349735	0.0497238	0.0607735	0.0607735	0.0552486	0.0441989	0.0541436	0.00720354	0.0276243	0.038674	0.0524862	0.0524862	0.0801105	0.0502762	0.0196696	-0.00276243	-0.00276243	0	-0.00552486	-0.00828729	-0.0038674	0.00314966	0.0497238	0.0607735	0.0552486	0.0662983	0.0552486	0.0574586	0.0574586		5.55558	0.524352	1.52326	0.913954	1.07308	0.843789	0.628256	0.577812	0.869214	0.349735
	5.56252	0.477482	1.5672	0.946176	0.972192	0.862132	0.674114	0.554883	0.864882	0.363764	0.0552486	0.0607735	0.0690608	0.058011	0.0414365	0.0569061	0.0100744	0.0359116	0.0359116	0.058011	0.058011	0.0801105	0.0535912	0.0184897	-0.00552486	-0.00552486	0	-0.00276243	-0.00552486	-0.0038674	0.00247079	0.0552486	0.0635359	0.058011	0.0635359	0.0497238	0.058011	0.058011		5.56252	0.477482	1.5672	0.946176	0.972192	0.862132	0.674114	0.554883	0.864882	0.363764
	5.56947	0.53314	1.63164	0.872943	0.990535	0.852961	0.687871	0.541126	0.872888	0.376314	0.0524862	0.0662983	0.0635359	0.0552486	0.0414365	0.0558011	0.00984449	0.0331492	0.0331492	0.0524862	0.0524862	0.0690608	0.0480663	0.0152059	-0.00276243	-0.00552486	-0.00552486	-0.00276243	-0.00828729	-0.00497238	0.00231122	0.0552486	0.0607735	0.058011	0.058011	0.0497238	0.0563536	0.0563536		5.56947	0.53314	1.63164	0.872943	0.990535	0.852961	0.687871	0.541126	0.872888	0.376314
	5.57641	0.541928	1.50568	0.925671	1.15562	0.802517	0.642013	0.582398	0.879404	0.350007	0.0524862	0.0718232	0.0662983	0.0607735	0.0441989	0.059116	0.0109804	0.0331492	0.038674	0.0607735	0.0524862	0.0773481	0.0524862	0.0176882	-0.00828729	-0.00276243	-0.00552486	0	-0.00828729	-0.00497238	0.00360177	0.0552486	0.0607735	0.0607735	0.0635359	0.0552486	0.059116	0.059116		5.57641	0.541928	1.50568	0.925671	1.15562	0.802517	0.642013	0.582398	0.879404	0.350007
	5.58336	0.544857	1.57306	0.919812	1.23817	0.825446	0.660357	0.637428	0.914161	0.370677	0.058011	0.0662983	0.0662983	0.0552486	0.0469613	0.0585635	0.008148	0.0303867	0.0359116	0.058011	0.0552486	0.0745856	0.0508287	0.0178599	0	-0.00276243	0.00276243	-0.00276243	-0.00828729	-0.00220994	0.00409735	0.0524862	0.0662983	0.0552486	0.058011	0.0552486	0.0574586	0.0574586		5.58336	0.544857	1.57306	0.919812	1.23817	0.825446	0.660357	0.637428	0.914161	0.370677
	5.5903	0.512634	1.4383	0.97547	1.23358	0.752073	0.715386	0.554883	0.883191	0.348781	0.0524862	0.0690608	0.0662983	0.058011	0.0441989	0.058011	0.0101498	0.038674	0.038674	0.0552486	0.0524862	0.0718232	0.0513812	0.0137568	-0.00828729	0	0.00276243	-0.00276243	-0.00552486	-0.00276243	0.00436779	0.0497238	0.0607735	0.058011	0.0524862	0.0497238	0.0541436	0.0541436		5.5903	0.512634	1.4383	0.97547	1.23358	0.752073	0.715386	0.554883	0.883191	0.348781
	5.59725	0.451118	1.50861	0.837791	0.981363	0.784173	0.719972	0.56864	0.835952	0.343827	0.0524862	0.0635359	0.0635359	0.0607735	0.0441989	0.0569061	0.00842428	0.0276243	0.0303867	0.0497238	0.0441989	0.0773481	0.0458564	0.0198818	-0.00276243	-0.00276243	-0.00276243	0	-0.00828729	-0.00331492	0.00302609	0.0497238	0.0662983	0.0552486	0.0607735	0.0552486	0.0574586	0.0574586		5.59725	0.451118	1.50861	0.837791	0.981363	0.784173	0.719972	0.56864	0.835952	0.343827
	5.60419	0.53314	1.51154	0.949106	1.40784	0.816274	0.683286	0.573226	0.924916	0.392703	0.0524862	0.0690608	0.0607735	0.0552486	0.0441989	0.0563536	0.00928604	0.0331492	0.0359116	0.0607735	0.0469613	0.0662983	0.0486188	0.0146955	-0.00552486	-0.00552486	0.00552486	-0.00276243	-0.00552486	-0.00276243	0.00478467	0.0497238	0.058011	0.0607735	0.0524862	0.0552486	0.0552486	0.0552486		5.60419	0.53314	1.51154	0.949106	1.40784	0.816274	0.683286	0.573226	0.924916	0.392703
	5.61114	0.509705	1.57012	0.946176	1.09601	0.76583	0.697043	0.541126	0.875145	0.370947	0.0524862	0.0718232	0.0635359	0.0552486	0.0469613	0.058011	0.00976667	0.0331492	0.038674	0.0497238	0.0552486	0.0718232	0.0497238	0.0151305	-0.00276243	-0.00276243	0.00552486	-0.00276243	-0.00552486	-0.00165746	0.00418943	0.0497238	0.0635359	0.0552486	0.0607735	0.0552486	0.0569061	0.0569061		5.61114	0.509705	1.57012	0.946176	1.09601	0.76583	0.697043	0.541126	0.875145	0.370947
	5.61808	0.538998	1.59063	0.913954	0.990535	0.802517	0.752073	0.545711	0.876346	0.357928	0.0552486	0.0718232	0.0690608	0.058011	0.0414365	0.059116	0.0121358	0.0276243	0.0331492	0.0635359	0.0552486	0.0718232	0.0502762	0.0191785	-0.00552486	-0.00276243	0	-0.00276243	-0.00552486	-0.00331492	0.00231122	0.0497238	0.0635359	0.0607735	0.0552486	0.0552486	0.0569061	0.0569061		5.61808	0.538998	1.59063	0.913954	0.990535	0.802517	0.752073	0.545711	0.876346	0.357928
	5.62502	0.565362	1.50568	0.93153	0.967606	0.793345	0.674114	0.550297	0.855419	0.330448	0.0552486	0.0662983	0.0690608	0.058011	0.0441989	0.0585635	0.00984449	0.0331492	0.0359116	0.058011	0.058011	0.0745856	0.0519337	0.0172956	-0.00552486	-0.00552486	0.00552486	-0.00828729	-0.00552486	-0.0038674	0.00538497	0.0552486	0.0635359	0.058011	0.058011	0.0552486	0.058011	0.058011		5.62502	0.565362	1.50568	0.93153	0.967606	0.793345	0.674114	0.550297	0.855419	0.330448
	5.63197	0.518493	1.55841	1.00476	1.28861	0.871304	0.738315	0.554883	0.93354	0.382806	0.0552486	0.0690608	0.0662983	0.058011	0.0414365	0.058011	0.0108757	0.0331492	0.0359116	0.0607735	0.0552486	0.0773481	0.0524862	0.0183239	-0.00552486	-0.00276243	-0.00276243	-0.00276243	-0.00552486	-0.0038674	0.00151305	0.0524862	0.0607735	0.058011	0.0552486	0.0524862	0.0558011	0.0558011		5.63197	0.518493	1.55841	1.00476	1.28861	0.871304	0.738315	0.554883	0.93354	0.382806
	5.63891	0.585868	1.4676	0.9286	1.03639	0.852961	0.724558	0.559469	0.87935	0.31258	0.0552486	0.0690608	0.0690608	0.058011	0.0469613	0.0596685	0.00948926	0.0276243	0.0331492	0.0552486	0.0524862	0.0801105	0.0497238	0.0207642	-0.00276243	-0.00276243	0.00276243	0	-0.0110497	-0.00276243	0.00516804	0.0497238	0.0635359	0.0607735	0.0607735	0.0414365	0.0552486	0.0552486		5.63891	0.585868	1.4676	0.9286	1.03639	0.852961	0.724558	0.559469	0.87935	0.31258
	5.64586	0.538998	1.63164	0.940318	1.09601	0.7108	0.7108	0.550297	0.882695	0.386751	0.0552486	0.0690608	0.0690608	0.058011	0.0469613	0.0596685	0.00948926	0.0359116	0.0359116	0.0552486	0.0524862	0.0690608	0.0497238	0.0140857	-0.00552486	-0.00276243	0.00276243	-0.00276243	-0.00552486	-0.00276243	0.00338327	0.0469613	0.0607735	0.0552486	0.058011	0.0497238	0.0541436	0.0541436		5.64586	0.538998	1.63164	0.940318	1.09601	0.7108	0.7108	0.550297	0.882695	0.386751
	5.6528	0.518493	1.55255	0.990116	0.839203	0.807103	0.664942	0.541126	0.84479	0.354617	0.058011	0.0718232	0.0718232	0.058011	0.0359116	0.059116	0.0146955	0.0359116	0.038674	0.0607735	0.0552486	0.0745856	0.0530387	0.0160364	-0.00828729	0	0.00276243	0	-0.00552486	-0.00220994	0.00453914	0.0524862	0.0662983	0.0524862	0.058011	0.0497238	0.0558011	0.0558011		5.6528	0.518493	1.55255	0.990116	0.839203	0.807103	0.664942	0.541126	0.84479	0.354617
	5.65975	0.547786	1.47346	0.916883	0.871304	0.857546	0.697043	0.53654	0.842937	0.317889	0.058011	0.0690608	0.0718232	0.0497238	0.0441989	0.0585635	0.0119457	0.0303867	0.0359116	0.0552486	0.0469613	0.0773481	0.0491713	0.0184691	-0.00276243	-0.00552486	-0.00276243	-0.00276243	-0.00552486	-0.0038674	0.00151305	0.0469613	0.058011	0.0607735	0.0552486	0.058011	0.0558011	0.0558011		5.65975	0.547786	1.47346	0.916883	0.871304	0.857546	0.697043	0.53654	0.842937	0.317889
	5.66669	0.500917	1.54962	0.902236	0.903405	0.816274	0.715386	0.541126	0.846995	0.349167	0.0552486	0.0690608	0.0635359	0.058011	0.0469613	0.0585635	0.00837887	0.0359116	0.0359116	0.0524862	0.058011	0.0828729	0.0530387	0.0193764	-0.00276243	-0.00276243	0.00276243	-0.00276243	-0.00828729	-0.00276243	0.00390667	0.0497238	0.0635359	0.0552486	0.0552486	0.0524862	0.0552486	0.0552486		5.66669	0.500917	1.54962	0.902236	0.903405	0.816274	0.715386	0.541126	0.846995	0.349167
	5.67364	0.468694	1.57012	0.966682	1.26568	0.811688	0.7108	0.586984	0.911522	0.390279	0.0524862	0.0718232	0.0690608	0.0552486	0.0414365	0.058011	0.0125074	0.0303867	0.038674	0.0524862	0.0552486	0.0690608	0.0491713	0.0150546	-0.00552486	-0.00552486	0.00276243	-0.00276243	-0.00552486	-0.00331492	0.00360177	0.0469613	0.0607735	0.0552486	0.0635359	0.0524862	0.0558011	0.0558011		5.67364	0.468694	1.57012	0.966682	1.26568	0.811688	0.7108	0.586984	0.911522	0.390279
	5.68058	0.568292	1.55548	0.922742	1.22441	0.880475	0.701629	0.564055	0.916726	0.364252	0.0497238	0.0718232	0.0690608	0.0524862	0.0469613	0.058011	0.0115561	0.0276243	0.038674	0.058011	0.0524862	0.0828729	0.0519337	0.0209836	-0.00276243	-0.00552486	0.00276243	-0.00552486	-0.00828729	-0.0038674	0.00418943	0.0552486	0.0635359	0.058011	0.0607735	0.0524862	0.058011	0.058011		5.68058	0.568292	1.55548	0.922742	1.22441	0.880475	0.701629	0.564055	0.916726	0.364252
	5.68752	0.541928	1.36214	0.954964	1.01805	0.917162	0.719972	0.586984	0.8716	0.283956	0.0524862	0.0718232	0.0745856	0.0552486	0.0414365	0.059116	0.0138948	0.0331492	0.0331492	0.0607735	0.058011	0.0690608	0.0508287	0.0166435	-0.00552486	-0.00276243	-0.00552486	0.00276243	-0.00276243	-0.00276243	0.00338327	0.0552486	0.0635359	0.058011	0.0607735	0.0469613	0.0569061	0.0569061		5.68752	0.541928	1.36214	0.954964	1.01805	0.917162	0.719972	0.586984	0.8716	0.283956
	5.69447	0.480412	1.43538	0.849508	0.985949	0.761244	0.632842	0.545711	0.813006	0.325523	0.058011	0.0690608	0.0635359	0.058011	0.0469613	0.059116	0.00819469	0.0359116	0.0303867	0.0607735	0.058011	0.0801105	0.0530387	0.0201487	-0.00276243	-0.00276243	0	0	-0.00828729	-0.00276243	0.00338327	0.0524862	0.0635359	0.058011	0.0635359	0.0497238	0.0574586	0.0574586		5.69447	0.480412	1.43538	0.849508	0.985949	0.761244	0.632842	0.545711	0.813006	0.325523
	5.70141	0.53314	1.5877	0.954964	0.894233	0.852961	0.692457	0.554883	0.867191	0.357638	0.058011	0.0690608	0.0690608	0.0552486	0.0497238	0.060221	0.00860354	0.0359116	0.0303867	0.0524862	0.0552486	0.0718232	0.0491713	0.0165054	-0.00552486	-0.00552486	0.00276243	-0.00276243	-0.00552486	-0.00331492	0.00360177	0.0524862	0.0635359	0.0552486	0.0607735	0.0552486	0.0574586	0.0574586		5.70141	0.53314	1.5877	0.954964	0.894233	0.852961	0.692457	0.554883	0.867191	0.357638
	5.70836	0.527281	1.57306	0.913954	1.10059	0.802517	0.76583	0.591569	0.8964	0.354706	0.058011	0.0690608	0.0690608	0.0552486	0.0469613	0.0596685	0.00948926	0.0331492	0.0359116	0.058011	0.0524862	0.0690608	0.0497238	0.0151305	-0.00276243	-0.00276243	0	-0.00552486	-0.00552486	-0.00331492	0.00231122	0.0497238	0.0635359	0.0552486	0.0635359	0.0524862	0.0569061	0.0569061		5.70836	0.527281	1.57306	0.913954	1.10059	0.802517	0.76583	0.591569	0.8964	0.354706
	5.7153	0.465765	1.41487	0.93153	0.917162	0.793345	0.76583	0.545711	0.833459	0.310602	0.0552486	0.0662983	0.0718232	0.0607735	0.0497238	0.0607735	0.00873557	0.0331492	0.038674	0.058011	0.0552486	0.0745856	0.0519337	0.0165054	-0.00552486	-0.00552486	0.00276243	-0.00828729	-0.00276243	-0.0038674	0.00418943	0.0662983	0.0635359	0.0552486	0.0607735	0.0524862	0.0596685	0.0596685		5.7153	0.465765	1.41487	0.93153	0.917162	0.793345	0.76583	0.545711	0.833459	0.310602
	5.72225	0.518493	1.50568	0.949106	1.33906	0.903405	0.669528	0.554883	0.920022	0.382319	0.0524862	0.0690608	0.0690608	0.0607735	0.038674	0.058011	0.0128089	0.0359116	0.0359116	0.058011	0.0497238	0.0828729	0.0524862	0.0194354	-0.00552486	-0.00276243	0.019337	0	-0.00276243	0.00165746	0.0100744	0.0524862	0.0662983	0.058011	0.0635359	0.0497238	0.058011	0.058011		5.72225	0.518493	1.50568	0.949106	1.33906	0.903405	0.669528	0.554883	0.920022	0.382319
	5.72919	0.553645	1.47346	0.934459	0.990535	0.788759	0.747487	0.522782	0.858732	0.322543	0.0607735	0.0662983	0.0690608	0.0524862	0.0469613	0.059116	0.00928604	0.0331492	0.0359116	0.058011	0.0524862	0.0745856	0.0508287	0.0169839	-0.00552486	0	0.0165746	-0.00552486	-0.00828729	-0.000552486	0.0100364	0.0524862	0.0607735	0.0524862	0.0552486	0.0552486	0.0552486	0.0552486		5.72919	0.553645	1.47346	0.934459	0.990535	0.788759	0.747487	0.522782	0.858732	0.322543
	5.73614	0.448189	1.5379	0.952035	0.995121	0.76583	0.724558	0.550297	0.853419	0.360253	0.0607735	0.0690608	0.0690608	0.0607735	0.0469613	0.061326	0.00903615	0.0303867	0.0359116	0.0607735	0.0524862	0.0801105	0.0519337	0.0199584	-0.00828729	-0.00552486	-0.00276243	-0.00276243	-0.0110497	-0.00607735	0.00360177	0.0552486	0.0635359	0.0552486	0.0552486	0.0497238	0.0558011	0.0558011		5.73614	0.448189	1.5379	0.952035	0.995121	0.76583	0.724558	0.550297	0.853419	0.360253
	5.74308	0.541928	1.46467	0.966682	1.05474	0.90799	0.719972	0.550297	0.886611	0.323771	0.0524862	0.0690608	0.0718232	0.0524862	0.0414365	0.0574586	0.0127192	0.0331492	0.0414365	0.0552486	0.0524862	0.0718232	0.0508287	0.0146955	0	-0.00828729	0	-0.00276243	-0.00828729	-0.0038674	0.00418943	0.0524862	0.0718232	0.0552486	0.0524862	0.0552486	0.0574586	0.0574586		5.74308	0.541928	1.46467	0.966682	1.05474	0.90799	0.719972	0.550297	0.886611	0.323771
	5.75003	0.553645	1.5379	0.875872	1.03181	0.87589	0.706215	0.541126	0.874637	0.343331	0.058011	0.0662983	0.0690608	0.058011	0.0441989	0.059116	0.00968822	0.0331492	0.038674	0.058011	0.0524862	0.0662983	0.0497238	0.0136733	-0.00828729	-0.00828729	0.00276243	0	-0.00828729	-0.00441989	0.00538497	0.0497238	0.0635359	0.058011	0.0662983	0.0524862	0.058011	0.058011		5.75003	0.553645	1.5379	0.875872	1.03181	0.87589	0.706215	0.541126	0.874637	0.343331
	5.75697	0.518493	1.49689	0.998904	0.985949	0.834617	0.738315	0.531954	0.872161	0.336513	0.0552486	0.0662983	0.0718232	0.0552486	0.038674	0.0574586	0.0127192	0.0331492	0.0331492	0.058011	0.0524862	0.0773481	0.0508287	0.0185926	-0.00276243	-0.00552486	-0.00552486	-0.00276243	-0.00552486	-0.00441989	0.00151305	0.0469613	0.0662983	0.0524862	0.0662983	0.0552486	0.0574586	0.0574586		5.75697	0.518493	1.49689	0.998904	0.985949	0.834617	0.738315	0.531954	0.872161	0.336513
	5.76391	0.53021	1.5672	0.902236	1.00429	0.843789	0.646599	0.518196	0.858931	0.363803	0.0552486	0.0690608	0.0690608	0.0552486	0.0414365	0.058011	0.0115561	0.0303867	0.0303867	0.0552486	0.0524862	0.0690608	0.0475138	0.0168486	-0.00552486	-0.00276243	-0.00276243	0	-0.00828729	-0.0038674	0.00314966	0.0497238	0.0635359	0.0524862	0.0635359	0.058011	0.0574586	0.0574586		5.76391	0.53021	1.5672	0.902236	1.00429	0.843789	0.646599	0.518196	0.858931	0.363803
	5.77086	0.571221	1.49982	0.984258	0.930919	0.889647	0.747487	0.586984	0.887191	0.315207	0.0552486	0.0662983	0.0635359	0.0552486	0.0441989	0.0569061	0.00864778	0.0331492	0.038674	0.0552486	0.0469613	0.0690608	0.0486188	0.0141667	-0.0110497	-0.00828729	-0.00276243	-0.00276243	-0.00552486	-0.00607735	0.00360177	0.0497238	0.0662983	0.0552486	0.0552486	0.0524862	0.0558011	0.0558011		5.77086	0.571221	1.49982	0.984258	0.930919	0.889647	0.747487	0.586984	0.887191	0.315207
[truncated: 168 more rows]
[truncated: 39 more columns]

## Sheet: SF_2h
Suppl. Figure 2h	Quantification and Comparison of Inhibition of Aggregation
Experiments	% Inhibition of Aggregation
	1:0.2 Tau	1:0.2 Tau:70Hop90	1:0.2 Tau:70Hop90p23	1:0.5 Tau	1:0.5 Tau:70Hop90	1:0.5 Tau:70Hop90p23
Ind. Experiment 1	54.4094	64.7697	78.5036	28.7913	98.0081	91.3083
Ind. Experiment 2	-23.4744	81.4892	46.4579	-36.2155	98.2798	91.1272
Ind. Experiment 3	10.5074	86.0671	39.8895	7.42417	96.6501	90.8103
[truncated: 19 more rows]

## Sheet: SF_3d
Suppl. Figure 3d
[truncated: 1,001 more rows]
[truncated: 41 more columns]

[truncated: 1 more sheets: SF_3e]
